# Supplementary material for: Discovery of Bile Acid Derivatives as Potent ACE2 Activators by Virtual Screening and Essential Dynamics
Source: J Chem Inf Model. 2021 Dec 16;62(1):196–209. doi: 10.1021/acs.jcim.1c01126 (PMC8691454; doi:10.1021/acs.jcim.1c01126)
Supplement: Supplementary file 2 — ci1c01126_si_002.pdb [file ci1c01126_si_002.pdb]

ATOM      1  H1  ACE     1       7.257  70.653  47.316  1.00  0.00           H  
ATOM      2  CH3 ACE     1       8.249  70.361  47.658  1.00  0.00           C  
ATOM      3  H2  ACE     1       8.729  69.713  46.925  1.00  0.00           H  
ATOM      4  H3  ACE     1       8.141  69.761  48.562  1.00  0.00           H  
ATOM      5  C   ACE     1       9.111  71.570  47.950  1.00  0.00           C  
ATOM      6  O   ACE     1       8.694  72.688  47.800  1.00  0.00           O  
ATOM      7  N   SER     2      10.248  71.294  48.547  1.00  0.00           N  
ATOM      8  H   SER     2      10.512  70.339  48.742  1.00  0.00           H  
ATOM      9  CA  SER     2      11.117  72.342  49.056  1.00  0.00           C  
ATOM     10  HA  SER     2      10.525  73.194  49.391  1.00  0.00           H  
ATOM     11  CB  SER     2      11.926  71.745  50.214  1.00  0.00           C  
ATOM     12  HB2 SER     2      11.218  71.205  50.844  1.00  0.00           H  
ATOM     13  HB3 SER     2      12.645  71.059  49.767  1.00  0.00           H  
ATOM     14  OG  SER     2      12.737  72.705  50.889  1.00  0.00           O  
ATOM     15  HG  SER     2      12.089  73.206  51.390  1.00  0.00           H  
ATOM     16  C   SER     2      12.106  72.852  48.009  1.00  0.00           C  
ATOM     17  O   SER     2      12.637  72.049  47.236  1.00  0.00           O  
ATOM     18  N   THR     3      12.354  74.132  47.957  1.00  0.00           N  
ATOM     19  H   THR     3      11.941  74.604  48.749  1.00  0.00           H  
ATOM     20  CA  THR     3      12.703  74.958  46.748  1.00  0.00           C  
ATOM     21  HA  THR     3      11.849  74.907  46.072  1.00  0.00           H  
ATOM     22  CB  THR     3      12.848  76.485  47.077  1.00  0.00           C  
ATOM     23  HB  THR     3      13.625  76.609  47.831  1.00  0.00           H  
ATOM     24  CG2 THR     3      13.251  77.291  45.838  1.00  0.00           C  
ATOM     25 HG21 THR     3      13.360  78.330  46.148  1.00  0.00           H  
ATOM     26 HG22 THR     3      14.212  76.918  45.484  1.00  0.00           H  
ATOM     27 HG23 THR     3      12.493  77.200  45.059  1.00  0.00           H  
ATOM     28  OG1 THR     3      11.562  76.924  47.406  1.00  0.00           O  
ATOM     29  HG1 THR     3      11.442  76.706  48.334  1.00  0.00           H  
ATOM     30  C   THR     3      13.929  74.391  46.011  1.00  0.00           C  
ATOM     31  O   THR     3      13.894  74.109  44.791  1.00  0.00           O  
ATOM     32  N   ILE     4      15.038  74.149  46.705  1.00  0.00           N  
ATOM     33  H   ILE     4      15.074  74.359  47.692  1.00  0.00           H  
ATOM     34  CA  ILE     4      16.249  73.598  46.116  1.00  0.00           C  
ATOM     35  HA  ILE     4      16.318  74.055  45.129  1.00  0.00           H  
ATOM     36  CB  ILE     4      17.440  74.116  47.063  1.00  0.00           C  
ATOM     37  HB  ILE     4      17.307  73.706  48.065  1.00  0.00           H  
ATOM     38  CG2 ILE     4      18.747  73.564  46.480  1.00  0.00           C  
ATOM     39 HG21 ILE     4      19.564  73.853  47.140  1.00  0.00           H  
ATOM     40 HG22 ILE     4      18.727  72.476  46.536  1.00  0.00           H  
ATOM     41 HG23 ILE     4      18.876  73.984  45.482  1.00  0.00           H  
ATOM     42  CG1 ILE     4      17.555  75.633  47.219  1.00  0.00           C  
ATOM     43 HG12 ILE     4      16.761  75.953  47.895  1.00  0.00           H  
ATOM     44 HG13 ILE     4      18.511  75.850  47.694  1.00  0.00           H  
ATOM     45  CD1 ILE     4      17.365  76.537  46.003  1.00  0.00           C  
ATOM     46 HD11 ILE     4      17.833  75.991  45.183  1.00  0.00           H  
ATOM     47 HD12 ILE     4      16.289  76.545  45.831  1.00  0.00           H  
ATOM     48 HD13 ILE     4      17.685  77.573  46.113  1.00  0.00           H  
ATOM     49  C   ILE     4      16.216  72.062  45.896  1.00  0.00           C  
ATOM     50  O   ILE     4      16.534  71.628  44.805  1.00  0.00           O  
ATOM     51  N   GLU     5      15.739  71.276  46.912  1.00  0.00           N  
ATOM     52  H   GLU     5      15.338  71.656  47.758  1.00  0.00           H  
ATOM     53  CA  GLU     5      15.737  69.822  46.742  1.00  0.00           C  
ATOM     54  HA  GLU     5      16.713  69.376  46.552  1.00  0.00           H  
ATOM     55  CB  GLU     5      15.200  69.159  48.041  1.00  0.00           C  
ATOM     56  HB2 GLU     5      16.004  69.230  48.773  1.00  0.00           H  
ATOM     57  HB3 GLU     5      14.268  69.637  48.344  1.00  0.00           H  
ATOM     58  CG  GLU     5      14.762  67.622  48.138  1.00  0.00           C  
ATOM     59  HG2 GLU     5      13.859  67.479  47.543  1.00  0.00           H  
ATOM     60  HG3 GLU     5      15.528  66.942  47.765  1.00  0.00           H  
ATOM     61  CD  GLU     5      14.397  67.233  49.532  1.00  0.00           C  
ATOM     62  OE1 GLU     5      15.172  67.470  50.432  1.00  0.00           O  
ATOM     63  OE2 GLU     5      13.247  66.833  49.772  1.00  0.00           O  
ATOM     64  C   GLU     5      14.889  69.362  45.538  1.00  0.00           C  
ATOM     65  O   GLU     5      15.192  68.461  44.833  1.00  0.00           O  
ATOM     66  N   GLU     6      13.820  70.089  45.166  1.00  0.00           N  
ATOM     67  H   GLU     6      13.410  70.696  45.862  1.00  0.00           H  
ATOM     68  CA  GLU     6      13.020  69.761  43.999  1.00  0.00           C  
ATOM     69  HA  GLU     6      12.940  68.675  43.948  1.00  0.00           H  
ATOM     70  CB  GLU     6      11.645  70.497  44.018  1.00  0.00           C  
ATOM     71  HB2 GLU     6      11.693  71.585  44.059  1.00  0.00           H  
ATOM     72  HB3 GLU     6      11.130  70.291  43.080  1.00  0.00           H  
ATOM     73  CG  GLU     6      10.741  70.036  45.240  1.00  0.00           C  
ATOM     74  HG2 GLU     6      11.117  70.293  46.230  1.00  0.00           H  
ATOM     75  HG3 GLU     6       9.740  70.439  45.087  1.00  0.00           H  
ATOM     76  CD  GLU     6      10.685  68.540  45.423  1.00  0.00           C  
ATOM     77  OE1 GLU     6      10.849  67.779  44.427  1.00  0.00           O  
ATOM     78  OE2 GLU     6      10.444  68.035  46.537  1.00  0.00           O  
ATOM     79  C   GLU     6      13.645  70.042  42.565  1.00  0.00           C  
ATOM     80  O   GLU     6      13.286  69.250  41.623  1.00  0.00           O  
ATOM     81  N   GLN     7      14.520  71.029  42.482  1.00  0.00           N  
ATOM     82  H   GLN     7      14.771  71.544  43.314  1.00  0.00           H  
ATOM     83  CA  GLN     7      15.217  71.365  41.252  1.00  0.00           C  
ATOM     84  HA  GLN     7      14.509  71.388  40.423  1.00  0.00           H  
ATOM     85  CB  GLN     7      15.842  72.747  41.258  1.00  0.00           C  
ATOM     86  HB2 GLN     7      16.655  72.778  41.983  1.00  0.00           H  
ATOM     87  HB3 GLN     7      16.308  72.848  40.278  1.00  0.00           H  
ATOM     88  CG  GLN     7      14.923  73.945  41.424  1.00  0.00           C  
ATOM     89  HG2 GLN     7      14.336  74.165  40.532  1.00  0.00           H  
ATOM     90  HG3 GLN     7      14.240  73.670  42.227  1.00  0.00           H  
ATOM     91  CD  GLN     7      15.710  75.195  41.686  1.00  0.00           C  
ATOM     92  OE1 GLN     7      16.784  75.276  41.099  1.00  0.00           O  
ATOM     93  NE2 GLN     7      15.208  76.087  42.439  1.00  0.00           N  
ATOM     94 HE21 GLN     7      15.714  76.957  42.358  1.00  0.00           H  
ATOM     95 HE22 GLN     7      14.399  75.885  43.009  1.00  0.00           H  
ATOM     96  C   GLN     7      16.324  70.350  41.055  1.00  0.00           C  
ATOM     97  O   GLN     7      16.799  70.061  39.939  1.00  0.00           O  
ATOM     98  N   ALA     8      16.887  69.751  42.098  1.00  0.00           N  
ATOM     99  H   ALA     8      16.656  70.097  43.019  1.00  0.00           H  
ATOM    100  CA  ALA     8      17.898  68.723  42.063  1.00  0.00           C  
ATOM    101  HA  ALA     8      18.820  69.004  41.554  1.00  0.00           H  
ATOM    102  CB  ALA     8      18.373  68.629  43.550  1.00  0.00           C  
ATOM    103  HB1 ALA     8      19.024  67.761  43.658  1.00  0.00           H  
ATOM    104  HB2 ALA     8      18.882  69.528  43.900  1.00  0.00           H  
ATOM    105  HB3 ALA     8      17.483  68.435  44.147  1.00  0.00           H  
ATOM    106  C   ALA     8      17.350  67.434  41.585  1.00  0.00           C  
ATOM    107  O   ALA     8      18.063  66.814  40.857  1.00  0.00           O  
ATOM    108  N   LYS     9      16.150  66.990  42.048  1.00  0.00           N  
ATOM    109  H   LYS     9      15.623  67.587  42.670  1.00  0.00           H  
ATOM    110  CA  LYS     9      15.383  65.786  41.583  1.00  0.00           C  
ATOM    111  HA  LYS     9      15.954  64.887  41.811  1.00  0.00           H  
ATOM    112  CB  LYS     9      14.124  65.708  42.453  1.00  0.00           C  
ATOM    113  HB2 LYS     9      13.733  66.725  42.504  1.00  0.00           H  
ATOM    114  HB3 LYS     9      13.374  65.070  41.986  1.00  0.00           H  
ATOM    115  CG  LYS     9      14.352  65.262  43.873  1.00  0.00           C  
ATOM    116  HG2 LYS     9      14.513  64.185  43.825  1.00  0.00           H  
ATOM    117  HG3 LYS     9      15.189  65.762  44.359  1.00  0.00           H  
ATOM    118  CD  LYS     9      13.183  65.624  44.908  1.00  0.00           C  
ATOM    119  HD2 LYS     9      13.624  65.301  45.851  1.00  0.00           H  
ATOM    120  HD3 LYS     9      13.069  66.708  44.920  1.00  0.00           H  
ATOM    121  CE  LYS     9      11.893  64.888  44.623  1.00  0.00           C  
ATOM    122  HE2 LYS     9      11.615  65.093  43.589  1.00  0.00           H  
ATOM    123  HE3 LYS     9      12.107  63.821  44.696  1.00  0.00           H  
ATOM    124  NZ  LYS     9      10.838  65.305  45.620  1.00  0.00           N  
ATOM    125  HZ1 LYS     9      11.223  65.225  46.550  1.00  0.00           H  
ATOM    126  HZ2 LYS     9      10.667  66.273  45.389  1.00  0.00           H  
ATOM    127  HZ3 LYS     9       9.944  64.850  45.501  1.00  0.00           H  
ATOM    128  C   LYS     9      15.249  65.772  40.043  1.00  0.00           C  
ATOM    129  O   LYS     9      15.731  64.802  39.444  1.00  0.00           O  
ATOM    130  N   THR    10      14.704  66.867  39.461  1.00  0.00           N  
ATOM    131  H   THR    10      14.321  67.692  39.899  1.00  0.00           H  
ATOM    132  CA  THR    10      14.479  66.902  38.027  1.00  0.00           C  
ATOM    133  HA  THR    10      13.941  66.008  37.712  1.00  0.00           H  
ATOM    134  CB  THR    10      13.645  68.144  37.524  1.00  0.00           C  
ATOM    135  HB  THR    10      13.817  68.377  36.473  1.00  0.00           H  
ATOM    136  CG2 THR    10      12.179  67.927  37.743  1.00  0.00           C  
ATOM    137 HG21 THR    10      11.829  66.933  37.464  1.00  0.00           H  
ATOM    138 HG22 THR    10      11.908  67.967  38.798  1.00  0.00           H  
ATOM    139 HG23 THR    10      11.624  68.687  37.191  1.00  0.00           H  
ATOM    140  OG1 THR    10      14.062  69.273  38.351  1.00  0.00           O  
ATOM    141  HG1 THR    10      14.926  69.589  38.078  1.00  0.00           H  
ATOM    142  C   THR    10      15.848  67.014  37.237  1.00  0.00           C  
ATOM    143  O   THR    10      15.835  66.641  36.080  1.00  0.00           O  
ATOM    144  N   PHE    11      16.919  67.471  37.846  1.00  0.00           N  
ATOM    145  H   PHE    11      16.794  67.981  38.708  1.00  0.00           H  
ATOM    146  CA  PHE    11      18.275  67.541  37.260  1.00  0.00           C  
ATOM    147  HA  PHE    11      18.181  67.828  36.212  1.00  0.00           H  
ATOM    148  CB  PHE    11      19.082  68.569  38.059  1.00  0.00           C  
ATOM    149  HB2 PHE    11      18.687  69.585  38.065  1.00  0.00           H  
ATOM    150  HB3 PHE    11      18.909  68.223  39.078  1.00  0.00           H  
ATOM    151  CG  PHE    11      20.571  68.491  37.935  1.00  0.00           C  
ATOM    152  CD1 PHE    11      21.397  68.444  39.003  1.00  0.00           C  
ATOM    153  HD1 PHE    11      20.988  68.546  39.998  1.00  0.00           H  
ATOM    154  CE1 PHE    11      22.786  68.302  38.887  1.00  0.00           C  
ATOM    155  HE1 PHE    11      23.497  68.225  39.696  1.00  0.00           H  
ATOM    156  CZ  PHE    11      23.284  68.414  37.568  1.00  0.00           C  
ATOM    157  HZ  PHE    11      24.327  68.301  37.312  1.00  0.00           H  
ATOM    158  CE2 PHE    11      22.437  68.398  36.462  1.00  0.00           C  
ATOM    159  HE2 PHE    11      22.874  68.416  35.475  1.00  0.00           H  
ATOM    160  CD2 PHE    11      21.064  68.473  36.624  1.00  0.00           C  
ATOM    161  HD2 PHE    11      20.333  68.474  35.829  1.00  0.00           H  
ATOM    162  C   PHE    11      18.919  66.132  37.325  1.00  0.00           C  
ATOM    163  O   PHE    11      19.417  65.587  36.360  1.00  0.00           O  
ATOM    164  N   LEU    12      18.881  65.493  38.500  1.00  0.00           N  
ATOM    165  H   LEU    12      18.488  65.942  39.315  1.00  0.00           H  
ATOM    166  CA  LEU    12      19.408  64.088  38.672  1.00  0.00           C  
ATOM    167  HA  LEU    12      20.477  63.972  38.495  1.00  0.00           H  
ATOM    168  CB  LEU    12      19.302  63.716  40.134  1.00  0.00           C  
ATOM    169  HB2 LEU    12      18.330  64.055  40.493  1.00  0.00           H  
ATOM    170  HB3 LEU    12      19.283  62.635  40.272  1.00  0.00           H  
ATOM    171  CG  LEU    12      20.447  64.368  40.925  1.00  0.00           C  
ATOM    172  HG  LEU    12      20.587  65.351  40.475  1.00  0.00           H  
ATOM    173  CD1 LEU    12      20.099  64.545  42.409  1.00  0.00           C  
ATOM    174 HD11 LEU    12      19.803  63.578  42.816  1.00  0.00           H  
ATOM    175 HD12 LEU    12      20.950  64.885  43.000  1.00  0.00           H  
ATOM    176 HD13 LEU    12      19.263  65.239  42.494  1.00  0.00           H  
ATOM    177  CD2 LEU    12      21.704  63.457  40.805  1.00  0.00           C  
ATOM    178 HD21 LEU    12      21.460  62.403  40.937  1.00  0.00           H  
ATOM    179 HD22 LEU    12      22.102  63.660  39.811  1.00  0.00           H  
ATOM    180 HD23 LEU    12      22.430  63.870  41.505  1.00  0.00           H  
ATOM    181  C   LEU    12      18.672  63.014  37.857  1.00  0.00           C  
ATOM    182  O   LEU    12      19.343  62.122  37.308  1.00  0.00           O  
ATOM    183  N   ASP    13      17.331  63.066  37.775  1.00  0.00           N  
ATOM    184  H   ASP    13      16.826  63.831  38.201  1.00  0.00           H  
ATOM    185  CA  ASP    13      16.559  62.194  36.954  1.00  0.00           C  
ATOM    186  HA  ASP    13      16.925  61.176  37.083  1.00  0.00           H  
ATOM    187  CB  ASP    13      15.078  62.203  37.441  1.00  0.00           C  
ATOM    188  HB2 ASP    13      15.136  61.954  38.500  1.00  0.00           H  
ATOM    189  HB3 ASP    13      14.625  63.182  37.286  1.00  0.00           H  
ATOM    190  CG  ASP    13      14.221  61.167  36.843  1.00  0.00           C  
ATOM    191  OD1 ASP    13      13.099  61.508  36.334  1.00  0.00           O  
ATOM    192  OD2 ASP    13      14.460  59.933  36.870  1.00  0.00           O  
ATOM    193  C   ASP    13      16.806  62.457  35.439  1.00  0.00           C  
ATOM    194  O   ASP    13      16.464  61.556  34.635  1.00  0.00           O  
ATOM    195  N   LYS    14      17.398  63.609  35.029  1.00  0.00           N  
ATOM    196  H   LYS    14      17.611  64.353  35.678  1.00  0.00           H  
ATOM    197  CA  LYS    14      17.881  63.752  33.628  1.00  0.00           C  
ATOM    198  HA  LYS    14      17.230  63.156  32.988  1.00  0.00           H  
ATOM    199  CB  LYS    14      17.706  65.243  33.205  1.00  0.00           C  
ATOM    200  HB2 LYS    14      17.923  65.886  34.058  1.00  0.00           H  
ATOM    201  HB3 LYS    14      18.328  65.479  32.341  1.00  0.00           H  
ATOM    202  CG  LYS    14      16.287  65.594  32.771  1.00  0.00           C  
ATOM    203  HG2 LYS    14      15.956  65.180  31.819  1.00  0.00           H  
ATOM    204  HG3 LYS    14      15.690  65.249  33.615  1.00  0.00           H  
ATOM    205  CD  LYS    14      16.098  67.162  32.696  1.00  0.00           C  
ATOM    206  HD2 LYS    14      15.028  67.348  32.610  1.00  0.00           H  
ATOM    207  HD3 LYS    14      16.402  67.657  33.618  1.00  0.00           H  
ATOM    208  CE  LYS    14      16.653  68.072  31.508  1.00  0.00           C  
ATOM    209  HE2 LYS    14      16.538  69.083  31.899  1.00  0.00           H  
ATOM    210  HE3 LYS    14      17.727  67.932  31.390  1.00  0.00           H  
ATOM    211  NZ  LYS    14      15.878  67.823  30.331  1.00  0.00           N  
ATOM    212  HZ1 LYS    14      15.942  66.848  30.076  1.00  0.00           H  
ATOM    213  HZ2 LYS    14      14.879  67.940  30.431  1.00  0.00           H  
ATOM    214  HZ3 LYS    14      16.344  68.339  29.599  1.00  0.00           H  
ATOM    215  C   LYS    14      19.318  63.233  33.416  1.00  0.00           C  
ATOM    216  O   LYS    14      19.558  62.705  32.406  1.00  0.00           O  
ATOM    217  N   PHE    15      20.219  63.282  34.379  1.00  0.00           N  
ATOM    218  H   PHE    15      19.882  63.674  35.247  1.00  0.00           H  
ATOM    219  CA  PHE    15      21.664  62.931  34.316  1.00  0.00           C  
ATOM    220  HA  PHE    15      22.120  63.413  33.451  1.00  0.00           H  
ATOM    221  CB  PHE    15      22.228  63.706  35.486  1.00  0.00           C  
ATOM    222  HB2 PHE    15      22.024  64.763  35.317  1.00  0.00           H  
ATOM    223  HB3 PHE    15      21.845  63.349  36.442  1.00  0.00           H  
ATOM    224  CG  PHE    15      23.750  63.504  35.583  1.00  0.00           C  
ATOM    225  CD1 PHE    15      24.632  64.353  34.840  1.00  0.00           C  
ATOM    226  HD1 PHE    15      24.192  65.168  34.284  1.00  0.00           H  
ATOM    227  CE1 PHE    15      26.027  64.197  35.018  1.00  0.00           C  
ATOM    228  HE1 PHE    15      26.711  64.914  34.589  1.00  0.00           H  
ATOM    229  CZ  PHE    15      26.556  63.127  35.750  1.00  0.00           C  
ATOM    230  HZ  PHE    15      27.628  63.033  35.849  1.00  0.00           H  
ATOM    231  CE2 PHE    15      25.708  62.246  36.359  1.00  0.00           C  
ATOM    232  HE2 PHE    15      26.002  61.269  36.712  1.00  0.00           H  
ATOM    233  CD2 PHE    15      24.289  62.430  36.297  1.00  0.00           C  
ATOM    234  HD2 PHE    15      23.607  61.750  36.785  1.00  0.00           H  
ATOM    235  C   PHE    15      22.029  61.461  34.239  1.00  0.00           C  
ATOM    236  O   PHE    15      22.911  61.195  33.386  1.00  0.00           O  
ATOM    237  N   ASN    16      21.580  60.644  35.166  1.00  0.00           N  
ATOM    238  H   ASN    16      20.768  60.867  35.725  1.00  0.00           H  
ATOM    239  CA  ASN    16      22.273  59.398  35.468  1.00  0.00           C  
ATOM    240  HA  ASN    16      23.324  59.600  35.673  1.00  0.00           H  
ATOM    241  CB  ASN    16      21.652  58.686  36.645  1.00  0.00           C  
ATOM    242  HB2 ASN    16      20.580  58.845  36.764  1.00  0.00           H  
ATOM    243  HB3 ASN    16      21.705  57.597  36.628  1.00  0.00           H  
ATOM    244  CG  ASN    16      22.196  59.185  37.964  1.00  0.00           C  
ATOM    245  OD1 ASN    16      23.285  58.823  38.373  1.00  0.00           O  
ATOM    246  ND2 ASN    16      21.546  60.003  38.763  1.00  0.00           N  
ATOM    247 HD21 ASN    16      21.811  60.180  39.721  1.00  0.00           H  
ATOM    248 HD22 ASN    16      20.641  60.349  38.478  1.00  0.00           H  
ATOM    249  C   ASN    16      22.397  58.498  34.178  1.00  0.00           C  
ATOM    250  O   ASN    16      23.488  58.043  33.836  1.00  0.00           O  
ATOM    251  N   HIE    17      21.330  58.298  33.477  1.00  0.00           N  
ATOM    252  H   HIE    17      20.578  58.896  33.788  1.00  0.00           H  
ATOM    253  CA  HIE    17      21.289  57.590  32.274  1.00  0.00           C  
ATOM    254  HA  HIE    17      21.749  56.617  32.447  1.00  0.00           H  
ATOM    255  CB  HIE    17      19.827  57.413  31.790  1.00  0.00           C  
ATOM    256  HB2 HIE    17      19.228  58.323  31.781  1.00  0.00           H  
ATOM    257  HB3 HIE    17      19.828  56.917  30.819  1.00  0.00           H  
ATOM    258  CG  HIE    17      19.108  56.411  32.644  1.00  0.00           C  
ATOM    259  ND1 HIE    17      19.339  55.052  32.554  1.00  0.00           N  
ATOM    260  CE1 HIE    17      18.304  54.426  33.105  1.00  0.00           C  
ATOM    261  HE1 HIE    17      18.181  53.362  33.245  1.00  0.00           H  
ATOM    262  NE2 HIE    17      17.388  55.326  33.489  1.00  0.00           N  
ATOM    263  HE2 HIE    17      16.422  55.102  33.679  1.00  0.00           H  
ATOM    264  CD2 HIE    17      17.803  56.541  33.100  1.00  0.00           C  
ATOM    265  HD2 HIE    17      17.339  57.514  33.169  1.00  0.00           H  
ATOM    266  C   HIE    17      22.019  58.263  31.034  1.00  0.00           C  
ATOM    267  O   HIE    17      22.632  57.522  30.227  1.00  0.00           O  
ATOM    268  N   GLU    18      21.938  59.547  30.856  1.00  0.00           N  
ATOM    269  H   GLU    18      21.544  59.997  31.669  1.00  0.00           H  
ATOM    270  CA  GLU    18      22.702  60.234  29.747  1.00  0.00           C  
ATOM    271  HA  GLU    18      22.583  59.683  28.815  1.00  0.00           H  
ATOM    272  CB  GLU    18      22.277  61.671  29.550  1.00  0.00           C  
ATOM    273  HB2 GLU    18      21.246  61.765  29.210  1.00  0.00           H  
ATOM    274  HB3 GLU    18      22.311  62.178  30.515  1.00  0.00           H  
ATOM    275  CG  GLU    18      23.076  62.482  28.451  1.00  0.00           C  
ATOM    276  HG2 GLU    18      24.123  62.522  28.753  1.00  0.00           H  
ATOM    277  HG3 GLU    18      23.053  62.025  27.461  1.00  0.00           H  
ATOM    278  CD  GLU    18      22.609  63.915  28.276  1.00  0.00           C  
ATOM    279  OE1 GLU    18      21.576  64.417  28.826  1.00  0.00           O  
ATOM    280  OE2 GLU    18      23.193  64.598  27.378  1.00  0.00           O  
ATOM    281  C   GLU    18      24.200  60.223  30.036  1.00  0.00           C  
ATOM    282  O   GLU    18      24.978  59.661  29.310  1.00  0.00           O  
ATOM    283  N   ALA    19      24.589  60.583  31.224  1.00  0.00           N  
ATOM    284  H   ALA    19      23.891  60.822  31.914  1.00  0.00           H  
ATOM    285  CA  ALA    19      25.936  60.398  31.728  1.00  0.00           C  
ATOM    286  HA  ALA    19      26.710  61.052  31.328  1.00  0.00           H  
ATOM    287  CB  ALA    19      25.925  60.690  33.255  1.00  0.00           C  
ATOM    288  HB1 ALA    19      25.183  60.027  33.698  1.00  0.00           H  
ATOM    289  HB2 ALA    19      26.941  60.619  33.645  1.00  0.00           H  
ATOM    290  HB3 ALA    19      25.526  61.681  33.472  1.00  0.00           H  
ATOM    291  C   ALA    19      26.514  59.019  31.512  1.00  0.00           C  
ATOM    292  O   ALA    19      27.536  58.812  30.795  1.00  0.00           O  
ATOM    293  N   GLU    20      25.822  57.988  31.999  1.00  0.00           N  
ATOM    294  H   GLU    20      25.023  58.156  32.594  1.00  0.00           H  
ATOM    295  CA  GLU    20      26.181  56.579  31.829  1.00  0.00           C  
ATOM    296  HA  GLU    20      27.116  56.499  32.384  1.00  0.00           H  
ATOM    297  CB  GLU    20      25.189  55.620  32.484  1.00  0.00           C  
ATOM    298  HB2 GLU    20      25.078  55.882  33.536  1.00  0.00           H  
ATOM    299  HB3 GLU    20      24.209  55.818  32.048  1.00  0.00           H  
ATOM    300  CG  GLU    20      25.518  54.100  32.358  1.00  0.00           C  
ATOM    301  HG2 GLU    20      25.882  53.836  31.365  1.00  0.00           H  
ATOM    302  HG3 GLU    20      26.414  53.859  32.931  1.00  0.00           H  
ATOM    303  CD  GLU    20      24.354  53.177  32.614  1.00  0.00           C  
ATOM    304  OE1 GLU    20      24.570  52.391  33.595  1.00  0.00           O  
ATOM    305  OE2 GLU    20      23.204  53.360  32.177  1.00  0.00           O  
ATOM    306  C   GLU    20      26.450  56.158  30.340  1.00  0.00           C  
ATOM    307  O   GLU    20      27.458  55.478  30.069  1.00  0.00           O  
ATOM    308  N   ASP    21      25.667  56.629  29.381  1.00  0.00           N  
ATOM    309  H   ASP    21      24.875  57.208  29.619  1.00  0.00           H  
ATOM    310  CA  ASP    21      25.805  56.448  27.940  1.00  0.00           C  
ATOM    311  HA  ASP    21      25.890  55.383  27.723  1.00  0.00           H  
ATOM    312  CB  ASP    21      24.557  57.003  27.252  1.00  0.00           C  
ATOM    313  HB2 ASP    21      23.659  56.687  27.782  1.00  0.00           H  
ATOM    314  HB3 ASP    21      24.638  58.090  27.291  1.00  0.00           H  
ATOM    315  CG  ASP    21      24.387  56.529  25.842  1.00  0.00           C  
ATOM    316  OD1 ASP    21      24.707  55.367  25.473  1.00  0.00           O  
ATOM    317  OD2 ASP    21      23.753  57.299  25.044  1.00  0.00           O  
ATOM    318  C   ASP    21      27.116  57.036  27.390  1.00  0.00           C  
ATOM    319  O   ASP    21      27.799  56.352  26.610  1.00  0.00           O  
ATOM    320  N   LEU    22      27.396  58.309  27.666  1.00  0.00           N  
ATOM    321  H   LEU    22      26.740  58.797  28.260  1.00  0.00           H  
ATOM    322  CA  LEU    22      28.748  58.843  27.362  1.00  0.00           C  
ATOM    323  HA  LEU    22      28.961  58.831  26.293  1.00  0.00           H  
ATOM    324  CB  LEU    22      28.758  60.347  27.696  1.00  0.00           C  
ATOM    325  HB2 LEU    22      28.506  60.508  28.744  1.00  0.00           H  
ATOM    326  HB3 LEU    22      29.793  60.667  27.570  1.00  0.00           H  
ATOM    327  CG  LEU    22      28.046  61.389  26.877  1.00  0.00           C  
ATOM    328  HG  LEU    22      28.559  61.436  25.916  1.00  0.00           H  
ATOM    329  CD1 LEU    22      26.537  61.053  26.604  1.00  0.00           C  
ATOM    330 HD11 LEU    22      26.479  60.103  26.072  1.00  0.00           H  
ATOM    331 HD12 LEU    22      25.975  60.956  27.533  1.00  0.00           H  
ATOM    332 HD13 LEU    22      26.042  61.755  25.933  1.00  0.00           H  
ATOM    333  CD2 LEU    22      28.109  62.733  27.567  1.00  0.00           C  
ATOM    334 HD21 LEU    22      27.488  63.398  26.966  1.00  0.00           H  
ATOM    335 HD22 LEU    22      27.705  62.717  28.579  1.00  0.00           H  
ATOM    336 HD23 LEU    22      29.122  63.115  27.439  1.00  0.00           H  
ATOM    337  C   LEU    22      29.877  58.097  28.022  1.00  0.00           C  
ATOM    338  O   LEU    22      30.939  57.949  27.380  1.00  0.00           O  
ATOM    339  N   PHE    23      29.670  57.714  29.267  1.00  0.00           N  
ATOM    340  H   PHE    23      28.737  57.894  29.609  1.00  0.00           H  
ATOM    341  CA  PHE    23      30.655  57.032  30.084  1.00  0.00           C  
ATOM    342  HA  PHE    23      31.527  57.676  30.197  1.00  0.00           H  
ATOM    343  CB  PHE    23      30.135  56.729  31.477  1.00  0.00           C  
ATOM    344  HB2 PHE    23      29.796  57.685  31.878  1.00  0.00           H  
ATOM    345  HB3 PHE    23      29.307  56.021  31.498  1.00  0.00           H  
ATOM    346  CG  PHE    23      31.253  56.208  32.462  1.00  0.00           C  
ATOM    347  CD1 PHE    23      31.235  54.883  32.811  1.00  0.00           C  
ATOM    348  HD1 PHE    23      30.529  54.199  32.364  1.00  0.00           H  
ATOM    349  CE1 PHE    23      32.255  54.498  33.753  1.00  0.00           C  
ATOM    350  HE1 PHE    23      32.228  53.445  33.991  1.00  0.00           H  
ATOM    351  CZ  PHE    23      33.285  55.404  34.086  1.00  0.00           C  
ATOM    352  HZ  PHE    23      34.158  55.105  34.648  1.00  0.00           H  
ATOM    353  CE2 PHE    23      33.177  56.805  33.767  1.00  0.00           C  
ATOM    354  HE2 PHE    23      33.973  57.464  34.081  1.00  0.00           H  
ATOM    355  CD2 PHE    23      32.114  57.152  32.983  1.00  0.00           C  
ATOM    356  HD2 PHE    23      32.076  58.177  32.645  1.00  0.00           H  
ATOM    357  C   PHE    23      31.115  55.763  29.330  1.00  0.00           C  
ATOM    358  O   PHE    23      32.355  55.588  29.134  1.00  0.00           O  
ATOM    359  N   TYR    24      30.128  54.919  28.989  1.00  0.00           N  
ATOM    360  H   TYR    24      29.198  55.171  29.293  1.00  0.00           H  
ATOM    361  CA  TYR    24      30.481  53.601  28.555  1.00  0.00           C  
ATOM    362  HA  TYR    24      31.031  53.087  29.342  1.00  0.00           H  
ATOM    363  CB  TYR    24      29.179  52.799  28.337  1.00  0.00           C  
ATOM    364  HB2 TYR    24      28.492  52.685  29.177  1.00  0.00           H  
ATOM    365  HB3 TYR    24      28.600  53.425  27.658  1.00  0.00           H  
ATOM    366  CG  TYR    24      29.338  51.424  27.679  1.00  0.00           C  
ATOM    367  CD1 TYR    24      29.818  50.327  28.349  1.00  0.00           C  
ATOM    368  HD1 TYR    24      30.149  50.353  29.377  1.00  0.00           H  
ATOM    369  CE1 TYR    24      30.030  49.071  27.705  1.00  0.00           C  
ATOM    370  HE1 TYR    24      30.404  48.253  28.302  1.00  0.00           H  
ATOM    371  CZ  TYR    24      29.893  49.037  26.309  1.00  0.00           C  
ATOM    372  OH  TYR    24      30.261  47.869  25.717  1.00  0.00           O  
ATOM    373  HH  TYR    24      30.454  47.210  26.388  1.00  0.00           H  
ATOM    374  CE2 TYR    24      29.403  50.108  25.576  1.00  0.00           C  
ATOM    375  HE2 TYR    24      29.232  50.007  24.514  1.00  0.00           H  
ATOM    376  CD2 TYR    24      29.025  51.276  26.260  1.00  0.00           C  
ATOM    377  HD2 TYR    24      28.590  52.142  25.782  1.00  0.00           H  
ATOM    378  C   TYR    24      31.370  53.698  27.299  1.00  0.00           C  
ATOM    379  O   TYR    24      32.216  52.833  27.092  1.00  0.00           O  
ATOM    380  N   GLN    25      31.098  54.731  26.495  1.00  0.00           N  
ATOM    381  H   GLN    25      30.481  55.443  26.859  1.00  0.00           H  
ATOM    382  CA  GLN    25      31.883  55.055  25.236  1.00  0.00           C  
ATOM    383  HA  GLN    25      31.876  54.183  24.582  1.00  0.00           H  
ATOM    384  CB  GLN    25      31.247  56.163  24.380  1.00  0.00           C  
ATOM    385  HB2 GLN    25      31.358  57.133  24.866  1.00  0.00           H  
ATOM    386  HB3 GLN    25      31.734  56.243  23.408  1.00  0.00           H  
ATOM    387  CG  GLN    25      29.814  55.963  24.026  1.00  0.00           C  
ATOM    388  HG2 GLN    25      29.784  55.211  23.238  1.00  0.00           H  
ATOM    389  HG3 GLN    25      29.312  55.556  24.904  1.00  0.00           H  
ATOM    390  CD  GLN    25      29.138  57.130  23.441  1.00  0.00           C  
ATOM    391  OE1 GLN    25      29.790  58.060  23.014  1.00  0.00           O  
ATOM    392  NE2 GLN    25      27.813  57.161  23.320  1.00  0.00           N  
ATOM    393 HE21 GLN    25      27.376  57.873  22.754  1.00  0.00           H  
ATOM    394 HE22 GLN    25      27.317  56.378  23.723  1.00  0.00           H  
ATOM    395  C   GLN    25      33.394  55.348  25.447  1.00  0.00           C  
ATOM    396  O   GLN    25      34.224  54.781  24.689  1.00  0.00           O  
ATOM    397  N   SER    26      33.684  56.116  26.537  1.00  0.00           N  
ATOM    398  H   SER    26      32.954  56.125  27.235  1.00  0.00           H  
ATOM    399  CA  SER    26      35.059  56.261  26.949  1.00  0.00           C  
ATOM    400  HA  SER    26      35.678  56.523  26.091  1.00  0.00           H  
ATOM    401  CB  SER    26      35.181  57.437  27.878  1.00  0.00           C  
ATOM    402  HB2 SER    26      34.601  58.288  27.521  1.00  0.00           H  
ATOM    403  HB3 SER    26      34.849  57.058  28.844  1.00  0.00           H  
ATOM    404  OG  SER    26      36.473  57.890  28.013  1.00  0.00           O  
ATOM    405  HG  SER    26      36.561  58.384  28.832  1.00  0.00           H  
ATOM    406  C   SER    26      35.705  55.009  27.602  1.00  0.00           C  
ATOM    407  O   SER    26      36.832  54.582  27.317  1.00  0.00           O  
ATOM    408  N   SER    27      34.876  54.216  28.367  1.00  0.00           N  
ATOM    409  H   SER    27      33.948  54.565  28.559  1.00  0.00           H  
ATOM    410  CA  SER    27      35.270  52.909  28.880  1.00  0.00           C  
ATOM    411  HA  SER    27      36.178  52.944  29.482  1.00  0.00           H  
ATOM    412  CB  SER    27      34.208  52.237  29.773  1.00  0.00           C  
ATOM    413  HB2 SER    27      33.331  51.936  29.200  1.00  0.00           H  
ATOM    414  HB3 SER    27      34.662  51.363  30.241  1.00  0.00           H  
ATOM    415  OG  SER    27      33.740  53.262  30.726  1.00  0.00           O  
ATOM    416  HG  SER    27      33.016  52.851  31.205  1.00  0.00           H  
ATOM    417  C   SER    27      35.580  51.843  27.778  1.00  0.00           C  
ATOM    418  O   SER    27      36.387  50.974  27.966  1.00  0.00           O  
ATOM    419  N   LEU    28      34.878  51.838  26.714  1.00  0.00           N  
ATOM    420  H   LEU    28      34.110  52.494  26.717  1.00  0.00           H  
ATOM    421  CA  LEU    28      35.064  50.950  25.545  1.00  0.00           C  
ATOM    422  HA  LEU    28      35.117  49.940  25.953  1.00  0.00           H  
ATOM    423  CB  LEU    28      33.792  50.917  24.627  1.00  0.00           C  
ATOM    424  HB2 LEU    28      33.028  50.547  25.311  1.00  0.00           H  
ATOM    425  HB3 LEU    28      33.551  51.916  24.263  1.00  0.00           H  
ATOM    426  CG  LEU    28      33.928  49.981  23.397  1.00  0.00           C  
ATOM    427  HG  LEU    28      34.853  50.163  22.850  1.00  0.00           H  
ATOM    428  CD1 LEU    28      33.849  48.508  23.642  1.00  0.00           C  
ATOM    429 HD11 LEU    28      32.957  48.374  24.253  1.00  0.00           H  
ATOM    430 HD12 LEU    28      33.906  47.894  22.743  1.00  0.00           H  
ATOM    431 HD13 LEU    28      34.656  48.142  24.277  1.00  0.00           H  
ATOM    432  CD2 LEU    28      32.707  50.326  22.558  1.00  0.00           C  
ATOM    433 HD21 LEU    28      32.801  49.786  21.617  1.00  0.00           H  
ATOM    434 HD22 LEU    28      31.797  49.877  22.958  1.00  0.00           H  
ATOM    435 HD23 LEU    28      32.673  51.405  22.409  1.00  0.00           H  
ATOM    436  C   LEU    28      36.407  51.303  24.765  1.00  0.00           C  
ATOM    437  O   LEU    28      37.193  50.465  24.457  1.00  0.00           O  
ATOM    438  N   ALA    29      36.583  52.580  24.485  1.00  0.00           N  
ATOM    439  H   ALA    29      35.941  53.293  24.802  1.00  0.00           H  
ATOM    440  CA  ALA    29      37.834  53.060  23.947  1.00  0.00           C  
ATOM    441  HA  ALA    29      37.970  52.661  22.941  1.00  0.00           H  
ATOM    442  CB  ALA    29      37.738  54.533  23.684  1.00  0.00           C  
ATOM    443  HB1 ALA    29      36.780  54.696  23.190  1.00  0.00           H  
ATOM    444  HB2 ALA    29      37.747  55.056  24.640  1.00  0.00           H  
ATOM    445  HB3 ALA    29      38.572  54.928  23.104  1.00  0.00           H  
ATOM    446  C   ALA    29      39.120  52.579  24.778  1.00  0.00           C  
ATOM    447  O   ALA    29      40.186  52.185  24.267  1.00  0.00           O  
ATOM    448  N   SER    30      39.002  52.835  26.087  1.00  0.00           N  
ATOM    449  H   SER    30      38.156  53.251  26.449  1.00  0.00           H  
ATOM    450  CA  SER    30      40.122  52.559  27.040  1.00  0.00           C  
ATOM    451  HA  SER    30      40.986  53.007  26.550  1.00  0.00           H  
ATOM    452  CB  SER    30      39.984  53.382  28.365  1.00  0.00           C  
ATOM    453  HB2 SER    30      40.679  52.923  29.067  1.00  0.00           H  
ATOM    454  HB3 SER    30      40.229  54.439  28.264  1.00  0.00           H  
ATOM    455  OG  SER    30      38.618  53.254  28.824  1.00  0.00           O  
ATOM    456  HG  SER    30      38.010  53.689  28.222  1.00  0.00           H  
ATOM    457  C   SER    30      40.429  50.985  27.104  1.00  0.00           C  
ATOM    458  O   SER    30      41.644  50.587  26.947  1.00  0.00           O  
ATOM    459  N   TRP    31      39.331  50.209  27.049  1.00  0.00           N  
ATOM    460  H   TRP    31      38.410  50.623  27.014  1.00  0.00           H  
ATOM    461  CA  TRP    31      39.522  48.736  26.873  1.00  0.00           C  
ATOM    462  HA  TRP    31      40.085  48.353  27.724  1.00  0.00           H  
ATOM    463  CB  TRP    31      38.127  48.019  27.072  1.00  0.00           C  
ATOM    464  HB2 TRP    31      37.784  48.272  28.075  1.00  0.00           H  
ATOM    465  HB3 TRP    31      37.420  48.432  26.352  1.00  0.00           H  
ATOM    466  CG  TRP    31      38.225  46.564  26.802  1.00  0.00           C  
ATOM    467  CD1 TRP    31      38.085  45.957  25.620  1.00  0.00           C  
ATOM    468  HD1 TRP    31      37.862  46.531  24.733  1.00  0.00           H  
ATOM    469  NE1 TRP    31      38.401  44.593  25.749  1.00  0.00           N  
ATOM    470  HE1 TRP    31      38.389  43.937  24.982  1.00  0.00           H  
ATOM    471  CE2 TRP    31      38.542  44.296  27.044  1.00  0.00           C  
ATOM    472  CZ2 TRP    31      38.870  43.043  27.683  1.00  0.00           C  
ATOM    473  HZ2 TRP    31      38.831  42.162  27.059  1.00  0.00           H  
ATOM    474  CH2 TRP    31      38.962  43.065  29.075  1.00  0.00           C  
ATOM    475  HH2 TRP    31      39.087  42.176  29.675  1.00  0.00           H  
ATOM    476  CZ3 TRP    31      39.028  44.282  29.762  1.00  0.00           C  
ATOM    477  HZ3 TRP    31      39.172  44.456  30.818  1.00  0.00           H  
ATOM    478  CE3 TRP    31      38.907  45.482  29.060  1.00  0.00           C  
ATOM    479  HE3 TRP    31      39.107  46.443  29.511  1.00  0.00           H  
ATOM    480  CD2 TRP    31      38.536  45.492  27.738  1.00  0.00           C  
ATOM    481  C   TRP    31      40.355  48.315  25.667  1.00  0.00           C  
ATOM    482  O   TRP    31      41.444  47.691  25.764  1.00  0.00           O  
ATOM    483  N   ASN    32      39.926  48.824  24.453  1.00  0.00           N  
ATOM    484  H   ASN    32      39.137  49.454  24.436  1.00  0.00           H  
ATOM    485  CA  ASN    32      40.636  48.515  23.197  1.00  0.00           C  
ATOM    486  HA  ASN    32      40.796  47.437  23.221  1.00  0.00           H  
ATOM    487  CB  ASN    32      39.706  48.818  21.985  1.00  0.00           C  
ATOM    488  HB2 ASN    32      39.485  49.885  21.946  1.00  0.00           H  
ATOM    489  HB3 ASN    32      40.091  48.473  21.026  1.00  0.00           H  
ATOM    490  CG  ASN    32      38.372  48.097  22.139  1.00  0.00           C  
ATOM    491  OD1 ASN    32      38.167  46.910  22.342  1.00  0.00           O  
ATOM    492  ND2 ASN    32      37.280  48.797  22.074  1.00  0.00           N  
ATOM    493 HD21 ASN    32      36.370  48.378  22.198  1.00  0.00           H  
ATOM    494 HD22 ASN    32      37.424  49.797  22.083  1.00  0.00           H  
ATOM    495  C   ASN    32      41.993  49.192  23.062  1.00  0.00           C  
ATOM    496  O   ASN    32      42.841  48.538  22.386  1.00  0.00           O  
ATOM    497  N   TYR    33      42.283  50.301  23.732  1.00  0.00           N  
ATOM    498  H   TYR    33      41.579  50.816  24.240  1.00  0.00           H  
ATOM    499  CA  TYR    33      43.714  50.704  23.715  1.00  0.00           C  
ATOM    500  HA  TYR    33      44.034  50.764  22.675  1.00  0.00           H  
ATOM    501  CB  TYR    33      43.729  52.124  24.381  1.00  0.00           C  
ATOM    502  HB2 TYR    33      43.255  52.841  23.711  1.00  0.00           H  
ATOM    503  HB3 TYR    33      43.195  52.033  25.327  1.00  0.00           H  
ATOM    504  CG  TYR    33      45.150  52.661  24.422  1.00  0.00           C  
ATOM    505  CD1 TYR    33      45.879  52.958  23.278  1.00  0.00           C  
ATOM    506  HD1 TYR    33      45.410  52.893  22.307  1.00  0.00           H  
ATOM    507  CE1 TYR    33      47.155  53.550  23.381  1.00  0.00           C  
ATOM    508  HE1 TYR    33      47.807  53.648  22.526  1.00  0.00           H  
ATOM    509  CZ  TYR    33      47.689  53.741  24.679  1.00  0.00           C  
ATOM    510  OH  TYR    33      48.847  54.447  24.864  1.00  0.00           O  
ATOM    511  HH  TYR    33      49.082  54.559  25.788  1.00  0.00           H  
ATOM    512  CE2 TYR    33      46.984  53.482  25.760  1.00  0.00           C  
ATOM    513  HE2 TYR    33      47.481  53.552  26.717  1.00  0.00           H  
ATOM    514  CD2 TYR    33      45.730  52.900  25.679  1.00  0.00           C  
ATOM    515  HD2 TYR    33      45.209  52.645  26.590  1.00  0.00           H  
ATOM    516  C   TYR    33      44.673  49.719  24.467  1.00  0.00           C  
ATOM    517  O   TYR    33      45.877  49.635  24.190  1.00  0.00           O  
ATOM    518  N   ASN    34      44.096  49.009  25.379  1.00  0.00           N  
ATOM    519  H   ASN    34      43.103  49.151  25.504  1.00  0.00           H  
ATOM    520  CA  ASN    34      44.880  48.182  26.301  1.00  0.00           C  
ATOM    521  HA  ASN    34      45.907  48.546  26.344  1.00  0.00           H  
ATOM    522  CB  ASN    34      44.401  48.419  27.756  1.00  0.00           C  
ATOM    523  HB2 ASN    34      43.325  48.246  27.790  1.00  0.00           H  
ATOM    524  HB3 ASN    34      44.844  47.636  28.371  1.00  0.00           H  
ATOM    525  CG  ASN    34      44.900  49.735  28.364  1.00  0.00           C  
ATOM    526  OD1 ASN    34      46.091  49.930  28.757  1.00  0.00           O  
ATOM    527  ND2 ASN    34      44.043  50.699  28.453  1.00  0.00           N  
ATOM    528 HD21 ASN    34      44.369  51.574  28.837  1.00  0.00           H  
ATOM    529 HD22 ASN    34      43.117  50.537  28.085  1.00  0.00           H  
ATOM    530  C   ASN    34      44.990  46.751  25.809  1.00  0.00           C  
ATOM    531  O   ASN    34      45.934  46.035  26.201  1.00  0.00           O  
ATOM    532  N   THR    35      44.150  46.299  24.898  1.00  0.00           N  
ATOM    533  H   THR    35      43.395  46.880  24.564  1.00  0.00           H  
ATOM    534  CA  THR    35      44.334  44.988  24.174  1.00  0.00           C  
ATOM    535  HA  THR    35      45.009  44.374  24.770  1.00  0.00           H  
ATOM    536  CB  THR    35      43.004  44.413  23.910  1.00  0.00           C  
ATOM    537  HB  THR    35      43.067  43.516  23.293  1.00  0.00           H  
ATOM    538  CG2 THR    35      42.255  44.212  25.194  1.00  0.00           C  
ATOM    539 HG21 THR    35      41.344  43.672  24.937  1.00  0.00           H  
ATOM    540 HG22 THR    35      42.831  43.542  25.832  1.00  0.00           H  
ATOM    541 HG23 THR    35      42.014  45.189  25.612  1.00  0.00           H  
ATOM    542  OG1 THR    35      42.286  45.349  23.159  1.00  0.00           O  
ATOM    543  HG1 THR    35      41.450  44.891  23.052  1.00  0.00           H  
ATOM    544  C   THR    35      45.017  45.163  22.855  1.00  0.00           C  
ATOM    545  O   THR    35      45.597  44.197  22.377  1.00  0.00           O  
ATOM    546  N   ASN    36      45.069  46.389  22.265  1.00  0.00           N  
ATOM    547  H   ASN    36      44.633  47.200  22.680  1.00  0.00           H  
ATOM    548  CA  ASN    36      45.780  46.524  20.996  1.00  0.00           C  
ATOM    549  HA  ASN    36      46.622  45.840  20.891  1.00  0.00           H  
ATOM    550  CB  ASN    36      44.810  46.306  19.848  1.00  0.00           C  
ATOM    551  HB2 ASN    36      44.528  45.284  20.105  1.00  0.00           H  
ATOM    552  HB3 ASN    36      43.933  46.941  19.976  1.00  0.00           H  
ATOM    553  CG  ASN    36      45.469  46.366  18.494  1.00  0.00           C  
ATOM    554  OD1 ASN    36      46.636  46.095  18.274  1.00  0.00           O  
ATOM    555  ND2 ASN    36      44.709  46.736  17.533  1.00  0.00           N  
ATOM    556 HD21 ASN    36      45.145  46.846  16.629  1.00  0.00           H  
ATOM    557 HD22 ASN    36      43.721  46.944  17.510  1.00  0.00           H  
ATOM    558  C   ASN    36      46.496  47.905  20.976  1.00  0.00           C  
ATOM    559  O   ASN    36      45.892  48.854  20.414  1.00  0.00           O  
ATOM    560  N   ILE    37      47.648  47.974  21.680  1.00  0.00           N  
ATOM    561  H   ILE    37      48.027  47.128  22.082  1.00  0.00           H  
ATOM    562  CA  ILE    37      48.278  49.278  21.845  1.00  0.00           C  
ATOM    563  HA  ILE    37      47.650  50.044  22.298  1.00  0.00           H  
ATOM    564  CB  ILE    37      49.579  49.206  22.694  1.00  0.00           C  
ATOM    565  HB  ILE    37      50.283  48.479  22.291  1.00  0.00           H  
ATOM    566  CG2 ILE    37      50.120  50.665  22.784  1.00  0.00           C  
ATOM    567 HG21 ILE    37      50.983  50.714  23.449  1.00  0.00           H  
ATOM    568 HG22 ILE    37      50.471  51.008  21.811  1.00  0.00           H  
ATOM    569 HG23 ILE    37      49.432  51.372  23.249  1.00  0.00           H  
ATOM    570  CG1 ILE    37      49.237  48.654  24.122  1.00  0.00           C  
ATOM    571 HG12 ILE    37      48.496  49.333  24.543  1.00  0.00           H  
ATOM    572 HG13 ILE    37      48.716  47.709  23.965  1.00  0.00           H  
ATOM    573  CD1 ILE    37      50.377  48.461  25.110  1.00  0.00           C  
ATOM    574 HD11 ILE    37      50.937  49.364  25.353  1.00  0.00           H  
ATOM    575 HD12 ILE    37      49.960  48.011  26.011  1.00  0.00           H  
ATOM    576 HD13 ILE    37      51.090  47.729  24.731  1.00  0.00           H  
ATOM    577  C   ILE    37      48.578  49.928  20.484  1.00  0.00           C  
ATOM    578  O   ILE    37      49.319  49.348  19.736  1.00  0.00           O  
ATOM    579  N   THR    38      48.065  51.157  20.220  1.00  0.00           N  
ATOM    580  H   THR    38      47.307  51.475  20.806  1.00  0.00           H  
ATOM    581  CA  THR    38      48.136  51.877  18.891  1.00  0.00           C  
ATOM    582  HA  THR    38      49.175  51.858  18.562  1.00  0.00           H  
ATOM    583  CB  THR    38      47.155  51.241  17.936  1.00  0.00           C  
ATOM    584  HB  THR    38      47.039  51.813  17.015  1.00  0.00           H  
ATOM    585  CG2 THR    38      47.351  49.797  17.411  1.00  0.00           C  
ATOM    586 HG21 THR    38      47.629  49.084  18.187  1.00  0.00           H  
ATOM    587 HG22 THR    38      46.484  49.425  16.865  1.00  0.00           H  
ATOM    588 HG23 THR    38      48.179  49.856  16.706  1.00  0.00           H  
ATOM    589  OG1 THR    38      45.831  51.178  18.466  1.00  0.00           O  
ATOM    590  HG1 THR    38      45.746  50.386  19.002  1.00  0.00           H  
ATOM    591  C   THR    38      47.854  53.326  19.087  1.00  0.00           C  
ATOM    592  O   THR    38      47.107  53.896  19.901  1.00  0.00           O  
ATOM    593  N   GLU    39      48.274  54.070  18.079  1.00  0.00           N  
ATOM    594  H   GLU    39      48.818  53.603  17.368  1.00  0.00           H  
ATOM    595  CA  GLU    39      47.990  55.500  17.903  1.00  0.00           C  
ATOM    596  HA  GLU    39      48.326  56.061  18.775  1.00  0.00           H  
ATOM    597  CB  GLU    39      48.991  55.906  16.818  1.00  0.00           C  
ATOM    598  HB2 GLU    39      50.031  55.687  17.060  1.00  0.00           H  
ATOM    599  HB3 GLU    39      48.578  55.438  15.925  1.00  0.00           H  
ATOM    600  CG  GLU    39      49.046  57.432  16.562  1.00  0.00           C  
ATOM    601  HG2 GLU    39      49.320  57.530  15.512  1.00  0.00           H  
ATOM    602  HG3 GLU    39      48.027  57.799  16.682  1.00  0.00           H  
ATOM    603  CD  GLU    39      50.071  58.221  17.353  1.00  0.00           C  
ATOM    604  OE1 GLU    39      49.999  58.111  18.593  1.00  0.00           O  
ATOM    605  OE2 GLU    39      51.049  58.784  16.797  1.00  0.00           O  
ATOM    606  C   GLU    39      46.560  55.802  17.530  1.00  0.00           C  
ATOM    607  O   GLU    39      46.071  56.758  18.104  1.00  0.00           O  
ATOM    608  N   GLU    40      45.874  55.014  16.745  1.00  0.00           N  
ATOM    609  H   GLU    40      46.380  54.290  16.255  1.00  0.00           H  
ATOM    610  CA  GLU    40      44.358  54.993  16.557  1.00  0.00           C  
ATOM    611  HA  GLU    40      44.071  55.978  16.189  1.00  0.00           H  
ATOM    612  CB  GLU    40      44.022  53.961  15.491  1.00  0.00           C  
ATOM    613  HB2 GLU    40      44.622  54.123  14.596  1.00  0.00           H  
ATOM    614  HB3 GLU    40      44.253  52.950  15.828  1.00  0.00           H  
ATOM    615  CG  GLU    40      42.554  53.853  15.146  1.00  0.00           C  
ATOM    616  HG2 GLU    40      42.370  52.989  14.507  1.00  0.00           H  
ATOM    617  HG3 GLU    40      42.036  53.507  16.040  1.00  0.00           H  
ATOM    618  CD  GLU    40      41.970  55.056  14.471  1.00  0.00           C  
ATOM    619  OE1 GLU    40      40.733  55.072  14.301  1.00  0.00           O  
ATOM    620  OE2 GLU    40      42.645  56.003  14.026  1.00  0.00           O  
ATOM    621  C   GLU    40      43.647  54.726  17.884  1.00  0.00           C  
ATOM    622  O   GLU    40      42.806  55.501  18.330  1.00  0.00           O  
ATOM    623  N   ASN    41      43.976  53.573  18.569  1.00  0.00           N  
ATOM    624  H   ASN    41      44.617  52.930  18.125  1.00  0.00           H  
ATOM    625  CA  ASN    41      43.351  53.463  19.936  1.00  0.00           C  
ATOM    626  HA  ASN    41      42.276  53.552  19.785  1.00  0.00           H  
ATOM    627  CB  ASN    41      43.394  52.018  20.469  1.00  0.00           C  
ATOM    628  HB2 ASN    41      44.400  51.599  20.497  1.00  0.00           H  
ATOM    629  HB3 ASN    41      42.838  51.980  21.406  1.00  0.00           H  
ATOM    630  CG  ASN    41      42.618  51.128  19.481  1.00  0.00           C  
ATOM    631  OD1 ASN    41      42.090  51.531  18.474  1.00  0.00           O  
ATOM    632  ND2 ASN    41      42.646  49.834  19.740  1.00  0.00           N  
ATOM    633 HD21 ASN    41      42.214  49.168  19.115  1.00  0.00           H  
ATOM    634 HD22 ASN    41      43.227  49.456  20.475  1.00  0.00           H  
ATOM    635  C   ASN    41      43.675  54.601  20.907  1.00  0.00           C  
ATOM    636  O   ASN    41      42.814  54.994  21.667  1.00  0.00           O  
ATOM    637  N   VAL    42      44.883  55.314  20.816  1.00  0.00           N  
ATOM    638  H   VAL    42      45.674  54.998  20.274  1.00  0.00           H  
ATOM    639  CA  VAL    42      45.215  56.397  21.739  1.00  0.00           C  
ATOM    640  HA  VAL    42      44.880  56.144  22.744  1.00  0.00           H  
ATOM    641  CB  VAL    42      46.762  56.736  21.981  1.00  0.00           C  
ATOM    642  HB  VAL    42      47.249  55.811  21.673  1.00  0.00           H  
ATOM    643  CG1 VAL    42      47.320  57.849  21.133  1.00  0.00           C  
ATOM    644 HG11 VAL    42      47.078  57.645  20.090  1.00  0.00           H  
ATOM    645 HG12 VAL    42      46.896  58.809  21.430  1.00  0.00           H  
ATOM    646 HG13 VAL    42      48.399  58.000  21.092  1.00  0.00           H  
ATOM    647  CG2 VAL    42      47.103  57.103  23.417  1.00  0.00           C  
ATOM    648 HG21 VAL    42      46.575  57.960  23.834  1.00  0.00           H  
ATOM    649 HG22 VAL    42      46.767  56.236  23.986  1.00  0.00           H  
ATOM    650 HG23 VAL    42      48.188  57.175  23.481  1.00  0.00           H  
ATOM    651  C   VAL    42      44.358  57.651  21.372  1.00  0.00           C  
ATOM    652  O   VAL    42      43.702  58.240  22.196  1.00  0.00           O  
ATOM    653  N   GLN    43      44.173  57.966  20.075  1.00  0.00           N  
ATOM    654  H   GLN    43      44.851  57.603  19.421  1.00  0.00           H  
ATOM    655  CA  GLN    43      43.388  59.160  19.698  1.00  0.00           C  
ATOM    656  HA  GLN    43      43.677  59.964  20.375  1.00  0.00           H  
ATOM    657  CB  GLN    43      43.809  59.617  18.305  1.00  0.00           C  
ATOM    658  HB2 GLN    43      43.889  58.711  17.705  1.00  0.00           H  
ATOM    659  HB3 GLN    43      43.071  60.246  17.807  1.00  0.00           H  
ATOM    660  CG  GLN    43      45.164  60.259  18.245  1.00  0.00           C  
ATOM    661  HG2 GLN    43      45.842  59.521  18.674  1.00  0.00           H  
ATOM    662  HG3 GLN    43      45.532  60.395  17.228  1.00  0.00           H  
ATOM    663  CD  GLN    43      45.250  61.601  19.035  1.00  0.00           C  
ATOM    664  OE1 GLN    43      44.340  62.126  19.644  1.00  0.00           O  
ATOM    665  NE2 GLN    43      46.402  62.231  19.099  1.00  0.00           N  
ATOM    666 HE21 GLN    43      46.408  63.069  19.663  1.00  0.00           H  
ATOM    667 HE22 GLN    43      47.169  61.931  18.514  1.00  0.00           H  
ATOM    668  C   GLN    43      41.834  58.909  19.774  1.00  0.00           C  
ATOM    669  O   GLN    43      41.109  59.888  19.980  1.00  0.00           O  
ATOM    670  N   ASN    44      41.314  57.640  19.842  1.00  0.00           N  
ATOM    671  H   ASN    44      41.902  56.926  19.438  1.00  0.00           H  
ATOM    672  CA  ASN    44      39.977  57.350  20.130  1.00  0.00           C  
ATOM    673  HA  ASN    44      39.357  58.160  19.744  1.00  0.00           H  
ATOM    674  CB  ASN    44      39.558  56.185  19.379  1.00  0.00           C  
ATOM    675  HB2 ASN    44      40.250  55.376  19.611  1.00  0.00           H  
ATOM    676  HB3 ASN    44      38.545  55.918  19.684  1.00  0.00           H  
ATOM    677  CG  ASN    44      39.528  56.405  17.859  1.00  0.00           C  
ATOM    678  OD1 ASN    44      38.674  57.081  17.341  1.00  0.00           O  
ATOM    679  ND2 ASN    44      40.375  55.713  17.144  1.00  0.00           N  
ATOM    680 HD21 ASN    44      40.494  56.038  16.195  1.00  0.00           H  
ATOM    681 HD22 ASN    44      41.138  55.241  17.609  1.00  0.00           H  
ATOM    682  C   ASN    44      39.678  57.287  21.616  1.00  0.00           C  
ATOM    683  O   ASN    44      38.521  57.509  21.983  1.00  0.00           O  
ATOM    684  N   MET    45      40.628  56.910  22.471  1.00  0.00           N  
ATOM    685  H   MET    45      41.358  56.331  22.081  1.00  0.00           H  
ATOM    686  CA  MET    45      40.573  56.947  23.917  1.00  0.00           C  
ATOM    687  HA  MET    45      39.647  56.561  24.344  1.00  0.00           H  
ATOM    688  CB  MET    45      41.652  56.079  24.490  1.00  0.00           C  
ATOM    689  HB2 MET    45      41.505  55.030  24.233  1.00  0.00           H  
ATOM    690  HB3 MET    45      42.615  56.305  24.032  1.00  0.00           H  
ATOM    691  CG  MET    45      41.706  56.240  26.069  1.00  0.00           C  
ATOM    692  HG2 MET    45      41.824  57.255  26.448  1.00  0.00           H  
ATOM    693  HG3 MET    45      40.838  55.845  26.597  1.00  0.00           H  
ATOM    694  SD  MET    45      43.138  55.338  26.634  1.00  0.00           S  
ATOM    695  CE  MET    45      44.376  56.615  26.206  1.00  0.00           C  
ATOM    696  HE1 MET    45      45.015  56.744  27.080  1.00  0.00           H  
ATOM    697  HE2 MET    45      44.917  56.293  25.316  1.00  0.00           H  
ATOM    698  HE3 MET    45      43.956  57.578  25.916  1.00  0.00           H  
ATOM    699  C   MET    45      40.768  58.474  24.454  1.00  0.00           C  
ATOM    700  O   MET    45      39.936  58.919  25.253  1.00  0.00           O  
ATOM    701  N   ASN    46      41.665  59.286  23.817  1.00  0.00           N  
ATOM    702  H   ASN    46      42.260  58.910  23.092  1.00  0.00           H  
ATOM    703  CA  ASN    46      41.585  60.739  23.849  1.00  0.00           C  
ATOM    704  HA  ASN    46      41.907  61.128  24.815  1.00  0.00           H  
ATOM    705  CB  ASN    46      42.560  61.374  22.873  1.00  0.00           C  
ATOM    706  HB2 ASN    46      42.295  60.831  21.966  1.00  0.00           H  
ATOM    707  HB3 ASN    46      42.423  62.444  22.717  1.00  0.00           H  
ATOM    708  CG  ASN    46      44.028  61.278  23.310  1.00  0.00           C  
ATOM    709  OD1 ASN    46      44.304  60.919  24.464  1.00  0.00           O  
ATOM    710  ND2 ASN    46      45.034  61.472  22.431  1.00  0.00           N  
ATOM    711 HD21 ASN    46      45.996  61.407  22.731  1.00  0.00           H  
ATOM    712 HD22 ASN    46      44.751  61.814  21.524  1.00  0.00           H  
ATOM    713  C   ASN    46      40.162  61.294  23.579  1.00  0.00           C  
ATOM    714  O   ASN    46      39.650  62.087  24.408  1.00  0.00           O  
ATOM    715  N   ASN    47      39.550  60.894  22.436  1.00  0.00           N  
ATOM    716  H   ASN    47      40.058  60.307  21.789  1.00  0.00           H  
ATOM    717  CA  ASN    47      38.366  61.581  21.971  1.00  0.00           C  
ATOM    718  HA  ASN    47      38.533  62.653  22.080  1.00  0.00           H  
ATOM    719  CB  ASN    47      38.195  61.273  20.470  1.00  0.00           C  
ATOM    720  HB2 ASN    47      39.164  61.275  19.970  1.00  0.00           H  
ATOM    721  HB3 ASN    47      37.866  60.236  20.406  1.00  0.00           H  
ATOM    722  CG  ASN    47      37.257  62.237  19.730  1.00  0.00           C  
ATOM    723  OD1 ASN    47      37.120  63.393  20.110  1.00  0.00           O  
ATOM    724  ND2 ASN    47      36.601  61.714  18.691  1.00  0.00           N  
ATOM    725 HD21 ASN    47      35.987  62.354  18.208  1.00  0.00           H  
ATOM    726 HD22 ASN    47      36.706  60.772  18.343  1.00  0.00           H  
ATOM    727  C   ASN    47      37.101  61.255  22.836  1.00  0.00           C  
ATOM    728  O   ASN    47      36.504  62.223  23.277  1.00  0.00           O  
ATOM    729  N   ALA    48      36.759  59.964  23.035  1.00  0.00           N  
ATOM    730  H   ALA    48      37.271  59.204  22.610  1.00  0.00           H  
ATOM    731  CA  ALA    48      35.737  59.631  24.056  1.00  0.00           C  
ATOM    732  HA  ALA    48      34.771  60.004  23.714  1.00  0.00           H  
ATOM    733  CB  ALA    48      35.543  58.128  24.118  1.00  0.00           C  
ATOM    734  HB1 ALA    48      36.431  57.502  24.209  1.00  0.00           H  
ATOM    735  HB2 ALA    48      34.782  57.845  24.845  1.00  0.00           H  
ATOM    736  HB3 ALA    48      35.057  57.867  23.179  1.00  0.00           H  
ATOM    737  C   ALA    48      36.049  60.259  25.427  1.00  0.00           C  
ATOM    738  O   ALA    48      35.108  60.500  26.201  1.00  0.00           O  
ATOM    739  N   GLY    49      37.299  60.464  25.801  1.00  0.00           N  
ATOM    740  H   GLY    49      37.961  59.888  25.301  1.00  0.00           H  
ATOM    741  CA  GLY    49      37.769  61.087  27.066  1.00  0.00           C  
ATOM    742  HA2 GLY    49      37.429  60.545  27.948  1.00  0.00           H  
ATOM    743  HA3 GLY    49      38.855  60.999  27.084  1.00  0.00           H  
ATOM    744  C   GLY    49      37.337  62.503  27.149  1.00  0.00           C  
ATOM    745  O   GLY    49      36.646  62.925  28.044  1.00  0.00           O  
ATOM    746  N   ASP    50      37.711  63.291  26.134  1.00  0.00           N  
ATOM    747  H   ASP    50      38.319  62.947  25.405  1.00  0.00           H  
ATOM    748  CA  ASP    50      37.372  64.707  26.100  1.00  0.00           C  
ATOM    749  HA  ASP    50      37.544  64.943  27.150  1.00  0.00           H  
ATOM    750  CB  ASP    50      38.345  65.437  25.159  1.00  0.00           C  
ATOM    751  HB2 ASP    50      38.250  65.052  24.144  1.00  0.00           H  
ATOM    752  HB3 ASP    50      38.092  66.496  25.216  1.00  0.00           H  
ATOM    753  CG  ASP    50      39.815  65.282  25.580  1.00  0.00           C  
ATOM    754  OD1 ASP    50      40.728  65.570  24.721  1.00  0.00           O  
ATOM    755  OD2 ASP    50      40.085  64.972  26.725  1.00  0.00           O  
ATOM    756  C   ASP    50      35.876  64.988  25.857  1.00  0.00           C  
ATOM    757  O   ASP    50      35.350  65.987  26.386  1.00  0.00           O  
ATOM    758  N   LYS    51      35.189  64.051  25.151  1.00  0.00           N  
ATOM    759  H   LYS    51      35.636  63.293  24.657  1.00  0.00           H  
ATOM    760  CA  LYS    51      33.752  64.169  24.917  1.00  0.00           C  
ATOM    761  HA  LYS    51      33.541  65.164  24.526  1.00  0.00           H  
ATOM    762  CB  LYS    51      33.161  63.164  23.891  1.00  0.00           C  
ATOM    763  HB2 LYS    51      33.484  62.155  24.147  1.00  0.00           H  
ATOM    764  HB3 LYS    51      32.077  63.225  23.990  1.00  0.00           H  
ATOM    765  CG  LYS    51      33.556  63.632  22.549  1.00  0.00           C  
ATOM    766  HG2 LYS    51      32.948  64.433  22.127  1.00  0.00           H  
ATOM    767  HG3 LYS    51      34.615  63.886  22.524  1.00  0.00           H  
ATOM    768  CD  LYS    51      33.354  62.451  21.619  1.00  0.00           C  
ATOM    769  HD2 LYS    51      33.943  61.578  21.897  1.00  0.00           H  
ATOM    770  HD3 LYS    51      32.297  62.185  21.592  1.00  0.00           H  
ATOM    771  CE  LYS    51      33.831  62.658  20.153  1.00  0.00           C  
ATOM    772  HE2 LYS    51      33.334  63.489  19.653  1.00  0.00           H  
ATOM    773  HE3 LYS    51      34.916  62.762  20.177  1.00  0.00           H  
ATOM    774  NZ  LYS    51      33.582  61.378  19.367  1.00  0.00           N  
ATOM    775  HZ1 LYS    51      32.646  61.027  19.506  1.00  0.00           H  
ATOM    776  HZ2 LYS    51      33.615  61.586  18.379  1.00  0.00           H  
ATOM    777  HZ3 LYS    51      34.262  60.695  19.669  1.00  0.00           H  
ATOM    778  C   LYS    51      33.027  64.014  26.263  1.00  0.00           C  
ATOM    779  O   LYS    51      32.136  64.770  26.531  1.00  0.00           O  
ATOM    780  N   TRP    52      33.447  63.069  27.131  1.00  0.00           N  
ATOM    781  H   TRP    52      34.249  62.502  26.892  1.00  0.00           H  
ATOM    782  CA  TRP    52      32.777  62.852  28.418  1.00  0.00           C  
ATOM    783  HA  TRP    52      31.705  62.752  28.247  1.00  0.00           H  
ATOM    784  CB  TRP    52      33.312  61.453  28.902  1.00  0.00           C  
ATOM    785  HB2 TRP    52      32.647  60.752  28.398  1.00  0.00           H  
ATOM    786  HB3 TRP    52      34.335  61.274  28.572  1.00  0.00           H  
ATOM    787  CG  TRP    52      33.396  61.214  30.428  1.00  0.00           C  
ATOM    788  CD1 TRP    52      34.542  61.308  31.150  1.00  0.00           C  
ATOM    789  HD1 TRP    52      35.510  61.570  30.748  1.00  0.00           H  
ATOM    790  NE1 TRP    52      34.236  61.220  32.486  1.00  0.00           N  
ATOM    791  HE1 TRP    52      34.898  61.175  33.247  1.00  0.00           H  
ATOM    792  CE2 TRP    52      32.874  61.065  32.713  1.00  0.00           C  
ATOM    793  CZ2 TRP    52      32.068  60.924  33.837  1.00  0.00           C  
ATOM    794  HZ2 TRP    52      32.516  60.967  34.819  1.00  0.00           H  
ATOM    795  CH2 TRP    52      30.667  60.726  33.647  1.00  0.00           C  
ATOM    796  HH2 TRP    52      30.017  60.417  34.452  1.00  0.00           H  
ATOM    797  CZ3 TRP    52      30.099  60.646  32.346  1.00  0.00           C  
ATOM    798  HZ3 TRP    52      29.051  60.401  32.258  1.00  0.00           H  
ATOM    799  CE3 TRP    52      30.959  60.799  31.243  1.00  0.00           C  
ATOM    800  HE3 TRP    52      30.559  60.731  30.242  1.00  0.00           H  
ATOM    801  CD2 TRP    52      32.324  61.019  31.381  1.00  0.00           C  
ATOM    802  C   TRP    52      33.205  63.966  29.347  1.00  0.00           C  
ATOM    803  O   TRP    52      32.356  64.374  30.077  1.00  0.00           O  
ATOM    804  N   SER    53      34.471  64.310  29.248  1.00  0.00           N  
ATOM    805  H   SER    53      35.027  63.808  28.570  1.00  0.00           H  
ATOM    806  CA  SER    53      35.141  65.358  30.137  1.00  0.00           C  
ATOM    807  HA  SER    53      35.192  65.102  31.195  1.00  0.00           H  
ATOM    808  CB  SER    53      36.653  65.557  29.799  1.00  0.00           C  
ATOM    809  HB2 SER    53      37.216  64.649  30.016  1.00  0.00           H  
ATOM    810  HB3 SER    53      36.762  65.680  28.721  1.00  0.00           H  
ATOM    811  OG  SER    53      37.183  66.584  30.621  1.00  0.00           O  
ATOM    812  HG  SER    53      38.127  66.578  30.445  1.00  0.00           H  
ATOM    813  C   SER    53      34.414  66.709  29.870  1.00  0.00           C  
ATOM    814  O   SER    53      34.107  67.461  30.796  1.00  0.00           O  
ATOM    815  N   ALA    54      33.945  67.020  28.610  1.00  0.00           N  
ATOM    816  H   ALA    54      34.048  66.380  27.835  1.00  0.00           H  
ATOM    817  CA  ALA    54      33.206  68.324  28.379  1.00  0.00           C  
ATOM    818  HA  ALA    54      33.694  69.157  28.884  1.00  0.00           H  
ATOM    819  CB  ALA    54      33.078  68.452  26.805  1.00  0.00           C  
ATOM    820  HB1 ALA    54      33.998  68.934  26.473  1.00  0.00           H  
ATOM    821  HB2 ALA    54      32.815  67.468  26.417  1.00  0.00           H  
ATOM    822  HB3 ALA    54      32.274  69.155  26.589  1.00  0.00           H  
ATOM    823  C   ALA    54      31.839  68.240  29.074  1.00  0.00           C  
ATOM    824  O   ALA    54      31.388  69.219  29.622  1.00  0.00           O  
ATOM    825  N   PHE    55      31.208  67.064  29.218  1.00  0.00           N  
ATOM    826  H   PHE    55      31.718  66.343  28.729  1.00  0.00           H  
ATOM    827  CA  PHE    55      29.934  66.911  29.853  1.00  0.00           C  
ATOM    828  HA  PHE    55      29.353  67.788  29.567  1.00  0.00           H  
ATOM    829  CB  PHE    55      29.284  65.670  29.315  1.00  0.00           C  
ATOM    830  HB2 PHE    55      28.740  66.015  28.435  1.00  0.00           H  
ATOM    831  HB3 PHE    55      30.052  64.901  29.240  1.00  0.00           H  
ATOM    832  CG  PHE    55      28.102  65.178  30.200  1.00  0.00           C  
ATOM    833  CD1 PHE    55      26.816  65.607  29.905  1.00  0.00           C  
ATOM    834  HD1 PHE    55      26.661  66.360  29.147  1.00  0.00           H  
ATOM    835  CE1 PHE    55      25.723  65.060  30.536  1.00  0.00           C  
ATOM    836  HE1 PHE    55      24.742  65.370  30.211  1.00  0.00           H  
ATOM    837  CZ  PHE    55      25.941  64.185  31.618  1.00  0.00           C  
ATOM    838  HZ  PHE    55      25.142  63.744  32.195  1.00  0.00           H  
ATOM    839  CE2 PHE    55      27.215  63.762  31.962  1.00  0.00           C  
ATOM    840  HE2 PHE    55      27.262  63.019  32.745  1.00  0.00           H  
ATOM    841  CD2 PHE    55      28.352  64.228  31.255  1.00  0.00           C  
ATOM    842  HD2 PHE    55      29.303  63.725  31.350  1.00  0.00           H  
ATOM    843  C   PHE    55      30.105  66.798  31.402  1.00  0.00           C  
ATOM    844  O   PHE    55      29.244  67.304  32.168  1.00  0.00           O  
ATOM    845  N   LEU    56      31.139  66.124  31.841  1.00  0.00           N  
ATOM    846  H   LEU    56      31.698  65.640  31.153  1.00  0.00           H  
ATOM    847  CA  LEU    56      31.512  66.068  33.312  1.00  0.00           C  
ATOM    848  HA  LEU    56      30.629  65.694  33.832  1.00  0.00           H  
ATOM    849  CB  LEU    56      32.663  65.017  33.467  1.00  0.00           C  
ATOM    850  HB2 LEU    56      32.340  64.082  33.009  1.00  0.00           H  
ATOM    851  HB3 LEU    56      33.593  65.289  32.967  1.00  0.00           H  
ATOM    852  CG  LEU    56      32.854  64.784  34.951  1.00  0.00           C  
ATOM    853  HG  LEU    56      33.103  65.733  35.427  1.00  0.00           H  
ATOM    854  CD1 LEU    56      31.699  64.154  35.722  1.00  0.00           C  
ATOM    855 HD11 LEU    56      31.693  64.605  36.714  1.00  0.00           H  
ATOM    856 HD12 LEU    56      30.684  64.401  35.411  1.00  0.00           H  
ATOM    857 HD13 LEU    56      31.800  63.069  35.763  1.00  0.00           H  
ATOM    858  CD2 LEU    56      34.093  63.846  35.123  1.00  0.00           C  
ATOM    859 HD21 LEU    56      34.521  63.879  36.125  1.00  0.00           H  
ATOM    860 HD22 LEU    56      33.928  62.825  34.780  1.00  0.00           H  
ATOM    861 HD23 LEU    56      34.894  64.228  34.490  1.00  0.00           H  
ATOM    862  C   LEU    56      31.770  67.426  33.908  1.00  0.00           C  
ATOM    863  O   LEU    56      31.179  67.715  34.923  1.00  0.00           O  
ATOM    864  N   LYS    57      32.675  68.159  33.205  1.00  0.00           N  
ATOM    865  H   LYS    57      32.920  67.800  32.294  1.00  0.00           H  
ATOM    866  CA  LYS    57      33.050  69.541  33.538  1.00  0.00           C  
ATOM    867  HA  LYS    57      33.458  69.540  34.549  1.00  0.00           H  
ATOM    868  CB  LYS    57      34.147  70.078  32.612  1.00  0.00           C  
ATOM    869  HB2 LYS    57      33.863  70.068  31.560  1.00  0.00           H  
ATOM    870  HB3 LYS    57      34.252  71.152  32.768  1.00  0.00           H  
ATOM    871  CG  LYS    57      35.469  69.322  32.874  1.00  0.00           C  
ATOM    872  HG2 LYS    57      35.654  69.216  33.943  1.00  0.00           H  
ATOM    873  HG3 LYS    57      35.346  68.283  32.570  1.00  0.00           H  
ATOM    874  CD  LYS    57      36.713  69.911  32.264  1.00  0.00           C  
ATOM    875  HD2 LYS    57      36.562  70.135  31.208  1.00  0.00           H  
ATOM    876  HD3 LYS    57      37.036  70.860  32.692  1.00  0.00           H  
ATOM    877  CE  LYS    57      37.967  68.972  32.367  1.00  0.00           C  
ATOM    878  HE2 LYS    57      37.973  68.347  33.260  1.00  0.00           H  
ATOM    879  HE3 LYS    57      37.952  68.318  31.495  1.00  0.00           H  
ATOM    880  NZ  LYS    57      39.176  69.765  32.180  1.00  0.00           N  
ATOM    881  HZ1 LYS    57      40.054  69.266  32.183  1.00  0.00           H  
ATOM    882  HZ2 LYS    57      39.133  70.211  31.275  1.00  0.00           H  
ATOM    883  HZ3 LYS    57      39.120  70.545  32.820  1.00  0.00           H  
ATOM    884  C   LYS    57      31.834  70.395  33.688  1.00  0.00           C  
ATOM    885  O   LYS    57      31.570  70.945  34.765  1.00  0.00           O  
ATOM    886  N   GLU    58      30.965  70.310  32.690  1.00  0.00           N  
ATOM    887  H   GLU    58      31.175  69.846  31.818  1.00  0.00           H  
ATOM    888  CA  GLU    58      29.808  71.236  32.623  1.00  0.00           C  
ATOM    889  HA  GLU    58      30.062  72.284  32.785  1.00  0.00           H  
ATOM    890  CB  GLU    58      29.296  71.120  31.222  1.00  0.00           C  
ATOM    891  HB2 GLU    58      30.097  71.317  30.509  1.00  0.00           H  
ATOM    892  HB3 GLU    58      28.930  70.114  31.019  1.00  0.00           H  
ATOM    893  CG  GLU    58      28.156  72.048  30.823  1.00  0.00           C  
ATOM    894  HG2 GLU    58      27.964  71.954  29.754  1.00  0.00           H  
ATOM    895  HG3 GLU    58      27.267  71.814  31.408  1.00  0.00           H  
ATOM    896  CD  GLU    58      28.435  73.593  30.945  1.00  0.00           C  
ATOM    897  OE1 GLU    58      29.635  73.914  30.880  1.00  0.00           O  
ATOM    898  OE2 GLU    58      27.489  74.406  31.192  1.00  0.00           O  
ATOM    899  C   GLU    58      28.704  70.893  33.654  1.00  0.00           C  
ATOM    900  O   GLU    58      28.112  71.811  34.205  1.00  0.00           O  
ATOM    901  N   GLN    59      28.328  69.619  33.860  1.00  0.00           N  
ATOM    902  H   GLN    59      28.931  68.974  33.370  1.00  0.00           H  
ATOM    903  CA  GLN    59      27.364  69.266  34.913  1.00  0.00           C  
ATOM    904  HA  GLN    59      26.527  69.964  34.905  1.00  0.00           H  
ATOM    905  CB  GLN    59      26.838  67.792  34.598  1.00  0.00           C  
ATOM    906  HB2 GLN    59      27.676  67.213  34.209  1.00  0.00           H  
ATOM    907  HB3 GLN    59      26.584  67.433  35.596  1.00  0.00           H  
ATOM    908  CG  GLN    59      25.546  67.644  33.725  1.00  0.00           C  
ATOM    909  HG2 GLN    59      25.617  66.587  33.471  1.00  0.00           H  
ATOM    910  HG3 GLN    59      24.630  67.911  34.252  1.00  0.00           H  
ATOM    911  CD  GLN    59      25.612  68.368  32.375  1.00  0.00           C  
ATOM    912  OE1 GLN    59      24.845  69.229  31.941  1.00  0.00           O  
ATOM    913  NE2 GLN    59      26.594  68.056  31.557  1.00  0.00           N  
ATOM    914 HE21 GLN    59      26.827  68.651  30.775  1.00  0.00           H  
ATOM    915 HE22 GLN    59      27.362  67.474  31.861  1.00  0.00           H  
ATOM    916  C   GLN    59      27.940  69.222  36.288  1.00  0.00           C  
ATOM    917  O   GLN    59      27.228  69.331  37.295  1.00  0.00           O  
ATOM    918  N   SER    60      29.251  69.158  36.424  1.00  0.00           N  
ATOM    919  H   SER    60      29.839  68.994  35.620  1.00  0.00           H  
ATOM    920  CA  SER    60      29.928  69.532  37.684  1.00  0.00           C  
ATOM    921  HA  SER    60      29.415  69.054  38.518  1.00  0.00           H  
ATOM    922  CB  SER    60      31.323  69.010  37.724  1.00  0.00           C  
ATOM    923  HB2 SER    60      31.890  69.436  36.896  1.00  0.00           H  
ATOM    924  HB3 SER    60      31.762  69.351  38.662  1.00  0.00           H  
ATOM    925  OG  SER    60      31.469  67.633  37.645  1.00  0.00           O  
ATOM    926  HG  SER    60      31.204  67.314  36.779  1.00  0.00           H  
ATOM    927  C   SER    60      29.851  71.054  37.983  1.00  0.00           C  
ATOM    928  O   SER    60      29.696  71.440  39.133  1.00  0.00           O  
ATOM    929  N   THR    61      30.035  71.952  36.994  1.00  0.00           N  
ATOM    930  H   THR    61      30.402  71.687  36.092  1.00  0.00           H  
ATOM    931  CA  THR    61      29.841  73.394  37.270  1.00  0.00           C  
ATOM    932  HA  THR    61      30.488  73.711  38.087  1.00  0.00           H  
ATOM    933  CB  THR    61      30.288  74.355  36.134  1.00  0.00           C  
ATOM    934  HB  THR    61      29.785  74.052  35.216  1.00  0.00           H  
ATOM    935  CG2 THR    61      30.045  75.860  36.500  1.00  0.00           C  
ATOM    936 HG21 THR    61      30.443  75.990  37.506  1.00  0.00           H  
ATOM    937 HG22 THR    61      30.570  76.351  35.680  1.00  0.00           H  
ATOM    938 HG23 THR    61      28.992  76.109  36.369  1.00  0.00           H  
ATOM    939  OG1 THR    61      31.738  74.193  36.012  1.00  0.00           O  
ATOM    940  HG1 THR    61      32.073  74.603  36.813  1.00  0.00           H  
ATOM    941  C   THR    61      28.372  73.714  37.677  1.00  0.00           C  
ATOM    942  O   THR    61      28.155  74.500  38.595  1.00  0.00           O  
ATOM    943  N   LEU    62      27.393  72.975  37.076  1.00  0.00           N  
ATOM    944  H   LEU    62      27.561  72.496  36.203  1.00  0.00           H  
ATOM    945  CA  LEU    62      25.996  73.107  37.435  1.00  0.00           C  
ATOM    946  HA  LEU    62      25.717  74.161  37.436  1.00  0.00           H  
ATOM    947  CB  LEU    62      25.028  72.361  36.452  1.00  0.00           C  
ATOM    948  HB2 LEU    62      25.458  71.424  36.098  1.00  0.00           H  
ATOM    949  HB3 LEU    62      24.126  72.000  36.946  1.00  0.00           H  
ATOM    950  CG  LEU    62      24.815  73.088  35.126  1.00  0.00           C  
ATOM    951  HG  LEU    62      25.779  73.296  34.663  1.00  0.00           H  
ATOM    952  CD1 LEU    62      23.964  72.147  34.276  1.00  0.00           C  
ATOM    953 HD11 LEU    62      23.584  72.669  33.398  1.00  0.00           H  
ATOM    954 HD12 LEU    62      24.462  71.245  33.921  1.00  0.00           H  
ATOM    955 HD13 LEU    62      23.116  71.762  34.843  1.00  0.00           H  
ATOM    956  CD2 LEU    62      23.999  74.347  35.367  1.00  0.00           C  
ATOM    957 HD21 LEU    62      22.985  74.146  35.712  1.00  0.00           H  
ATOM    958 HD22 LEU    62      24.505  75.058  36.021  1.00  0.00           H  
ATOM    959 HD23 LEU    62      24.011  74.826  34.388  1.00  0.00           H  
ATOM    960  C   LEU    62      25.671  72.656  38.861  1.00  0.00           C  
ATOM    961  O   LEU    62      24.843  73.334  39.450  1.00  0.00           O  
ATOM    962  N   ALA    63      26.282  71.587  39.352  1.00  0.00           N  
ATOM    963  H   ALA    63      26.803  71.020  38.700  1.00  0.00           H  
ATOM    964  CA  ALA    63      26.213  71.157  40.730  1.00  0.00           C  
ATOM    965  HA  ALA    63      25.271  70.661  40.961  1.00  0.00           H  
ATOM    966  CB  ALA    63      27.309  70.120  41.017  1.00  0.00           C  
ATOM    967  HB1 ALA    63      27.280  69.355  40.240  1.00  0.00           H  
ATOM    968  HB2 ALA    63      28.314  70.539  40.972  1.00  0.00           H  
ATOM    969  HB3 ALA    63      27.175  69.650  41.991  1.00  0.00           H  
ATOM    970  C   ALA    63      26.432  72.288  41.724  1.00  0.00           C  
ATOM    971  O   ALA    63      25.847  72.295  42.789  1.00  0.00           O  
ATOM    972  N   GLN    64      27.369  73.204  41.462  1.00  0.00           N  
ATOM    973  H   GLN    64      27.873  73.266  40.589  1.00  0.00           H  
ATOM    974  CA  GLN    64      27.716  74.265  42.428  1.00  0.00           C  
ATOM    975  HA  GLN    64      27.923  73.685  43.328  1.00  0.00           H  
ATOM    976  CB  GLN    64      28.944  75.048  42.001  1.00  0.00           C  
ATOM    977  HB2 GLN    64      28.889  75.411  40.975  1.00  0.00           H  
ATOM    978  HB3 GLN    64      29.191  75.891  42.647  1.00  0.00           H  
ATOM    979  CG  GLN    64      30.286  74.240  42.075  1.00  0.00           C  
ATOM    980  HG2 GLN    64      30.259  73.550  41.232  1.00  0.00           H  
ATOM    981  HG3 GLN    64      31.119  74.907  41.855  1.00  0.00           H  
ATOM    982  CD  GLN    64      30.671  73.531  43.418  1.00  0.00           C  
ATOM    983  OE1 GLN    64      30.189  73.917  44.478  1.00  0.00           O  
ATOM    984  NE2 GLN    64      31.410  72.422  43.374  1.00  0.00           N  
ATOM    985 HE21 GLN    64      31.576  71.845  44.186  1.00  0.00           H  
ATOM    986 HE22 GLN    64      31.758  72.229  42.446  1.00  0.00           H  
ATOM    987  C   GLN    64      26.585  75.201  42.827  1.00  0.00           C  
ATOM    988  O   GLN    64      26.621  75.781  43.920  1.00  0.00           O  
ATOM    989  N   MET    65      25.545  75.355  41.969  1.00  0.00           N  
ATOM    990  H   MET    65      25.492  74.804  41.125  1.00  0.00           H  
ATOM    991  CA  MET    65      24.352  76.150  42.230  1.00  0.00           C  
ATOM    992  HA  MET    65      24.633  77.203  42.233  1.00  0.00           H  
ATOM    993  CB  MET    65      23.264  76.010  41.127  1.00  0.00           C  
ATOM    994  HB2 MET    65      23.280  74.957  40.845  1.00  0.00           H  
ATOM    995  HB3 MET    65      22.273  76.304  41.472  1.00  0.00           H  
ATOM    996  CG  MET    65      23.695  76.815  39.922  1.00  0.00           C  
ATOM    997  HG2 MET    65      24.767  76.723  39.745  1.00  0.00           H  
ATOM    998  HG3 MET    65      23.189  76.299  39.107  1.00  0.00           H  
ATOM    999  SD  MET    65      23.237  78.570  39.924  1.00  0.00           S  
ATOM   1000  CE  MET    65      21.369  78.488  39.704  1.00  0.00           C  
ATOM   1001  HE1 MET    65      20.985  79.378  40.202  1.00  0.00           H  
ATOM   1002  HE2 MET    65      21.129  78.538  38.642  1.00  0.00           H  
ATOM   1003  HE3 MET    65      20.955  77.600  40.181  1.00  0.00           H  
ATOM   1004  C   MET    65      23.630  75.801  43.563  1.00  0.00           C  
ATOM   1005  O   MET    65      23.034  76.640  44.163  1.00  0.00           O  
ATOM   1006  N   TYR    66      23.786  74.543  44.054  1.00  0.00           N  
ATOM   1007  H   TYR    66      24.524  73.901  43.804  1.00  0.00           H  
ATOM   1008  CA  TYR    66      22.833  74.142  45.086  1.00  0.00           C  
ATOM   1009  HA  TYR    66      21.983  74.823  45.040  1.00  0.00           H  
ATOM   1010  CB  TYR    66      22.324  72.758  44.664  1.00  0.00           C  
ATOM   1011  HB2 TYR    66      23.169  72.071  44.636  1.00  0.00           H  
ATOM   1012  HB3 TYR    66      21.582  72.341  45.344  1.00  0.00           H  
ATOM   1013  CG  TYR    66      21.654  72.604  43.346  1.00  0.00           C  
ATOM   1014  CD1 TYR    66      20.417  73.286  43.045  1.00  0.00           C  
ATOM   1015  HD1 TYR    66      20.021  74.077  43.665  1.00  0.00           H  
ATOM   1016  CE1 TYR    66      19.788  72.885  41.864  1.00  0.00           C  
ATOM   1017  HE1 TYR    66      18.824  73.339  41.693  1.00  0.00           H  
ATOM   1018  CZ  TYR    66      20.378  72.042  40.952  1.00  0.00           C  
ATOM   1019  OH  TYR    66      19.723  71.813  39.737  1.00  0.00           O  
ATOM   1020  HH  TYR    66      20.335  71.525  39.056  1.00  0.00           H  
ATOM   1021  CE2 TYR    66      21.518  71.450  41.208  1.00  0.00           C  
ATOM   1022  HE2 TYR    66      21.859  70.641  40.579  1.00  0.00           H  
ATOM   1023  CD2 TYR    66      22.228  71.753  42.410  1.00  0.00           C  
ATOM   1024  HD2 TYR    66      23.192  71.343  42.674  1.00  0.00           H  
ATOM   1025  C   TYR    66      23.517  74.169  46.491  1.00  0.00           C  
ATOM   1026  O   TYR    66      24.602  73.545  46.619  1.00  0.00           O  
ATOM   1027  N   PRO    67      22.998  74.868  47.496  1.00  0.00           N  
ATOM   1028  CD  PRO    67      22.076  75.935  47.357  1.00  0.00           C  
ATOM   1029  HD2 PRO    67      21.226  75.754  46.700  1.00  0.00           H  
ATOM   1030  HD3 PRO    67      22.608  76.827  47.026  1.00  0.00           H  
ATOM   1031  CG  PRO    67      21.458  76.171  48.717  1.00  0.00           C  
ATOM   1032  HG2 PRO    67      20.564  75.551  48.798  1.00  0.00           H  
ATOM   1033  HG3 PRO    67      21.074  77.184  48.833  1.00  0.00           H  
ATOM   1034  CB  PRO    67      22.393  75.653  49.719  1.00  0.00           C  
ATOM   1035  HB2 PRO    67      21.908  75.275  50.619  1.00  0.00           H  
ATOM   1036  HB3 PRO    67      23.114  76.442  49.933  1.00  0.00           H  
ATOM   1037  CA  PRO    67      23.226  74.687  48.934  1.00  0.00           C  
ATOM   1038  HA  PRO    67      24.282  74.897  49.101  1.00  0.00           H  
ATOM   1039  C   PRO    67      22.889  73.222  49.284  1.00  0.00           C  
ATOM   1040  O   PRO    67      21.752  72.844  49.136  1.00  0.00           O  
ATOM   1041  N   LEU    68      23.897  72.465  49.735  1.00  0.00           N  
ATOM   1042  H   LEU    68      24.770  72.922  49.958  1.00  0.00           H  
ATOM   1043  CA  LEU    68      23.669  71.048  50.036  1.00  0.00           C  
ATOM   1044  HA  LEU    68      23.101  70.636  49.202  1.00  0.00           H  
ATOM   1045  CB  LEU    68      25.061  70.441  50.088  1.00  0.00           C  
ATOM   1046  HB2 LEU    68      25.638  70.900  49.285  1.00  0.00           H  
ATOM   1047  HB3 LEU    68      25.642  70.772  50.949  1.00  0.00           H  
ATOM   1048  CG  LEU    68      25.071  68.918  49.892  1.00  0.00           C  
ATOM   1049  HG  LEU    68      24.246  68.549  50.502  1.00  0.00           H  
ATOM   1050  CD1 LEU    68      24.941  68.522  48.508  1.00  0.00           C  
ATOM   1051 HD11 LEU    68      25.901  68.626  48.002  1.00  0.00           H  
ATOM   1052 HD12 LEU    68      24.761  67.447  48.511  1.00  0.00           H  
ATOM   1053 HD13 LEU    68      24.117  69.080  48.064  1.00  0.00           H  
ATOM   1054  CD2 LEU    68      26.299  68.291  50.490  1.00  0.00           C  
ATOM   1055 HD21 LEU    68      26.622  68.671  51.460  1.00  0.00           H  
ATOM   1056 HD22 LEU    68      26.133  67.215  50.437  1.00  0.00           H  
ATOM   1057 HD23 LEU    68      27.133  68.481  49.815  1.00  0.00           H  
ATOM   1058  C   LEU    68      22.887  70.912  51.398  1.00  0.00           C  
ATOM   1059  O   LEU    68      22.146  69.970  51.527  1.00  0.00           O  
ATOM   1060  N   GLN    69      22.940  71.879  52.393  1.00  0.00           N  
ATOM   1061  H   GLN    69      23.492  72.707  52.222  1.00  0.00           H  
ATOM   1062  CA  GLN    69      22.162  71.869  53.660  1.00  0.00           C  
ATOM   1063  HA  GLN    69      22.265  70.887  54.122  1.00  0.00           H  
ATOM   1064  CB  GLN    69      22.756  72.921  54.558  1.00  0.00           C  
ATOM   1065  HB2 GLN    69      23.772  72.608  54.800  1.00  0.00           H  
ATOM   1066  HB3 GLN    69      22.780  73.924  54.131  1.00  0.00           H  
ATOM   1067  CG  GLN    69      22.040  73.181  55.901  1.00  0.00           C  
ATOM   1068  HG2 GLN    69      22.512  74.029  56.398  1.00  0.00           H  
ATOM   1069  HG3 GLN    69      21.031  73.540  55.695  1.00  0.00           H  
ATOM   1070  CD  GLN    69      21.952  72.110  56.982  1.00  0.00           C  
ATOM   1071  OE1 GLN    69      22.499  71.050  56.827  1.00  0.00           O  
ATOM   1072  NE2 GLN    69      21.287  72.274  58.088  1.00  0.00           N  
ATOM   1073 HE21 GLN    69      21.427  71.563  58.792  1.00  0.00           H  
ATOM   1074 HE22 GLN    69      20.786  73.137  58.244  1.00  0.00           H  
ATOM   1075  C   GLN    69      20.669  72.016  53.425  1.00  0.00           C  
ATOM   1076  O   GLN    69      19.842  71.545  54.210  1.00  0.00           O  
ATOM   1077  N   GLU    70      20.270  72.624  52.266  1.00  0.00           N  
ATOM   1078  H   GLU    70      20.974  72.960  51.625  1.00  0.00           H  
ATOM   1079  CA  GLU    70      18.806  72.895  52.018  1.00  0.00           C  
ATOM   1080  HA  GLU    70      18.381  73.317  52.930  1.00  0.00           H  
ATOM   1081  CB  GLU    70      18.706  73.894  50.883  1.00  0.00           C  
ATOM   1082  HB2 GLU    70      19.562  73.734  50.228  1.00  0.00           H  
ATOM   1083  HB3 GLU    70      17.769  73.795  50.334  1.00  0.00           H  
ATOM   1084  CG  GLU    70      18.870  75.354  51.256  1.00  0.00           C  
ATOM   1085  HG2 GLU    70      19.926  75.620  51.229  1.00  0.00           H  
ATOM   1086  HG3 GLU    70      18.395  75.946  50.472  1.00  0.00           H  
ATOM   1087  CD  GLU    70      18.167  75.943  52.474  1.00  0.00           C  
ATOM   1088  OE1 GLU    70      18.616  75.651  53.626  1.00  0.00           O  
ATOM   1089  OE2 GLU    70      17.091  76.619  52.399  1.00  0.00           O  
ATOM   1090  C   GLU    70      18.099  71.612  51.715  1.00  0.00           C  
ATOM   1091  O   GLU    70      16.890  71.551  51.669  1.00  0.00           O  
ATOM   1092  N   ILE    71      18.770  70.480  51.408  1.00  0.00           N  
ATOM   1093  H   ILE    71      19.772  70.610  51.425  1.00  0.00           H  
ATOM   1094  CA  ILE    71      18.270  69.129  50.982  1.00  0.00           C  
ATOM   1095  HA  ILE    71      17.239  69.175  50.629  1.00  0.00           H  
ATOM   1096  CB  ILE    71      19.096  68.447  49.816  1.00  0.00           C  
ATOM   1097  HB  ILE    71      20.085  68.139  50.154  1.00  0.00           H  
ATOM   1098  CG2 ILE    71      18.498  67.129  49.456  1.00  0.00           C  
ATOM   1099 HG21 ILE    71      17.479  67.314  49.115  1.00  0.00           H  
ATOM   1100 HG22 ILE    71      19.056  66.667  48.642  1.00  0.00           H  
ATOM   1101 HG23 ILE    71      18.513  66.463  50.319  1.00  0.00           H  
ATOM   1102  CG1 ILE    71      19.152  69.370  48.550  1.00  0.00           C  
ATOM   1103 HG12 ILE    71      18.920  68.877  47.605  1.00  0.00           H  
ATOM   1104 HG13 ILE    71      18.321  70.073  48.602  1.00  0.00           H  
ATOM   1105  CD1 ILE    71      20.512  70.045  48.370  1.00  0.00           C  
ATOM   1106 HD11 ILE    71      20.696  70.710  49.214  1.00  0.00           H  
ATOM   1107 HD12 ILE    71      21.301  69.296  48.317  1.00  0.00           H  
ATOM   1108 HD13 ILE    71      20.365  70.617  47.454  1.00  0.00           H  
ATOM   1109  C   ILE    71      18.092  68.258  52.288  1.00  0.00           C  
ATOM   1110  O   ILE    71      19.019  67.897  52.934  1.00  0.00           O  
ATOM   1111  N   GLN    72      16.854  67.825  52.551  1.00  0.00           N  
ATOM   1112  H   GLN    72      16.105  68.150  51.956  1.00  0.00           H  
ATOM   1113  CA  GLN    72      16.507  66.912  53.584  1.00  0.00           C  
ATOM   1114  HA  GLN    72      17.243  66.989  54.385  1.00  0.00           H  
ATOM   1115  CB  GLN    72      15.060  67.322  54.106  1.00  0.00           C  
ATOM   1116  HB2 GLN    72      14.414  67.123  53.251  1.00  0.00           H  
ATOM   1117  HB3 GLN    72      14.818  66.724  54.984  1.00  0.00           H  
ATOM   1118  CG  GLN    72      15.015  68.778  54.653  1.00  0.00           C  
ATOM   1119  HG2 GLN    72      15.221  69.483  53.848  1.00  0.00           H  
ATOM   1120  HG3 GLN    72      13.969  68.964  54.897  1.00  0.00           H  
ATOM   1121  CD  GLN    72      16.057  68.961  55.796  1.00  0.00           C  
ATOM   1122  OE1 GLN    72      16.266  68.026  56.652  1.00  0.00           O  
ATOM   1123  NE2 GLN    72      16.535  70.186  55.920  1.00  0.00           N  
ATOM   1124 HE21 GLN    72      17.032  70.406  56.772  1.00  0.00           H  
ATOM   1125 HE22 GLN    72      16.185  70.965  55.381  1.00  0.00           H  
ATOM   1126  C   GLN    72      16.610  65.437  53.073  1.00  0.00           C  
ATOM   1127  O   GLN    72      17.071  64.569  53.822  1.00  0.00           O  
ATOM   1128  N   ASN    73      16.276  65.086  51.807  1.00  0.00           N  
ATOM   1129  H   ASN    73      15.989  65.851  51.212  1.00  0.00           H  
ATOM   1130  CA  ASN    73      16.372  63.749  51.263  1.00  0.00           C  
ATOM   1131  HA  ASN    73      16.030  63.043  52.021  1.00  0.00           H  
ATOM   1132  CB  ASN    73      15.505  63.683  50.007  1.00  0.00           C  
ATOM   1133  HB2 ASN    73      14.467  63.837  50.301  1.00  0.00           H  
ATOM   1134  HB3 ASN    73      15.748  64.487  49.313  1.00  0.00           H  
ATOM   1135  CG  ASN    73      15.621  62.359  49.341  1.00  0.00           C  
ATOM   1136  OD1 ASN    73      16.698  62.081  48.807  1.00  0.00           O  
ATOM   1137  ND2 ASN    73      14.584  61.616  49.106  1.00  0.00           N  
ATOM   1138 HD21 ASN    73      14.801  60.648  48.916  1.00  0.00           H  
ATOM   1139 HD22 ASN    73      13.637  61.853  49.366  1.00  0.00           H  
ATOM   1140  C   ASN    73      17.846  63.519  50.977  1.00  0.00           C  
ATOM   1141  O   ASN    73      18.412  64.058  50.063  1.00  0.00           O  
ATOM   1142  N   LEU    74      18.373  62.564  51.789  1.00  0.00           N  
ATOM   1143  H   LEU    74      17.701  62.277  52.487  1.00  0.00           H  
ATOM   1144  CA  LEU    74      19.801  62.115  51.816  1.00  0.00           C  
ATOM   1145  HA  LEU    74      20.474  62.969  51.893  1.00  0.00           H  
ATOM   1146  CB  LEU    74      19.968  61.186  53.047  1.00  0.00           C  
ATOM   1147  HB2 LEU    74      19.841  61.799  53.939  1.00  0.00           H  
ATOM   1148  HB3 LEU    74      19.245  60.370  53.062  1.00  0.00           H  
ATOM   1149  CG  LEU    74      21.457  60.563  53.056  1.00  0.00           C  
ATOM   1150  HG  LEU    74      21.760  60.312  52.039  1.00  0.00           H  
ATOM   1151  CD1 LEU    74      22.548  61.524  53.486  1.00  0.00           C  
ATOM   1152 HD11 LEU    74      22.582  62.299  52.720  1.00  0.00           H  
ATOM   1153 HD12 LEU    74      22.245  61.920  54.455  1.00  0.00           H  
ATOM   1154 HD13 LEU    74      23.589  61.201  53.463  1.00  0.00           H  
ATOM   1155  CD2 LEU    74      21.654  59.332  53.881  1.00  0.00           C  
ATOM   1156 HD21 LEU    74      22.618  58.825  53.846  1.00  0.00           H  
ATOM   1157 HD22 LEU    74      21.425  59.635  54.903  1.00  0.00           H  
ATOM   1158 HD23 LEU    74      20.876  58.606  53.643  1.00  0.00           H  
ATOM   1159  C   LEU    74      20.181  61.574  50.445  1.00  0.00           C  
ATOM   1160  O   LEU    74      21.295  61.799  49.995  1.00  0.00           O  
ATOM   1161  N   THR    75      19.287  60.795  49.842  1.00  0.00           N  
ATOM   1162  H   THR    75      18.444  60.501  50.314  1.00  0.00           H  
ATOM   1163  CA  THR    75      19.555  60.041  48.547  1.00  0.00           C  
ATOM   1164  HA  THR    75      20.401  59.397  48.786  1.00  0.00           H  
ATOM   1165  CB  THR    75      18.224  59.223  48.178  1.00  0.00           C  
ATOM   1166  HB  THR    75      17.419  59.896  47.882  1.00  0.00           H  
ATOM   1167  CG2 THR    75      18.625  58.248  47.025  1.00  0.00           C  
ATOM   1168 HG21 THR    75      18.788  58.794  46.096  1.00  0.00           H  
ATOM   1169 HG22 THR    75      19.478  57.655  47.356  1.00  0.00           H  
ATOM   1170 HG23 THR    75      17.691  57.697  46.915  1.00  0.00           H  
ATOM   1171  OG1 THR    75      17.860  58.382  49.307  1.00  0.00           O  
ATOM   1172  HG1 THR    75      17.318  58.886  49.919  1.00  0.00           H  
ATOM   1173  C   THR    75      19.936  61.037  47.491  1.00  0.00           C  
ATOM   1174  O   THR    75      20.863  60.748  46.705  1.00  0.00           O  
ATOM   1175  N   VAL    76      19.189  62.086  47.325  1.00  0.00           N  
ATOM   1176  H   VAL    76      18.463  62.160  48.024  1.00  0.00           H  
ATOM   1177  CA  VAL    76      19.273  63.246  46.443  1.00  0.00           C  
ATOM   1178  HA  VAL    76      19.548  62.915  45.441  1.00  0.00           H  
ATOM   1179  CB  VAL    76      17.965  64.148  46.476  1.00  0.00           C  
ATOM   1180  HB  VAL    76      17.769  64.235  47.545  1.00  0.00           H  
ATOM   1181  CG1 VAL    76      18.157  65.451  45.713  1.00  0.00           C  
ATOM   1182 HG11 VAL    76      18.838  66.133  46.221  1.00  0.00           H  
ATOM   1183 HG12 VAL    76      18.636  65.187  44.770  1.00  0.00           H  
ATOM   1184 HG13 VAL    76      17.175  65.880  45.511  1.00  0.00           H  
ATOM   1185  CG2 VAL    76      16.844  63.369  45.810  1.00  0.00           C  
ATOM   1186 HG21 VAL    76      16.708  62.361  46.203  1.00  0.00           H  
ATOM   1187 HG22 VAL    76      15.924  63.933  45.966  1.00  0.00           H  
ATOM   1188 HG23 VAL    76      17.009  63.287  44.736  1.00  0.00           H  
ATOM   1189  C   VAL    76      20.443  64.085  46.935  1.00  0.00           C  
ATOM   1190  O   VAL    76      21.186  64.642  46.148  1.00  0.00           O  
ATOM   1191  N   LYS    77      20.759  64.213  48.250  1.00  0.00           N  
ATOM   1192  H   LYS    77      20.151  63.705  48.877  1.00  0.00           H  
ATOM   1193  CA  LYS    77      21.913  64.966  48.808  1.00  0.00           C  
ATOM   1194  HA  LYS    77      21.857  66.015  48.518  1.00  0.00           H  
ATOM   1195  CB  LYS    77      21.738  64.867  50.394  1.00  0.00           C  
ATOM   1196  HB2 LYS    77      20.664  64.805  50.567  1.00  0.00           H  
ATOM   1197  HB3 LYS    77      22.182  63.948  50.776  1.00  0.00           H  
ATOM   1198  CG  LYS    77      22.300  66.075  51.096  1.00  0.00           C  
ATOM   1199  HG2 LYS    77      23.299  66.350  50.758  1.00  0.00           H  
ATOM   1200  HG3 LYS    77      21.625  66.893  50.846  1.00  0.00           H  
ATOM   1201  CD  LYS    77      22.311  66.009  52.566  1.00  0.00           C  
ATOM   1202  HD2 LYS    77      21.301  65.770  52.901  1.00  0.00           H  
ATOM   1203  HD3 LYS    77      23.005  65.201  52.796  1.00  0.00           H  
ATOM   1204  CE  LYS    77      22.836  67.293  53.123  1.00  0.00           C  
ATOM   1205  HE2 LYS    77      23.733  67.486  52.535  1.00  0.00           H  
ATOM   1206  HE3 LYS    77      22.010  67.986  52.961  1.00  0.00           H  
ATOM   1207  NZ  LYS    77      23.096  67.163  54.568  1.00  0.00           N  
ATOM   1208  HZ1 LYS    77      23.563  67.947  55.001  1.00  0.00           H  
ATOM   1209  HZ2 LYS    77      22.232  67.050  55.078  1.00  0.00           H  
ATOM   1210  HZ3 LYS    77      23.552  66.267  54.657  1.00  0.00           H  
ATOM   1211  C   LYS    77      23.277  64.378  48.407  1.00  0.00           C  
ATOM   1212  O   LYS    77      24.187  65.100  47.991  1.00  0.00           O  
ATOM   1213  N   LEU    78      23.395  63.066  48.530  1.00  0.00           N  
ATOM   1214  H   LEU    78      22.552  62.646  48.895  1.00  0.00           H  
ATOM   1215  CA  LEU    78      24.630  62.307  48.191  1.00  0.00           C  
ATOM   1216  HA  LEU    78      25.418  62.824  48.738  1.00  0.00           H  
ATOM   1217  CB  LEU    78      24.572  60.811  48.739  1.00  0.00           C  
ATOM   1218  HB2 LEU    78      23.726  60.303  48.276  1.00  0.00           H  
ATOM   1219  HB3 LEU    78      25.456  60.368  48.279  1.00  0.00           H  
ATOM   1220  CG  LEU    78      24.693  60.686  50.305  1.00  0.00           C  
ATOM   1221  HG  LEU    78      23.841  61.179  50.774  1.00  0.00           H  
ATOM   1222  CD1 LEU    78      24.372  59.224  50.721  1.00  0.00           C  
ATOM   1223 HD11 LEU    78      24.249  59.195  51.804  1.00  0.00           H  
ATOM   1224 HD12 LEU    78      23.418  59.007  50.240  1.00  0.00           H  
ATOM   1225 HD13 LEU    78      25.114  58.533  50.320  1.00  0.00           H  
ATOM   1226  CD2 LEU    78      25.977  61.281  50.861  1.00  0.00           C  
ATOM   1227 HD21 LEU    78      26.892  60.798  50.517  1.00  0.00           H  
ATOM   1228 HD22 LEU    78      25.929  62.344  50.624  1.00  0.00           H  
ATOM   1229 HD23 LEU    78      25.937  61.210  51.948  1.00  0.00           H  
ATOM   1230  C   LEU    78      25.028  62.404  46.729  1.00  0.00           C  
ATOM   1231  O   LEU    78      26.220  62.548  46.528  1.00  0.00           O  
ATOM   1232  N   GLN    79      24.097  62.336  45.770  1.00  0.00           N  
ATOM   1233  H   GLN    79      23.211  62.098  46.192  1.00  0.00           H  
ATOM   1234  CA  GLN    79      24.304  62.461  44.294  1.00  0.00           C  
ATOM   1235  HA  GLN    79      25.240  61.924  44.145  1.00  0.00           H  
ATOM   1236  CB  GLN    79      23.107  61.952  43.472  1.00  0.00           C  
ATOM   1237  HB2 GLN    79      22.238  62.564  43.713  1.00  0.00           H  
ATOM   1238  HB3 GLN    79      23.355  62.034  42.414  1.00  0.00           H  
ATOM   1239  CG  GLN    79      22.738  60.513  43.902  1.00  0.00           C  
ATOM   1240  HG2 GLN    79      23.541  59.792  43.749  1.00  0.00           H  
ATOM   1241  HG3 GLN    79      22.495  60.484  44.964  1.00  0.00           H  
ATOM   1242  CD  GLN    79      21.450  60.085  43.064  1.00  0.00           C  
ATOM   1243  OE1 GLN    79      21.477  59.848  41.860  1.00  0.00           O  
ATOM   1244  NE2 GLN    79      20.391  59.837  43.742  1.00  0.00           N  
ATOM   1245 HE21 GLN    79      19.508  59.520  43.368  1.00  0.00           H  
ATOM   1246 HE22 GLN    79      20.496  60.100  44.712  1.00  0.00           H  
ATOM   1247  C   GLN    79      24.596  63.929  43.845  1.00  0.00           C  
ATOM   1248  O   GLN    79      25.358  64.119  42.901  1.00  0.00           O  
ATOM   1249  N   LEU    80      24.174  64.941  44.604  1.00  0.00           N  
ATOM   1250  H   LEU    80      23.509  64.855  45.359  1.00  0.00           H  
ATOM   1251  CA  LEU    80      24.737  66.310  44.466  1.00  0.00           C  
ATOM   1252  HA  LEU    80      24.667  66.614  43.421  1.00  0.00           H  
ATOM   1253  CB  LEU    80      23.788  67.320  45.228  1.00  0.00           C  
ATOM   1254  HB2 LEU    80      23.511  66.862  46.177  1.00  0.00           H  
ATOM   1255  HB3 LEU    80      24.300  68.261  45.431  1.00  0.00           H  
ATOM   1256  CG  LEU    80      22.474  67.726  44.592  1.00  0.00           C  
ATOM   1257  HG  LEU    80      21.825  66.866  44.424  1.00  0.00           H  
ATOM   1258  CD1 LEU    80      21.641  68.603  45.569  1.00  0.00           C  
ATOM   1259 HD11 LEU    80      21.230  67.894  46.288  1.00  0.00           H  
ATOM   1260 HD12 LEU    80      22.342  69.312  46.010  1.00  0.00           H  
ATOM   1261 HD13 LEU    80      20.760  69.084  45.145  1.00  0.00           H  
ATOM   1262  CD2 LEU    80      22.679  68.471  43.279  1.00  0.00           C  
ATOM   1263 HD21 LEU    80      23.025  67.730  42.558  1.00  0.00           H  
ATOM   1264 HD22 LEU    80      21.696  68.805  42.946  1.00  0.00           H  
ATOM   1265 HD23 LEU    80      23.427  69.263  43.314  1.00  0.00           H  
ATOM   1266  C   LEU    80      26.200  66.337  44.971  1.00  0.00           C  
ATOM   1267  O   LEU    80      27.097  66.629  44.154  1.00  0.00           O  
ATOM   1268  N   GLN    81      26.554  65.898  46.206  1.00  0.00           N  
ATOM   1269  H   GLN    81      25.820  65.739  46.882  1.00  0.00           H  
ATOM   1270  CA  GLN    81      27.923  65.960  46.785  1.00  0.00           C  
ATOM   1271  HA  GLN    81      28.264  66.986  46.922  1.00  0.00           H  
ATOM   1272  CB  GLN    81      27.683  65.269  48.170  1.00  0.00           C  
ATOM   1273  HB2 GLN    81      27.050  65.971  48.713  1.00  0.00           H  
ATOM   1274  HB3 GLN    81      27.142  64.337  48.003  1.00  0.00           H  
ATOM   1275  CG  GLN    81      28.903  65.000  49.090  1.00  0.00           C  
ATOM   1276  HG2 GLN    81      28.586  64.712  50.093  1.00  0.00           H  
ATOM   1277  HG3 GLN    81      29.402  64.159  48.609  1.00  0.00           H  
ATOM   1278  CD  GLN    81      29.897  66.135  49.241  1.00  0.00           C  
ATOM   1279  OE1 GLN    81      29.517  67.257  49.476  1.00  0.00           O  
ATOM   1280  NE2 GLN    81      31.156  65.951  49.071  1.00  0.00           N  
ATOM   1281 HE21 GLN    81      31.796  66.716  49.230  1.00  0.00           H  
ATOM   1282 HE22 GLN    81      31.514  65.007  49.040  1.00  0.00           H  
ATOM   1283  C   GLN    81      28.935  65.104  45.970  1.00  0.00           C  
ATOM   1284  O   GLN    81      30.073  65.471  45.894  1.00  0.00           O  
ATOM   1285  N   ALA    82      28.494  64.037  45.313  1.00  0.00           N  
ATOM   1286  H   ALA    82      27.542  63.742  45.475  1.00  0.00           H  
ATOM   1287  CA  ALA    82      29.260  63.265  44.385  1.00  0.00           C  
ATOM   1288  HA  ALA    82      30.161  62.920  44.892  1.00  0.00           H  
ATOM   1289  CB  ALA    82      28.375  62.187  43.753  1.00  0.00           C  
ATOM   1290  HB1 ALA    82      27.545  62.738  43.311  1.00  0.00           H  
ATOM   1291  HB2 ALA    82      28.925  61.787  42.901  1.00  0.00           H  
ATOM   1292  HB3 ALA    82      28.152  61.457  44.531  1.00  0.00           H  
ATOM   1293  C   ALA    82      29.723  64.145  43.238  1.00  0.00           C  
ATOM   1294  O   ALA    82      30.843  63.990  42.723  1.00  0.00           O  
ATOM   1295  N   LEU    83      28.931  65.115  42.613  1.00  0.00           N  
ATOM   1296  H   LEU    83      27.999  65.230  42.983  1.00  0.00           H  
ATOM   1297  CA  LEU    83      29.414  66.057  41.507  1.00  0.00           C  
ATOM   1298  HA  LEU    83      30.239  65.601  40.960  1.00  0.00           H  
ATOM   1299  CB  LEU    83      28.336  66.446  40.546  1.00  0.00           C  
ATOM   1300  HB2 LEU    83      27.567  66.898  41.171  1.00  0.00           H  
ATOM   1301  HB3 LEU    83      28.695  67.208  39.853  1.00  0.00           H  
ATOM   1302  CG  LEU    83      27.788  65.356  39.645  1.00  0.00           C  
ATOM   1303  HG  LEU    83      27.748  64.428  40.216  1.00  0.00           H  
ATOM   1304  CD1 LEU    83      26.342  65.771  39.084  1.00  0.00           C  
ATOM   1305 HD11 LEU    83      26.150  65.115  38.235  1.00  0.00           H  
ATOM   1306 HD12 LEU    83      25.684  65.824  39.952  1.00  0.00           H  
ATOM   1307 HD13 LEU    83      26.305  66.837  38.859  1.00  0.00           H  
ATOM   1308  CD2 LEU    83      28.745  65.143  38.448  1.00  0.00           C  
ATOM   1309 HD21 LEU    83      28.306  64.336  37.861  1.00  0.00           H  
ATOM   1310 HD22 LEU    83      28.785  66.052  37.848  1.00  0.00           H  
ATOM   1311 HD23 LEU    83      29.761  64.981  38.808  1.00  0.00           H  
ATOM   1312  C   LEU    83      29.916  67.460  42.043  1.00  0.00           C  
ATOM   1313  O   LEU    83      30.763  68.106  41.407  1.00  0.00           O  
ATOM   1314  N   GLN    84      29.490  67.930  43.270  1.00  0.00           N  
ATOM   1315  H   GLN    84      28.862  67.305  43.755  1.00  0.00           H  
ATOM   1316  CA  GLN    84      29.930  69.210  43.929  1.00  0.00           C  
ATOM   1317  HA  GLN    84      30.025  69.927  43.114  1.00  0.00           H  
ATOM   1318  CB  GLN    84      28.790  69.649  44.854  1.00  0.00           C  
ATOM   1319  HB2 GLN    84      27.898  69.516  44.242  1.00  0.00           H  
ATOM   1320  HB3 GLN    84      28.566  69.054  45.739  1.00  0.00           H  
ATOM   1321  CG  GLN    84      28.861  71.151  45.248  1.00  0.00           C  
ATOM   1322  HG2 GLN    84      29.765  71.344  45.825  1.00  0.00           H  
ATOM   1323  HG3 GLN    84      28.851  71.764  44.347  1.00  0.00           H  
ATOM   1324  CD  GLN    84      27.671  71.535  46.116  1.00  0.00           C  
ATOM   1325  OE1 GLN    84      27.723  71.513  47.349  1.00  0.00           O  
ATOM   1326  NE2 GLN    84      26.573  71.959  45.577  1.00  0.00           N  
ATOM   1327 HE21 GLN    84      25.873  72.282  46.229  1.00  0.00           H  
ATOM   1328 HE22 GLN    84      26.537  72.280  44.620  1.00  0.00           H  
ATOM   1329  C   GLN    84      31.324  69.140  44.586  1.00  0.00           C  
ATOM   1330  O   GLN    84      31.952  70.147  44.892  1.00  0.00           O  
ATOM   1331  N   GLN    85      31.763  67.920  44.976  1.00  0.00           N  
ATOM   1332  H   GLN    85      31.082  67.179  45.068  1.00  0.00           H  
ATOM   1333  CA  GLN    85      33.108  67.686  45.309  1.00  0.00           C  
ATOM   1334  HA  GLN    85      33.499  68.428  46.006  1.00  0.00           H  
ATOM   1335  CB  GLN    85      33.102  66.331  45.960  1.00  0.00           C  
ATOM   1336  HB2 GLN    85      32.453  66.199  46.826  1.00  0.00           H  
ATOM   1337  HB3 GLN    85      32.728  65.698  45.155  1.00  0.00           H  
ATOM   1338  CG  GLN    85      34.520  65.855  46.377  1.00  0.00           C  
ATOM   1339  HG2 GLN    85      35.067  65.523  45.494  1.00  0.00           H  
ATOM   1340  HG3 GLN    85      34.974  66.620  47.007  1.00  0.00           H  
ATOM   1341  CD  GLN    85      34.392  64.558  47.303  1.00  0.00           C  
ATOM   1342  OE1 GLN    85      34.323  63.405  46.925  1.00  0.00           O  
ATOM   1343  NE2 GLN    85      34.499  64.803  48.603  1.00  0.00           N  
ATOM   1344 HE21 GLN    85      34.269  63.976  49.135  1.00  0.00           H  
ATOM   1345 HE22 GLN    85      34.468  65.719  49.027  1.00  0.00           H  
ATOM   1346  C   GLN    85      34.041  67.721  44.083  1.00  0.00           C  
ATOM   1347  O   GLN    85      35.232  68.161  44.274  1.00  0.00           O  
ATOM   1348  N   ASN    86      33.562  67.403  42.859  1.00  0.00           N  
ATOM   1349  H   ASN    86      32.556  67.447  42.786  1.00  0.00           H  
ATOM   1350  CA  ASN    86      34.423  67.179  41.706  1.00  0.00           C  
ATOM   1351  HA  ASN    86      35.277  66.546  41.945  1.00  0.00           H  
ATOM   1352  CB  ASN    86      33.811  66.451  40.492  1.00  0.00           C  
ATOM   1353  HB2 ASN    86      33.545  65.432  40.773  1.00  0.00           H  
ATOM   1354  HB3 ASN    86      32.891  66.969  40.221  1.00  0.00           H  
ATOM   1355  CG  ASN    86      34.715  66.517  39.278  1.00  0.00           C  
ATOM   1356  OD1 ASN    86      35.926  66.174  39.370  1.00  0.00           O  
ATOM   1357  ND2 ASN    86      34.159  66.824  38.106  1.00  0.00           N  
ATOM   1358 HD21 ASN    86      34.823  66.849  37.345  1.00  0.00           H  
ATOM   1359 HD22 ASN    86      33.219  67.186  38.039  1.00  0.00           H  
ATOM   1360  C   ASN    86      35.152  68.452  41.217  1.00  0.00           C  
ATOM   1361  O   ASN    86      34.480  69.469  41.038  1.00  0.00           O  
ATOM   1362  N   GLY    87      36.531  68.447  41.230  1.00  0.00           N  
ATOM   1363  H   GLY    87      37.019  67.597  41.475  1.00  0.00           H  
ATOM   1364  CA  GLY    87      37.348  69.573  40.917  1.00  0.00           C  
ATOM   1365  HA2 GLY    87      36.775  70.440  41.246  1.00  0.00           H  
ATOM   1366  HA3 GLY    87      38.299  69.459  41.438  1.00  0.00           H  
ATOM   1367  C   GLY    87      37.681  69.696  39.491  1.00  0.00           C  
ATOM   1368  O   GLY    87      38.115  70.702  39.006  1.00  0.00           O  
ATOM   1369  N   SER    88      37.167  68.810  38.651  1.00  0.00           N  
ATOM   1370  H   SER    88      36.448  68.243  39.077  1.00  0.00           H  
ATOM   1371  CA  SER    88      37.638  68.639  37.225  1.00  0.00           C  
ATOM   1372  HA  SER    88      38.718  68.703  37.359  1.00  0.00           H  
ATOM   1373  CB  SER    88      37.405  67.268  36.579  1.00  0.00           C  
ATOM   1374  HB2 SER    88      38.109  67.139  35.757  1.00  0.00           H  
ATOM   1375  HB3 SER    88      37.638  66.646  37.443  1.00  0.00           H  
ATOM   1376  OG  SER    88      36.123  67.117  36.085  1.00  0.00           O  
ATOM   1377  HG  SER    88      36.253  66.587  35.295  1.00  0.00           H  
ATOM   1378  C   SER    88      37.080  69.748  36.323  1.00  0.00           C  
ATOM   1379  O   SER    88      37.684  69.963  35.278  1.00  0.00           O  
ATOM   1380  N   SER    89      36.084  70.439  36.827  1.00  0.00           N  
ATOM   1381  H   SER    89      35.726  70.124  37.717  1.00  0.00           H  
ATOM   1382  CA  SER    89      35.542  71.728  36.321  1.00  0.00           C  
ATOM   1383  HA  SER    89      35.390  71.656  35.244  1.00  0.00           H  
ATOM   1384  CB  SER    89      34.085  71.895  36.846  1.00  0.00           C  
ATOM   1385  HB2 SER    89      33.732  72.793  36.340  1.00  0.00           H  
ATOM   1386  HB3 SER    89      33.518  71.031  36.501  1.00  0.00           H  
ATOM   1387  OG  SER    89      34.077  71.902  38.242  1.00  0.00           O  
ATOM   1388  HG  SER    89      34.024  72.831  38.480  1.00  0.00           H  
ATOM   1389  C   SER    89      36.316  73.001  36.704  1.00  0.00           C  
ATOM   1390  O   SER    89      36.053  73.951  36.057  1.00  0.00           O  
ATOM   1391  N   VAL    90      37.300  73.017  37.566  1.00  0.00           N  
ATOM   1392  H   VAL    90      37.420  72.169  38.101  1.00  0.00           H  
ATOM   1393  CA  VAL    90      38.212  74.173  37.908  1.00  0.00           C  
ATOM   1394  HA  VAL    90      37.990  74.917  37.143  1.00  0.00           H  
ATOM   1395  CB  VAL    90      37.815  74.731  39.259  1.00  0.00           C  
ATOM   1396  HB  VAL    90      36.744  74.547  39.344  1.00  0.00           H  
ATOM   1397  CG1 VAL    90      38.444  73.903  40.405  1.00  0.00           C  
ATOM   1398 HG11 VAL    90      38.052  72.888  40.460  1.00  0.00           H  
ATOM   1399 HG12 VAL    90      39.526  73.855  40.286  1.00  0.00           H  
ATOM   1400 HG13 VAL    90      38.144  74.235  41.399  1.00  0.00           H  
ATOM   1401  CG2 VAL    90      37.937  76.221  39.429  1.00  0.00           C  
ATOM   1402 HG21 VAL    90      37.159  76.630  40.074  1.00  0.00           H  
ATOM   1403 HG22 VAL    90      38.885  76.450  39.917  1.00  0.00           H  
ATOM   1404 HG23 VAL    90      37.841  76.733  38.472  1.00  0.00           H  
ATOM   1405  C   VAL    90      39.698  73.932  37.778  1.00  0.00           C  
ATOM   1406  O   VAL    90      40.450  74.846  37.535  1.00  0.00           O  
ATOM   1407  N   LEU    91      40.148  72.656  37.915  1.00  0.00           N  
ATOM   1408  H   LEU    91      39.436  71.985  38.164  1.00  0.00           H  
ATOM   1409  CA  LEU    91      41.540  72.246  37.644  1.00  0.00           C  
ATOM   1410  HA  LEU    91      42.232  72.912  38.160  1.00  0.00           H  
ATOM   1411  CB  LEU    91      41.844  70.703  37.895  1.00  0.00           C  
ATOM   1412  HB2 LEU    91      41.547  70.545  38.932  1.00  0.00           H  
ATOM   1413  HB3 LEU    91      41.103  70.080  37.392  1.00  0.00           H  
ATOM   1414  CG  LEU    91      43.236  70.076  37.620  1.00  0.00           C  
ATOM   1415  HG  LEU    91      43.478  70.033  36.559  1.00  0.00           H  
ATOM   1416  CD1 LEU    91      44.444  70.750  38.386  1.00  0.00           C  
ATOM   1417 HD11 LEU    91      45.282  70.078  38.205  1.00  0.00           H  
ATOM   1418 HD12 LEU    91      44.688  71.749  38.023  1.00  0.00           H  
ATOM   1419 HD13 LEU    91      44.271  70.750  39.462  1.00  0.00           H  
ATOM   1420  CD2 LEU    91      43.300  68.560  37.969  1.00  0.00           C  
ATOM   1421 HD21 LEU    91      43.350  68.402  39.046  1.00  0.00           H  
ATOM   1422 HD22 LEU    91      42.320  68.186  37.672  1.00  0.00           H  
ATOM   1423 HD23 LEU    91      44.080  68.087  37.373  1.00  0.00           H  
ATOM   1424  C   LEU    91      41.936  72.516  36.194  1.00  0.00           C  
ATOM   1425  O   LEU    91      41.115  72.169  35.335  1.00  0.00           O  
ATOM   1426  N   SER    92      43.109  73.158  35.936  1.00  0.00           N  
ATOM   1427  H   SER    92      43.577  73.511  36.759  1.00  0.00           H  
ATOM   1428  CA  SER    92      43.574  73.603  34.570  1.00  0.00           C  
ATOM   1429  HA  SER    92      42.719  74.075  34.086  1.00  0.00           H  
ATOM   1430  CB  SER    92      44.741  74.614  34.757  1.00  0.00           C  
ATOM   1431  HB2 SER    92      44.478  75.576  35.195  1.00  0.00           H  
ATOM   1432  HB3 SER    92      45.365  74.172  35.533  1.00  0.00           H  
ATOM   1433  OG  SER    92      45.565  74.761  33.603  1.00  0.00           O  
ATOM   1434  HG  SER    92      46.024  75.592  33.744  1.00  0.00           H  
ATOM   1435  C   SER    92      43.955  72.336  33.726  1.00  0.00           C  
ATOM   1436  O   SER    92      44.888  71.564  34.066  1.00  0.00           O  
ATOM   1437  N   GLU    93      43.453  72.193  32.531  1.00  0.00           N  
ATOM   1438  H   GLU    93      42.812  72.906  32.214  1.00  0.00           H  
ATOM   1439  CA  GLU    93      43.788  71.172  31.604  1.00  0.00           C  
ATOM   1440  HA  GLU    93      43.626  70.178  32.021  1.00  0.00           H  
ATOM   1441  CB  GLU    93      42.798  71.397  30.474  1.00  0.00           C  
ATOM   1442  HB2 GLU    93      41.781  71.604  30.807  1.00  0.00           H  
ATOM   1443  HB3 GLU    93      43.092  72.309  29.953  1.00  0.00           H  
ATOM   1444  CG  GLU    93      42.691  70.155  29.458  1.00  0.00           C  
ATOM   1445  HG2 GLU    93      42.215  70.525  28.549  1.00  0.00           H  
ATOM   1446  HG3 GLU    93      43.671  69.822  29.116  1.00  0.00           H  
ATOM   1447  CD  GLU    93      41.856  69.043  30.024  1.00  0.00           C  
ATOM   1448  OE1 GLU    93      41.414  68.251  29.177  1.00  0.00           O  
ATOM   1449  OE2 GLU    93      41.624  68.961  31.269  1.00  0.00           O  
ATOM   1450  C   GLU    93      45.295  71.242  31.139  1.00  0.00           C  
ATOM   1451  O   GLU    93      45.887  70.251  30.741  1.00  0.00           O  
ATOM   1452  N   ASP    94      45.955  72.404  31.219  1.00  0.00           N  
ATOM   1453  H   ASP    94      45.416  73.110  31.700  1.00  0.00           H  
ATOM   1454  CA  ASP    94      47.365  72.575  30.956  1.00  0.00           C  
ATOM   1455  HA  ASP    94      47.625  72.087  30.017  1.00  0.00           H  
ATOM   1456  CB  ASP    94      47.656  74.019  30.813  1.00  0.00           C  
ATOM   1457  HB2 ASP    94      47.488  74.495  31.779  1.00  0.00           H  
ATOM   1458  HB3 ASP    94      48.657  74.138  30.397  1.00  0.00           H  
ATOM   1459  CG  ASP    94      46.703  74.612  29.778  1.00  0.00           C  
ATOM   1460  OD1 ASP    94      46.289  75.776  29.940  1.00  0.00           O  
ATOM   1461  OD2 ASP    94      46.289  73.957  28.765  1.00  0.00           O  
ATOM   1462  C   ASP    94      48.160  71.824  32.070  1.00  0.00           C  
ATOM   1463  O   ASP    94      49.170  71.164  31.794  1.00  0.00           O  
ATOM   1464  N   LYS    95      47.716  71.910  33.279  1.00  0.00           N  
ATOM   1465  H   LYS    95      46.843  72.411  33.368  1.00  0.00           H  
ATOM   1466  CA  LYS    95      48.275  71.172  34.397  1.00  0.00           C  
ATOM   1467  HA  LYS    95      49.365  71.181  34.379  1.00  0.00           H  
ATOM   1468  CB  LYS    95      47.868  71.951  35.708  1.00  0.00           C  
ATOM   1469  HB2 LYS    95      46.800  72.165  35.672  1.00  0.00           H  
ATOM   1470  HB3 LYS    95      48.066  71.322  36.576  1.00  0.00           H  
ATOM   1471  CG  LYS    95      48.573  73.289  35.841  1.00  0.00           C  
ATOM   1472  HG2 LYS    95      49.622  73.037  35.999  1.00  0.00           H  
ATOM   1473  HG3 LYS    95      48.347  73.930  34.989  1.00  0.00           H  
ATOM   1474  CD  LYS    95      48.082  74.081  37.093  1.00  0.00           C  
ATOM   1475  HD2 LYS    95      47.130  74.556  36.856  1.00  0.00           H  
ATOM   1476  HD3 LYS    95      48.056  73.444  37.977  1.00  0.00           H  
ATOM   1477  CE  LYS    95      49.147  75.157  37.356  1.00  0.00           C  
ATOM   1478  HE2 LYS    95      50.148  74.754  37.203  1.00  0.00           H  
ATOM   1479  HE3 LYS    95      48.949  75.916  36.599  1.00  0.00           H  
ATOM   1480  NZ  LYS    95      48.904  75.707  38.730  1.00  0.00           N  
ATOM   1481  HZ1 LYS    95      49.283  75.047  39.394  1.00  0.00           H  
ATOM   1482  HZ2 LYS    95      49.590  76.448  38.729  1.00  0.00           H  
ATOM   1483  HZ3 LYS    95      47.940  76.001  38.789  1.00  0.00           H  
ATOM   1484  C   LYS    95      47.866  69.754  34.392  1.00  0.00           C  
ATOM   1485  O   LYS    95      48.725  68.915  34.668  1.00  0.00           O  
ATOM   1486  N   SER    96      46.625  69.347  34.076  1.00  0.00           N  
ATOM   1487  H   SER    96      45.915  70.037  33.877  1.00  0.00           H  
ATOM   1488  CA  SER    96      46.277  67.948  33.937  1.00  0.00           C  
ATOM   1489  HA  SER    96      46.462  67.453  34.890  1.00  0.00           H  
ATOM   1490  CB  SER    96      44.781  67.841  33.531  1.00  0.00           C  
ATOM   1491  HB2 SER    96      44.184  68.145  34.391  1.00  0.00           H  
ATOM   1492  HB3 SER    96      44.684  68.461  32.640  1.00  0.00           H  
ATOM   1493  OG  SER    96      44.314  66.558  33.240  1.00  0.00           O  
ATOM   1494  HG  SER    96      43.365  66.698  33.227  1.00  0.00           H  
ATOM   1495  C   SER    96      47.260  67.264  32.913  1.00  0.00           C  
ATOM   1496  O   SER    96      47.736  66.132  33.131  1.00  0.00           O  
ATOM   1497  N   LYS    97      47.539  67.943  31.785  1.00  0.00           N  
ATOM   1498  H   LYS    97      47.043  68.785  31.530  1.00  0.00           H  
ATOM   1499  CA  LYS    97      48.488  67.536  30.776  1.00  0.00           C  
ATOM   1500  HA  LYS    97      48.195  66.546  30.425  1.00  0.00           H  
ATOM   1501  CB  LYS    97      48.356  68.585  29.640  1.00  0.00           C  
ATOM   1502  HB2 LYS    97      47.359  68.625  29.202  1.00  0.00           H  
ATOM   1503  HB3 LYS    97      48.616  69.567  30.036  1.00  0.00           H  
ATOM   1504  CG  LYS    97      49.319  68.189  28.420  1.00  0.00           C  
ATOM   1505  HG2 LYS    97      50.362  68.220  28.737  1.00  0.00           H  
ATOM   1506  HG3 LYS    97      49.116  67.147  28.176  1.00  0.00           H  
ATOM   1507  CD  LYS    97      49.092  69.244  27.377  1.00  0.00           C  
ATOM   1508  HD2 LYS    97      48.071  69.176  27.001  1.00  0.00           H  
ATOM   1509  HD3 LYS    97      49.329  70.191  27.863  1.00  0.00           H  
ATOM   1510  CE  LYS    97      50.016  68.966  26.239  1.00  0.00           C  
ATOM   1511  HE2 LYS    97      50.083  69.869  25.632  1.00  0.00           H  
ATOM   1512  HE3 LYS    97      50.989  68.702  26.654  1.00  0.00           H  
ATOM   1513  NZ  LYS    97      49.699  67.734  25.435  1.00  0.00           N  
ATOM   1514  HZ1 LYS    97      48.948  67.833  24.767  1.00  0.00           H  
ATOM   1515  HZ2 LYS    97      50.498  67.319  24.978  1.00  0.00           H  
ATOM   1516  HZ3 LYS    97      49.495  66.997  26.095  1.00  0.00           H  
ATOM   1517  C   LYS    97      49.926  67.367  31.299  1.00  0.00           C  
ATOM   1518  O   LYS    97      50.634  66.378  31.017  1.00  0.00           O  
ATOM   1519  N   ARG    98      50.412  68.361  32.065  1.00  0.00           N  
ATOM   1520  H   ARG    98      49.726  69.041  32.360  1.00  0.00           H  
ATOM   1521  CA  ARG    98      51.740  68.397  32.686  1.00  0.00           C  
ATOM   1522  HA  ARG    98      52.458  68.262  31.877  1.00  0.00           H  
ATOM   1523  CB  ARG    98      51.940  69.805  33.327  1.00  0.00           C  
ATOM   1524  HB2 ARG    98      52.036  70.524  32.514  1.00  0.00           H  
ATOM   1525  HB3 ARG    98      51.144  70.112  34.005  1.00  0.00           H  
ATOM   1526  CG  ARG    98      53.238  69.968  34.077  1.00  0.00           C  
ATOM   1527  HG2 ARG    98      53.116  70.725  34.852  1.00  0.00           H  
ATOM   1528  HG3 ARG    98      53.365  69.082  34.700  1.00  0.00           H  
ATOM   1529  CD  ARG    98      54.469  70.218  33.218  1.00  0.00           C  
ATOM   1530  HD2 ARG    98      54.380  69.708  32.259  1.00  0.00           H  
ATOM   1531  HD3 ARG    98      54.524  71.289  33.023  1.00  0.00           H  
ATOM   1532  NE  ARG    98      55.660  69.785  33.947  1.00  0.00           N  
ATOM   1533  HE  ARG    98      55.762  70.023  34.923  1.00  0.00           H  
ATOM   1534  CZ  ARG    98      56.541  68.887  33.503  1.00  0.00           C  
ATOM   1535  NH1 ARG    98      57.448  68.403  34.381  1.00  0.00           N  
ATOM   1536 HH11 ARG    98      57.479  68.768  35.323  1.00  0.00           H  
ATOM   1537 HH12 ARG    98      58.229  67.826  34.103  1.00  0.00           H  
ATOM   1538  NH2 ARG    98      56.473  68.384  32.316  1.00  0.00           N  
ATOM   1539 HH21 ARG    98      55.721  68.683  31.712  1.00  0.00           H  
ATOM   1540 HH22 ARG    98      57.196  67.780  31.951  1.00  0.00           H  
ATOM   1541  C   ARG    98      51.838  67.237  33.696  1.00  0.00           C  
ATOM   1542  O   ARG    98      52.769  66.492  33.641  1.00  0.00           O  
ATOM   1543  N   LEU    99      50.841  67.022  34.547  1.00  0.00           N  
ATOM   1544  H   LEU    99      50.091  67.697  34.582  1.00  0.00           H  
ATOM   1545  CA  LEU    99      50.763  65.818  35.440  1.00  0.00           C  
ATOM   1546  HA  LEU    99      51.526  65.864  36.218  1.00  0.00           H  
ATOM   1547  CB  LEU    99      49.397  65.960  36.204  1.00  0.00           C  
ATOM   1548  HB2 LEU    99      49.423  66.863  36.813  1.00  0.00           H  
ATOM   1549  HB3 LEU    99      48.595  65.950  35.465  1.00  0.00           H  
ATOM   1550  CG  LEU    99      49.052  64.875  37.188  1.00  0.00           C  
ATOM   1551  HG  LEU    99      48.897  63.975  36.593  1.00  0.00           H  
ATOM   1552  CD1 LEU    99      50.062  64.521  38.150  1.00  0.00           C  
ATOM   1553 HD11 LEU    99      50.937  64.110  37.646  1.00  0.00           H  
ATOM   1554 HD12 LEU    99      50.457  65.389  38.677  1.00  0.00           H  
ATOM   1555 HD13 LEU    99      49.729  63.844  38.937  1.00  0.00           H  
ATOM   1556  CD2 LEU    99      47.709  65.054  37.911  1.00  0.00           C  
ATOM   1557 HD21 LEU    99      46.898  65.008  37.184  1.00  0.00           H  
ATOM   1558 HD22 LEU    99      47.644  64.207  38.594  1.00  0.00           H  
ATOM   1559 HD23 LEU    99      47.840  65.985  38.463  1.00  0.00           H  
ATOM   1560  C   LEU    99      50.731  64.505  34.721  1.00  0.00           C  
ATOM   1561  O   LEU    99      51.449  63.562  35.011  1.00  0.00           O  
ATOM   1562  N   ASN   100      49.907  64.402  33.652  1.00  0.00           N  
ATOM   1563  H   ASN   100      49.175  65.086  33.518  1.00  0.00           H  
ATOM   1564  CA  ASN   100      49.796  63.149  32.810  1.00  0.00           C  
ATOM   1565  HA  ASN   100      49.553  62.361  33.523  1.00  0.00           H  
ATOM   1566  CB  ASN   100      48.739  63.316  31.760  1.00  0.00           C  
ATOM   1567  HB2 ASN   100      47.829  63.658  32.253  1.00  0.00           H  
ATOM   1568  HB3 ASN   100      49.017  64.080  31.035  1.00  0.00           H  
ATOM   1569  CG  ASN   100      48.465  62.000  31.079  1.00  0.00           C  
ATOM   1570  OD1 ASN   100      48.039  61.027  31.692  1.00  0.00           O  
ATOM   1571  ND2 ASN   100      48.703  61.930  29.813  1.00  0.00           N  
ATOM   1572 HD21 ASN   100      48.561  61.096  29.261  1.00  0.00           H  
ATOM   1573 HD22 ASN   100      48.761  62.847  29.392  1.00  0.00           H  
ATOM   1574  C   ASN   100      51.157  62.867  32.200  1.00  0.00           C  
ATOM   1575  O   ASN   100      51.421  61.699  31.901  1.00  0.00           O  
ATOM   1576  N   THR   101      51.999  63.885  31.914  1.00  0.00           N  
ATOM   1577  H   THR   101      51.668  64.829  32.049  1.00  0.00           H  
ATOM   1578  CA  THR   101      53.339  63.778  31.225  1.00  0.00           C  
ATOM   1579  HA  THR   101      53.327  63.020  30.441  1.00  0.00           H  
ATOM   1580  CB  THR   101      53.650  65.127  30.625  1.00  0.00           C  
ATOM   1581  HB  THR   101      53.607  65.859  31.432  1.00  0.00           H  
ATOM   1582  CG2 THR   101      55.019  65.173  29.901  1.00  0.00           C  
ATOM   1583 HG21 THR   101      55.813  65.037  30.635  1.00  0.00           H  
ATOM   1584 HG22 THR   101      55.015  64.373  29.160  1.00  0.00           H  
ATOM   1585 HG23 THR   101      55.161  66.152  29.443  1.00  0.00           H  
ATOM   1586  OG1 THR   101      52.756  65.519  29.611  1.00  0.00           O  
ATOM   1587  HG1 THR   101      51.949  65.702  30.097  1.00  0.00           H  
ATOM   1588  C   THR   101      54.342  63.239  32.228  1.00  0.00           C  
ATOM   1589  O   THR   101      55.201  62.448  31.894  1.00  0.00           O  
ATOM   1590  N   ILE   102      54.288  63.830  33.434  1.00  0.00           N  
ATOM   1591  H   ILE   102      53.667  64.621  33.531  1.00  0.00           H  
ATOM   1592  CA  ILE   102      55.021  63.252  34.566  1.00  0.00           C  
ATOM   1593  HA  ILE   102      56.098  63.276  34.405  1.00  0.00           H  
ATOM   1594  CB  ILE   102      54.803  64.153  35.836  1.00  0.00           C  
ATOM   1595  HB  ILE   102      53.742  64.377  35.942  1.00  0.00           H  
ATOM   1596  CG2 ILE   102      55.309  63.378  37.117  1.00  0.00           C  
ATOM   1597 HG21 ILE   102      56.344  63.072  36.965  1.00  0.00           H  
ATOM   1598 HG22 ILE   102      55.154  63.957  38.028  1.00  0.00           H  
ATOM   1599 HG23 ILE   102      54.656  62.510  37.210  1.00  0.00           H  
ATOM   1600  CG1 ILE   102      55.480  65.536  35.693  1.00  0.00           C  
ATOM   1601 HG12 ILE   102      56.557  65.508  35.859  1.00  0.00           H  
ATOM   1602 HG13 ILE   102      55.321  66.032  34.735  1.00  0.00           H  
ATOM   1603  CD1 ILE   102      54.931  66.509  36.792  1.00  0.00           C  
ATOM   1604 HD11 ILE   102      54.877  67.514  36.373  1.00  0.00           H  
ATOM   1605 HD12 ILE   102      53.902  66.207  36.984  1.00  0.00           H  
ATOM   1606 HD13 ILE   102      55.627  66.469  37.630  1.00  0.00           H  
ATOM   1607  C   ILE   102      54.652  61.843  34.786  1.00  0.00           C  
ATOM   1608  O   ILE   102      55.575  61.030  34.995  1.00  0.00           O  
ATOM   1609  N   LEU   103      53.394  61.533  34.789  1.00  0.00           N  
ATOM   1610  H   LEU   103      52.724  62.289  34.789  1.00  0.00           H  
ATOM   1611  CA  LEU   103      52.881  60.179  34.988  1.00  0.00           C  
ATOM   1612  HA  LEU   103      53.437  59.696  35.793  1.00  0.00           H  
ATOM   1613  CB  LEU   103      51.403  60.078  35.360  1.00  0.00           C  
ATOM   1614  HB2 LEU   103      50.772  60.558  34.613  1.00  0.00           H  
ATOM   1615  HB3 LEU   103      51.047  59.050  35.422  1.00  0.00           H  
ATOM   1616  CG  LEU   103      51.103  60.824  36.646  1.00  0.00           C  
ATOM   1617  HG  LEU   103      51.527  61.828  36.641  1.00  0.00           H  
ATOM   1618  CD1 LEU   103      49.594  61.032  36.821  1.00  0.00           C  
ATOM   1619 HD11 LEU   103      49.398  61.629  37.711  1.00  0.00           H  
ATOM   1620 HD12 LEU   103      49.157  61.607  36.005  1.00  0.00           H  
ATOM   1621 HD13 LEU   103      49.079  60.091  37.013  1.00  0.00           H  
ATOM   1622  CD2 LEU   103      51.864  60.209  37.896  1.00  0.00           C  
ATOM   1623 HD21 LEU   103      51.310  60.266  38.833  1.00  0.00           H  
ATOM   1624 HD22 LEU   103      52.175  59.184  37.694  1.00  0.00           H  
ATOM   1625 HD23 LEU   103      52.785  60.764  38.073  1.00  0.00           H  
ATOM   1626  C   LEU   103      53.357  59.240  33.862  1.00  0.00           C  
ATOM   1627  O   LEU   103      53.736  58.082  34.042  1.00  0.00           O  
ATOM   1628  N   ASN   104      53.325  59.637  32.613  1.00  0.00           N  
ATOM   1629  H   ASN   104      52.951  60.547  32.383  1.00  0.00           H  
ATOM   1630  CA  ASN   104      53.928  58.904  31.490  1.00  0.00           C  
ATOM   1631  HA  ASN   104      53.496  57.903  31.481  1.00  0.00           H  
ATOM   1632  CB  ASN   104      53.582  59.488  30.121  1.00  0.00           C  
ATOM   1633  HB2 ASN   104      53.448  60.568  30.176  1.00  0.00           H  
ATOM   1634  HB3 ASN   104      54.378  59.371  29.385  1.00  0.00           H  
ATOM   1635  CG  ASN   104      52.309  58.839  29.648  1.00  0.00           C  
ATOM   1636  OD1 ASN   104      52.273  57.751  29.136  1.00  0.00           O  
ATOM   1637  ND2 ASN   104      51.188  59.510  29.814  1.00  0.00           N  
ATOM   1638 HD21 ASN   104      50.301  59.167  29.473  1.00  0.00           H  
ATOM   1639 HD22 ASN   104      51.203  60.287  30.459  1.00  0.00           H  
ATOM   1640  C   ASN   104      55.432  58.720  31.651  1.00  0.00           C  
ATOM   1641  O   ASN   104      55.939  57.646  31.395  1.00  0.00           O  
ATOM   1642  N   THR   105      56.162  59.733  32.076  1.00  0.00           N  
ATOM   1643  H   THR   105      55.716  60.629  32.206  1.00  0.00           H  
ATOM   1644  CA  THR   105      57.568  59.570  32.158  1.00  0.00           C  
ATOM   1645  HA  THR   105      57.914  59.159  31.209  1.00  0.00           H  
ATOM   1646  CB  THR   105      58.312  60.958  32.350  1.00  0.00           C  
ATOM   1647  HB  THR   105      57.850  61.341  33.260  1.00  0.00           H  
ATOM   1648  CG2 THR   105      59.848  60.942  32.434  1.00  0.00           C  
ATOM   1649 HG21 THR   105      60.213  60.275  31.654  1.00  0.00           H  
ATOM   1650 HG22 THR   105      60.402  61.875  32.332  1.00  0.00           H  
ATOM   1651 HG23 THR   105      60.027  60.420  33.374  1.00  0.00           H  
ATOM   1652  OG1 THR   105      58.053  61.913  31.308  1.00  0.00           O  
ATOM   1653  HG1 THR   105      57.178  62.305  31.339  1.00  0.00           H  
ATOM   1654  C   THR   105      57.959  58.646  33.324  1.00  0.00           C  
ATOM   1655  O   THR   105      58.635  57.717  33.046  1.00  0.00           O  
ATOM   1656  N   MET   106      57.335  58.855  34.511  1.00  0.00           N  
ATOM   1657  H   MET   106      56.783  59.671  34.733  1.00  0.00           H  
ATOM   1658  CA  MET   106      57.531  57.901  35.642  1.00  0.00           C  
ATOM   1659  HA  MET   106      58.598  57.903  35.862  1.00  0.00           H  
ATOM   1660  CB  MET   106      56.661  58.463  36.772  1.00  0.00           C  
ATOM   1661  HB2 MET   106      55.618  58.484  36.455  1.00  0.00           H  
ATOM   1662  HB3 MET   106      56.734  57.803  37.636  1.00  0.00           H  
ATOM   1663  CG  MET   106      57.066  59.886  37.304  1.00  0.00           C  
ATOM   1664  HG2 MET   106      57.629  60.357  36.498  1.00  0.00           H  
ATOM   1665  HG3 MET   106      56.105  60.355  37.517  1.00  0.00           H  
ATOM   1666  SD  MET   106      57.992  59.997  38.865  1.00  0.00           S  
ATOM   1667  CE  MET   106      56.769  59.430  40.049  1.00  0.00           C  
ATOM   1668  HE1 MET   106      56.618  58.373  39.830  1.00  0.00           H  
ATOM   1669  HE2 MET   106      57.186  59.409  41.056  1.00  0.00           H  
ATOM   1670  HE3 MET   106      55.776  59.880  40.035  1.00  0.00           H  
ATOM   1671  C   MET   106      57.081  56.468  35.254  1.00  0.00           C  
ATOM   1672  O   MET   106      57.657  55.528  35.774  1.00  0.00           O  
ATOM   1673  N   SER   107      56.130  56.215  34.355  1.00  0.00           N  
ATOM   1674  H   SER   107      55.667  56.939  33.824  1.00  0.00           H  
ATOM   1675  CA  SER   107      55.707  54.850  34.026  1.00  0.00           C  
ATOM   1676  HA  SER   107      55.596  54.300  34.960  1.00  0.00           H  
ATOM   1677  CB  SER   107      54.337  54.978  33.412  1.00  0.00           C  
ATOM   1678  HB2 SER   107      53.684  55.661  33.955  1.00  0.00           H  
ATOM   1679  HB3 SER   107      54.395  55.509  32.463  1.00  0.00           H  
ATOM   1680  OG  SER   107      53.627  53.756  33.165  1.00  0.00           O  
ATOM   1681  HG  SER   107      53.138  53.448  33.932  1.00  0.00           H  
ATOM   1682  C   SER   107      56.738  54.130  33.154  1.00  0.00           C  
ATOM   1683  O   SER   107      57.074  52.984  33.456  1.00  0.00           O  
ATOM   1684  N   THR   108      57.217  54.819  32.101  1.00  0.00           N  
ATOM   1685  H   THR   108      57.047  55.812  32.172  1.00  0.00           H  
ATOM   1686  CA  THR   108      58.090  54.388  31.013  1.00  0.00           C  
ATOM   1687  HA  THR   108      57.768  53.390  30.715  1.00  0.00           H  
ATOM   1688  CB  THR   108      57.839  55.167  29.783  1.00  0.00           C  
ATOM   1689  HB  THR   108      58.524  54.802  29.017  1.00  0.00           H  
ATOM   1690  CG2 THR   108      56.401  55.060  29.321  1.00  0.00           C  
ATOM   1691 HG21 THR   108      55.643  55.169  30.097  1.00  0.00           H  
ATOM   1692 HG22 THR   108      56.202  55.649  28.425  1.00  0.00           H  
ATOM   1693 HG23 THR   108      56.321  54.043  28.937  1.00  0.00           H  
ATOM   1694  OG1 THR   108      58.056  56.532  30.025  1.00  0.00           O  
ATOM   1695  HG1 THR   108      57.286  56.946  30.420  1.00  0.00           H  
ATOM   1696  C   THR   108      59.572  54.334  31.292  1.00  0.00           C  
ATOM   1697  O   THR   108      60.309  53.567  30.611  1.00  0.00           O  
ATOM   1698  N   ILE   109      60.096  55.029  32.288  1.00  0.00           N  
ATOM   1699  H   ILE   109      59.545  55.689  32.817  1.00  0.00           H  
ATOM   1700  CA  ILE   109      61.569  55.271  32.439  1.00  0.00           C  
ATOM   1701  HA  ILE   109      61.895  55.772  31.527  1.00  0.00           H  
ATOM   1702  CB  ILE   109      61.774  56.314  33.552  1.00  0.00           C  
ATOM   1703  HB  ILE   109      61.276  57.240  33.265  1.00  0.00           H  
ATOM   1704  CG2 ILE   109      61.218  55.848  34.899  1.00  0.00           C  
ATOM   1705 HG21 ILE   109      60.345  55.200  34.816  1.00  0.00           H  
ATOM   1706 HG22 ILE   109      61.939  55.290  35.496  1.00  0.00           H  
ATOM   1707 HG23 ILE   109      60.671  56.559  35.517  1.00  0.00           H  
ATOM   1708  CG1 ILE   109      63.280  56.657  33.644  1.00  0.00           C  
ATOM   1709 HG12 ILE   109      63.866  55.776  33.905  1.00  0.00           H  
ATOM   1710 HG13 ILE   109      63.664  57.021  32.690  1.00  0.00           H  
ATOM   1711  CD1 ILE   109      63.513  57.689  34.726  1.00  0.00           C  
ATOM   1712 HD11 ILE   109      64.590  57.846  34.663  1.00  0.00           H  
ATOM   1713 HD12 ILE   109      62.927  58.577  34.489  1.00  0.00           H  
ATOM   1714 HD13 ILE   109      63.255  57.220  35.675  1.00  0.00           H  
ATOM   1715  C   ILE   109      62.382  53.999  32.615  1.00  0.00           C  
ATOM   1716  O   ILE   109      63.434  53.914  32.039  1.00  0.00           O  
ATOM   1717  N   TYR   110      61.831  53.067  33.370  1.00  0.00           N  
ATOM   1718  H   TYR   110      61.041  53.356  33.929  1.00  0.00           H  
ATOM   1719  CA  TYR   110      62.404  51.741  33.531  1.00  0.00           C  
ATOM   1720  HA  TYR   110      63.378  51.976  33.961  1.00  0.00           H  
ATOM   1721  CB  TYR   110      61.667  50.825  34.662  1.00  0.00           C  
ATOM   1722  HB2 TYR   110      60.779  50.365  34.228  1.00  0.00           H  
ATOM   1723  HB3 TYR   110      62.383  50.116  35.077  1.00  0.00           H  
ATOM   1724  CG  TYR   110      61.066  51.652  35.775  1.00  0.00           C  
ATOM   1725  CD1 TYR   110      59.717  52.079  35.636  1.00  0.00           C  
ATOM   1726  HD1 TYR   110      59.062  51.704  34.863  1.00  0.00           H  
ATOM   1727  CE1 TYR   110      59.218  53.062  36.572  1.00  0.00           C  
ATOM   1728  HE1 TYR   110      58.186  53.378  36.609  1.00  0.00           H  
ATOM   1729  CZ  TYR   110      60.089  53.732  37.486  1.00  0.00           C  
ATOM   1730  OH  TYR   110      59.634  54.879  38.032  1.00  0.00           O  
ATOM   1731  HH  TYR   110      58.762  55.081  37.684  1.00  0.00           H  
ATOM   1732  CE2 TYR   110      61.390  53.258  37.603  1.00  0.00           C  
ATOM   1733  HE2 TYR   110      61.977  53.713  38.388  1.00  0.00           H  
ATOM   1734  CD2 TYR   110      61.860  52.270  36.754  1.00  0.00           C  
ATOM   1735  HD2 TYR   110      62.916  52.053  36.831  1.00  0.00           H  
ATOM   1736  C   TYR   110      62.588  50.922  32.251  1.00  0.00           C  
ATOM   1737  O   TYR   110      63.666  50.659  31.800  1.00  0.00           O  
ATOM   1738  N   SER   111      61.489  50.644  31.496  1.00  0.00           N  
ATOM   1739  H   SER   111      60.593  50.996  31.804  1.00  0.00           H  
ATOM   1740  CA  SER   111      61.528  50.013  30.174  1.00  0.00           C  
ATOM   1741  HA  SER   111      62.202  49.188  30.407  1.00  0.00           H  
ATOM   1742  CB  SER   111      60.211  49.580  29.624  1.00  0.00           C  
ATOM   1743  HB2 SER   111      59.710  49.066  30.444  1.00  0.00           H  
ATOM   1744  HB3 SER   111      59.562  50.412  29.349  1.00  0.00           H  
ATOM   1745  OG  SER   111      60.272  48.695  28.552  1.00  0.00           O  
ATOM   1746  HG  SER   111      60.848  47.951  28.745  1.00  0.00           H  
ATOM   1747  C   SER   111      62.396  50.790  29.089  1.00  0.00           C  
ATOM   1748  O   SER   111      63.104  50.252  28.289  1.00  0.00           O  
ATOM   1749  N   THR   112      62.288  52.148  29.131  1.00  0.00           N  
ATOM   1750  H   THR   112      61.740  52.535  29.885  1.00  0.00           H  
ATOM   1751  CA  THR   112      63.235  53.107  28.424  1.00  0.00           C  
ATOM   1752  HA  THR   112      63.072  53.027  27.350  1.00  0.00           H  
ATOM   1753  CB  THR   112      62.810  54.519  28.792  1.00  0.00           C  
ATOM   1754  HB  THR   112      62.813  54.694  29.868  1.00  0.00           H  
ATOM   1755  CG2 THR   112      63.543  55.675  28.168  1.00  0.00           C  
ATOM   1756 HG21 THR   112      63.217  56.651  28.525  1.00  0.00           H  
ATOM   1757 HG22 THR   112      64.616  55.677  28.360  1.00  0.00           H  
ATOM   1758 HG23 THR   112      63.457  55.680  27.081  1.00  0.00           H  
ATOM   1759  OG1 THR   112      61.506  54.751  28.256  1.00  0.00           O  
ATOM   1760  HG1 THR   112      60.927  54.132  28.707  1.00  0.00           H  
ATOM   1761  C   THR   112      64.760  52.994  28.767  1.00  0.00           C  
ATOM   1762  O   THR   112      65.603  52.937  27.854  1.00  0.00           O  
ATOM   1763  N   GLY   113      65.053  53.064  30.094  1.00  0.00           N  
ATOM   1764  H   GLY   113      64.417  53.266  30.852  1.00  0.00           H  
ATOM   1765  CA  GLY   113      66.482  53.332  30.462  1.00  0.00           C  
ATOM   1766  HA2 GLY   113      66.821  54.092  29.759  1.00  0.00           H  
ATOM   1767  HA3 GLY   113      66.490  53.866  31.412  1.00  0.00           H  
ATOM   1768  C   GLY   113      67.413  52.136  30.715  1.00  0.00           C  
ATOM   1769  O   GLY   113      66.999  51.005  30.486  1.00  0.00           O  
ATOM   1770  N   LYS   114      68.641  52.440  31.173  1.00  0.00           N  
ATOM   1771  H   LYS   114      68.813  53.413  31.379  1.00  0.00           H  
ATOM   1772  CA  LYS   114      69.776  51.515  31.171  1.00  0.00           C  
ATOM   1773  HA  LYS   114      69.266  50.556  31.080  1.00  0.00           H  
ATOM   1774  CB  LYS   114      70.559  51.659  29.849  1.00  0.00           C  
ATOM   1775  HB2 LYS   114      70.832  52.694  29.642  1.00  0.00           H  
ATOM   1776  HB3 LYS   114      71.503  51.151  30.050  1.00  0.00           H  
ATOM   1777  CG  LYS   114      69.941  51.049  28.550  1.00  0.00           C  
ATOM   1778  HG2 LYS   114      69.749  49.986  28.693  1.00  0.00           H  
ATOM   1779  HG3 LYS   114      69.049  51.553  28.178  1.00  0.00           H  
ATOM   1780  CD  LYS   114      70.991  51.407  27.485  1.00  0.00           C  
ATOM   1781  HD2 LYS   114      71.200  52.451  27.249  1.00  0.00           H  
ATOM   1782  HD3 LYS   114      71.956  50.999  27.784  1.00  0.00           H  
ATOM   1783  CE  LYS   114      70.567  50.930  26.123  1.00  0.00           C  
ATOM   1784  HE2 LYS   114      69.529  51.222  25.958  1.00  0.00           H  
ATOM   1785  HE3 LYS   114      71.120  51.485  25.365  1.00  0.00           H  
ATOM   1786  NZ  LYS   114      70.610  49.424  25.921  1.00  0.00           N  
ATOM   1787  HZ1 LYS   114      70.542  49.182  24.943  1.00  0.00           H  
ATOM   1788  HZ2 LYS   114      71.450  48.975  26.257  1.00  0.00           H  
ATOM   1789  HZ3 LYS   114      69.740  49.041  26.262  1.00  0.00           H  
ATOM   1790  C   LYS   114      70.659  51.530  32.433  1.00  0.00           C  
ATOM   1791  O   LYS   114      70.667  52.467  33.196  1.00  0.00           O  
ATOM   1792  N   VAL   115      71.579  50.569  32.570  1.00  0.00           N  
ATOM   1793  H   VAL   115      71.480  49.825  31.895  1.00  0.00           H  
ATOM   1794  CA  VAL   115      72.650  50.322  33.543  1.00  0.00           C  
ATOM   1795  HA  VAL   115      72.865  51.209  34.139  1.00  0.00           H  
ATOM   1796  CB  VAL   115      72.185  49.392  34.691  1.00  0.00           C  
ATOM   1797  HB  VAL   115      71.280  49.746  35.185  1.00  0.00           H  
ATOM   1798  CG1 VAL   115      71.770  47.992  34.245  1.00  0.00           C  
ATOM   1799 HG11 VAL   115      71.164  48.179  33.358  1.00  0.00           H  
ATOM   1800 HG12 VAL   115      72.578  47.291  34.041  1.00  0.00           H  
ATOM   1801 HG13 VAL   115      71.119  47.534  34.989  1.00  0.00           H  
ATOM   1802  CG2 VAL   115      73.256  49.291  35.810  1.00  0.00           C  
ATOM   1803 HG21 VAL   115      72.979  48.582  36.590  1.00  0.00           H  
ATOM   1804 HG22 VAL   115      74.240  49.042  35.412  1.00  0.00           H  
ATOM   1805 HG23 VAL   115      73.314  50.272  36.282  1.00  0.00           H  
ATOM   1806  C   VAL   115      73.895  49.826  32.858  1.00  0.00           C  
ATOM   1807  O   VAL   115      73.840  48.837  32.145  1.00  0.00           O  
ATOM   1808  N   CYX   116      75.015  50.505  33.052  1.00  0.00           N  
ATOM   1809  H   CYX   116      75.081  51.382  33.547  1.00  0.00           H  
ATOM   1810  CA  CYX   116      76.272  50.057  32.560  1.00  0.00           C  
ATOM   1811  HA  CYX   116      76.114  49.615  31.576  1.00  0.00           H  
ATOM   1812  CB  CYX   116      77.127  51.325  32.102  1.00  0.00           C  
ATOM   1813  HB2 CYX   116      77.386  51.815  33.041  1.00  0.00           H  
ATOM   1814  HB3 CYX   116      78.092  51.165  31.623  1.00  0.00           H  
ATOM   1815  SG  CYX   116      76.292  52.427  30.955  1.00  0.00           S  
ATOM   1816  C   CYX   116      77.070  49.188  33.594  1.00  0.00           C  
ATOM   1817  O   CYX   116      77.430  49.580  34.700  1.00  0.00           O  
ATOM   1818  N   ASN   117      77.268  47.909  33.204  1.00  0.00           N  
ATOM   1819  H   ASN   117      76.882  47.653  32.306  1.00  0.00           H  
ATOM   1820  CA  ASN   117      77.784  46.772  34.043  1.00  0.00           C  
ATOM   1821  HA  ASN   117      77.676  46.938  35.115  1.00  0.00           H  
ATOM   1822  CB  ASN   117      76.881  45.512  33.745  1.00  0.00           C  
ATOM   1823  HB2 ASN   117      75.840  45.683  34.020  1.00  0.00           H  
ATOM   1824  HB3 ASN   117      76.789  45.314  32.677  1.00  0.00           H  
ATOM   1825  CG  ASN   117      77.302  44.211  34.447  1.00  0.00           C  
ATOM   1826  OD1 ASN   117      78.388  43.661  34.305  1.00  0.00           O  
ATOM   1827  ND2 ASN   117      76.473  43.743  35.388  1.00  0.00           N  
ATOM   1828 HD21 ASN   117      76.619  42.853  35.842  1.00  0.00           H  
ATOM   1829 HD22 ASN   117      75.522  44.059  35.513  1.00  0.00           H  
ATOM   1830  C   ASN   117      79.338  46.556  33.828  1.00  0.00           C  
ATOM   1831  O   ASN   117      79.685  46.585  32.621  1.00  0.00           O  
ATOM   1832  N   PRO   118      80.208  46.393  34.816  1.00  0.00           N  
ATOM   1833  CD  PRO   118      79.906  46.200  36.244  1.00  0.00           C  
ATOM   1834  HD2 PRO   118      79.097  45.504  36.465  1.00  0.00           H  
ATOM   1835  HD3 PRO   118      79.553  47.173  36.587  1.00  0.00           H  
ATOM   1836  CG  PRO   118      81.227  45.955  36.853  1.00  0.00           C  
ATOM   1837  HG2 PRO   118      81.336  44.875  36.961  1.00  0.00           H  
ATOM   1838  HG3 PRO   118      81.141  46.497  37.794  1.00  0.00           H  
ATOM   1839  CB  PRO   118      82.296  46.547  35.936  1.00  0.00           C  
ATOM   1840  HB2 PRO   118      83.260  46.045  36.006  1.00  0.00           H  
ATOM   1841  HB3 PRO   118      82.394  47.625  36.066  1.00  0.00           H  
ATOM   1842  CA  PRO   118      81.660  46.320  34.587  1.00  0.00           C  
ATOM   1843  HA  PRO   118      81.915  47.143  33.919  1.00  0.00           H  
ATOM   1844  C   PRO   118      82.270  45.074  33.843  1.00  0.00           C  
ATOM   1845  O   PRO   118      83.443  45.017  33.343  1.00  0.00           O  
ATOM   1846  N   ASP   119      81.392  44.014  33.738  1.00  0.00           N  
ATOM   1847  H   ASP   119      80.503  44.037  34.217  1.00  0.00           H  
ATOM   1848  CA  ASP   119      81.614  42.852  32.934  1.00  0.00           C  
ATOM   1849  HA  ASP   119      82.674  42.655  32.772  1.00  0.00           H  
ATOM   1850  CB  ASP   119      81.003  41.603  33.514  1.00  0.00           C  
ATOM   1851  HB2 ASP   119      79.933  41.680  33.320  1.00  0.00           H  
ATOM   1852  HB3 ASP   119      81.396  40.739  32.977  1.00  0.00           H  
ATOM   1853  CG  ASP   119      81.299  41.470  35.045  1.00  0.00           C  
ATOM   1854  OD1 ASP   119      80.434  40.862  35.739  1.00  0.00           O  
ATOM   1855  OD2 ASP   119      82.377  41.765  35.567  1.00  0.00           O  
ATOM   1856  C   ASP   119      81.063  42.939  31.457  1.00  0.00           C  
ATOM   1857  O   ASP   119      81.546  42.306  30.588  1.00  0.00           O  
ATOM   1858  N   ASN   120      80.119  43.838  31.197  1.00  0.00           N  
ATOM   1859  H   ASN   120      79.868  44.463  31.949  1.00  0.00           H  
ATOM   1860  CA  ASN   120      79.434  43.890  29.908  1.00  0.00           C  
ATOM   1861  HA  ASN   120      79.186  42.867  29.626  1.00  0.00           H  
ATOM   1862  CB  ASN   120      78.096  44.660  29.942  1.00  0.00           C  
ATOM   1863  HB2 ASN   120      77.456  44.123  30.643  1.00  0.00           H  
ATOM   1864  HB3 ASN   120      78.232  45.662  30.347  1.00  0.00           H  
ATOM   1865  CG  ASN   120      77.447  44.909  28.578  1.00  0.00           C  
ATOM   1866  OD1 ASN   120      77.402  44.043  27.778  1.00  0.00           O  
ATOM   1867  ND2 ASN   120      76.774  45.979  28.415  1.00  0.00           N  
ATOM   1868 HD21 ASN   120      76.271  46.059  27.543  1.00  0.00           H  
ATOM   1869 HD22 ASN   120      76.778  46.761  29.054  1.00  0.00           H  
ATOM   1870  C   ASN   120      80.353  44.642  28.882  1.00  0.00           C  
ATOM   1871  O   ASN   120      80.628  45.785  29.176  1.00  0.00           O  
ATOM   1872  N   PRO   121      80.772  44.066  27.731  1.00  0.00           N  
ATOM   1873  CD  PRO   121      80.666  42.642  27.469  1.00  0.00           C  
ATOM   1874  HD2 PRO   121      79.656  42.248  27.363  1.00  0.00           H  
ATOM   1875  HD3 PRO   121      81.152  42.070  28.260  1.00  0.00           H  
ATOM   1876  CG  PRO   121      81.347  42.337  26.152  1.00  0.00           C  
ATOM   1877  HG2 PRO   121      80.598  42.320  25.361  1.00  0.00           H  
ATOM   1878  HG3 PRO   121      81.928  41.415  26.184  1.00  0.00           H  
ATOM   1879  CB  PRO   121      82.282  43.541  25.958  1.00  0.00           C  
ATOM   1880  HB2 PRO   121      82.497  43.767  24.914  1.00  0.00           H  
ATOM   1881  HB3 PRO   121      83.195  43.372  26.529  1.00  0.00           H  
ATOM   1882  CA  PRO   121      81.526  44.679  26.671  1.00  0.00           C  
ATOM   1883  HA  PRO   121      82.269  45.393  27.024  1.00  0.00           H  
ATOM   1884  C   PRO   121      80.635  45.384  25.632  1.00  0.00           C  
ATOM   1885  O   PRO   121      81.088  46.283  24.874  1.00  0.00           O  
ATOM   1886  N   GLN   122      79.351  45.048  25.524  1.00  0.00           N  
ATOM   1887  H   GLN   122      79.097  44.152  25.915  1.00  0.00           H  
ATOM   1888  CA  GLN   122      78.384  45.570  24.616  1.00  0.00           C  
ATOM   1889  HA  GLN   122      78.963  45.762  23.713  1.00  0.00           H  
ATOM   1890  CB  GLN   122      77.307  44.534  24.211  1.00  0.00           C  
ATOM   1891  HB2 GLN   122      76.728  44.252  25.090  1.00  0.00           H  
ATOM   1892  HB3 GLN   122      76.602  45.021  23.537  1.00  0.00           H  
ATOM   1893  CG  GLN   122      77.951  43.283  23.521  1.00  0.00           C  
ATOM   1894  HG2 GLN   122      78.768  42.800  24.057  1.00  0.00           H  
ATOM   1895  HG3 GLN   122      77.288  42.426  23.398  1.00  0.00           H  
ATOM   1896  CD  GLN   122      78.445  43.686  22.052  1.00  0.00           C  
ATOM   1897  OE1 GLN   122      79.651  43.960  21.915  1.00  0.00           O  
ATOM   1898  NE2 GLN   122      77.519  43.879  21.150  1.00  0.00           N  
ATOM   1899 HE21 GLN   122      77.951  43.842  20.237  1.00  0.00           H  
ATOM   1900 HE22 GLN   122      76.536  43.858  21.378  1.00  0.00           H  
ATOM   1901  C   GLN   122      77.931  46.957  25.086  1.00  0.00           C  
ATOM   1902  O   GLN   122      78.592  47.565  25.915  1.00  0.00           O  
ATOM   1903  N   GLU   123      76.862  47.406  24.434  1.00  0.00           N  
ATOM   1904  H   GLU   123      76.458  46.731  23.800  1.00  0.00           H  
ATOM   1905  CA  GLU   123      76.125  48.604  24.790  1.00  0.00           C  
ATOM   1906  HA  GLU   123      76.878  49.392  24.770  1.00  0.00           H  
ATOM   1907  CB  GLU   123      74.959  48.841  23.702  1.00  0.00           C  
ATOM   1908  HB2 GLU   123      74.429  47.891  23.653  1.00  0.00           H  
ATOM   1909  HB3 GLU   123      74.389  49.719  24.007  1.00  0.00           H  
ATOM   1910  CG  GLU   123      75.506  49.222  22.337  1.00  0.00           C  
ATOM   1911  HG2 GLU   123      76.090  50.140  22.398  1.00  0.00           H  
ATOM   1912  HG3 GLU   123      76.110  48.426  21.900  1.00  0.00           H  
ATOM   1913  CD  GLU   123      74.345  49.570  21.329  1.00  0.00           C  
ATOM   1914  OE1 GLU   123      73.172  49.593  21.700  1.00  0.00           O  
ATOM   1915  OE2 GLU   123      74.695  49.769  20.114  1.00  0.00           O  
ATOM   1916  C   GLU   123      75.425  48.453  26.115  1.00  0.00           C  
ATOM   1917  O   GLU   123      74.859  47.407  26.423  1.00  0.00           O  
ATOM   1918  N   CYX   124      75.354  49.367  27.029  1.00  0.00           N  
ATOM   1919  H   CYX   124      75.470  50.324  26.728  1.00  0.00           H  
ATOM   1920  CA  CYX   124      74.874  49.126  28.355  1.00  0.00           C  
ATOM   1921  HA  CYX   124      75.624  48.589  28.936  1.00  0.00           H  
ATOM   1922  CB  CYX   124      74.869  50.442  29.139  1.00  0.00           C  
ATOM   1923  HB2 CYX   124      73.995  50.984  28.777  1.00  0.00           H  
ATOM   1924  HB3 CYX   124      74.660  50.045  30.133  1.00  0.00           H  
ATOM   1925  SG  CYX   124      76.396  51.411  29.139  1.00  0.00           S  
ATOM   1926  C   CYX   124      73.454  48.453  28.479  1.00  0.00           C  
ATOM   1927  O   CYX   124      72.500  48.731  27.699  1.00  0.00           O  
ATOM   1928  N   LEU   125      73.322  47.682  29.568  1.00  0.00           N  
ATOM   1929  H   LEU   125      74.049  47.656  30.268  1.00  0.00           H  
ATOM   1930  CA  LEU   125      72.190  46.811  29.839  1.00  0.00           C  
ATOM   1931  HA  LEU   125      72.027  46.265  28.909  1.00  0.00           H  
ATOM   1932  CB  LEU   125      72.531  45.752  30.950  1.00  0.00           C  
ATOM   1933  HB2 LEU   125      72.830  46.294  31.847  1.00  0.00           H  
ATOM   1934  HB3 LEU   125      71.641  45.154  31.146  1.00  0.00           H  
ATOM   1935  CG  LEU   125      73.658  44.821  30.549  1.00  0.00           C  
ATOM   1936  HG  LEU   125      74.575  45.371  30.343  1.00  0.00           H  
ATOM   1937  CD1 LEU   125      74.011  43.968  31.749  1.00  0.00           C  
ATOM   1938 HD11 LEU   125      73.775  44.442  32.702  1.00  0.00           H  
ATOM   1939 HD12 LEU   125      73.514  42.999  31.709  1.00  0.00           H  
ATOM   1940 HD13 LEU   125      75.096  43.872  31.710  1.00  0.00           H  
ATOM   1941  CD2 LEU   125      73.334  43.883  29.346  1.00  0.00           C  
ATOM   1942 HD21 LEU   125      73.096  44.428  28.433  1.00  0.00           H  
ATOM   1943 HD22 LEU   125      74.123  43.153  29.166  1.00  0.00           H  
ATOM   1944 HD23 LEU   125      72.334  43.497  29.543  1.00  0.00           H  
ATOM   1945  C   LEU   125      70.915  47.527  30.237  1.00  0.00           C  
ATOM   1946  O   LEU   125      71.008  48.702  30.562  1.00  0.00           O  
ATOM   1947  N   LEU   126      69.824  46.745  30.318  1.00  0.00           N  
ATOM   1948  H   LEU   126      70.045  45.763  30.405  1.00  0.00           H  
ATOM   1949  CA  LEU   126      68.552  47.113  30.801  1.00  0.00           C  
ATOM   1950  HA  LEU   126      68.301  48.022  30.254  1.00  0.00           H  
ATOM   1951  CB  LEU   126      67.507  46.024  30.400  1.00  0.00           C  
ATOM   1952  HB2 LEU   126      67.679  45.116  30.978  1.00  0.00           H  
ATOM   1953  HB3 LEU   126      66.495  46.339  30.655  1.00  0.00           H  
ATOM   1954  CG  LEU   126      67.487  45.638  28.892  1.00  0.00           C  
ATOM   1955  HG  LEU   126      68.488  45.533  28.476  1.00  0.00           H  
ATOM   1956  CD1 LEU   126      66.581  44.332  28.638  1.00  0.00           C  
ATOM   1957 HD11 LEU   126      66.583  44.183  27.558  1.00  0.00           H  
ATOM   1958 HD12 LEU   126      67.000  43.430  29.085  1.00  0.00           H  
ATOM   1959 HD13 LEU   126      65.637  44.398  29.178  1.00  0.00           H  
ATOM   1960  CD2 LEU   126      67.025  46.922  28.148  1.00  0.00           C  
ATOM   1961 HD21 LEU   126      66.172  47.423  28.607  1.00  0.00           H  
ATOM   1962 HD22 LEU   126      67.749  47.734  28.075  1.00  0.00           H  
ATOM   1963 HD23 LEU   126      66.738  46.616  27.142  1.00  0.00           H  
ATOM   1964  C   LEU   126      68.544  47.315  32.360  1.00  0.00           C  
ATOM   1965  O   LEU   126      69.070  46.493  33.107  1.00  0.00           O  
ATOM   1966  N   LEU   127      67.742  48.282  32.670  1.00  0.00           N  
ATOM   1967  H   LEU   127      67.250  48.749  31.921  1.00  0.00           H  
ATOM   1968  CA  LEU   127      67.215  48.553  34.066  1.00  0.00           C  
ATOM   1969  HA  LEU   127      67.986  48.568  34.836  1.00  0.00           H  
ATOM   1970  CB  LEU   127      66.415  49.895  34.209  1.00  0.00           C  
ATOM   1971  HB2 LEU   127      65.683  49.887  33.401  1.00  0.00           H  
ATOM   1972  HB3 LEU   127      65.850  49.870  35.141  1.00  0.00           H  
ATOM   1973  CG  LEU   127      67.202  51.206  34.210  1.00  0.00           C  
ATOM   1974  HG  LEU   127      67.883  51.208  33.358  1.00  0.00           H  
ATOM   1975  CD1 LEU   127      66.352  52.533  34.140  1.00  0.00           C  
ATOM   1976 HD11 LEU   127      65.867  52.460  33.166  1.00  0.00           H  
ATOM   1977 HD12 LEU   127      65.596  52.613  34.921  1.00  0.00           H  
ATOM   1978 HD13 LEU   127      66.926  53.454  34.234  1.00  0.00           H  
ATOM   1979  CD2 LEU   127      68.154  51.228  35.431  1.00  0.00           C  
ATOM   1980 HD21 LEU   127      68.935  50.469  35.378  1.00  0.00           H  
ATOM   1981 HD22 LEU   127      68.655  52.196  35.472  1.00  0.00           H  
ATOM   1982 HD23 LEU   127      67.580  50.998  36.328  1.00  0.00           H  
ATOM   1983  C   LEU   127      66.210  47.414  34.519  1.00  0.00           C  
ATOM   1984  O   LEU   127      66.217  46.986  35.628  1.00  0.00           O  
ATOM   1985  N   GLU   128      65.314  47.066  33.588  1.00  0.00           N  
ATOM   1986  H   GLU   128      65.481  47.546  32.716  1.00  0.00           H  
ATOM   1987  CA  GLU   128      64.058  46.269  33.794  1.00  0.00           C  
ATOM   1988  HA  GLU   128      64.264  45.386  34.399  1.00  0.00           H  
ATOM   1989  CB  GLU   128      63.030  47.235  34.403  1.00  0.00           C  
ATOM   1990  HB2 GLU   128      63.581  47.609  35.266  1.00  0.00           H  
ATOM   1991  HB3 GLU   128      62.860  48.079  33.734  1.00  0.00           H  
ATOM   1992  CG  GLU   128      61.571  46.775  34.844  1.00  0.00           C  
ATOM   1993  HG2 GLU   128      60.972  47.530  35.353  1.00  0.00           H  
ATOM   1994  HG3 GLU   128      60.888  46.684  34.000  1.00  0.00           H  
ATOM   1995  CD  GLU   128      61.564  45.475  35.584  1.00  0.00           C  
ATOM   1996  OE1 GLU   128      60.846  44.478  35.341  1.00  0.00           O  
ATOM   1997  OE2 GLU   128      62.432  45.351  36.474  1.00  0.00           O  
ATOM   1998  C   GLU   128      63.647  45.616  32.422  1.00  0.00           C  
ATOM   1999  O   GLU   128      63.236  46.338  31.514  1.00  0.00           O  
ATOM   2000  N   PRO   129      63.613  44.291  32.194  1.00  0.00           N  
ATOM   2001  CD  PRO   129      63.155  43.748  30.875  1.00  0.00           C  
ATOM   2002  HD2 PRO   129      63.666  44.065  29.966  1.00  0.00           H  
ATOM   2003  HD3 PRO   129      62.130  44.105  30.781  1.00  0.00           H  
ATOM   2004  CG  PRO   129      63.173  42.257  31.036  1.00  0.00           C  
ATOM   2005  HG2 PRO   129      64.120  41.869  30.661  1.00  0.00           H  
ATOM   2006  HG3 PRO   129      62.271  41.869  30.562  1.00  0.00           H  
ATOM   2007  CB  PRO   129      63.107  42.047  32.587  1.00  0.00           C  
ATOM   2008  HB2 PRO   129      63.706  41.160  32.794  1.00  0.00           H  
ATOM   2009  HB3 PRO   129      62.059  41.972  32.875  1.00  0.00           H  
ATOM   2010  CA  PRO   129      63.800  43.255  33.191  1.00  0.00           C  
ATOM   2011  HA  PRO   129      63.329  43.563  34.125  1.00  0.00           H  
ATOM   2012  C   PRO   129      65.277  43.055  33.384  1.00  0.00           C  
ATOM   2013  O   PRO   129      66.057  42.895  32.403  1.00  0.00           O  
ATOM   2014  N   GLY   130      65.781  43.262  34.650  1.00  0.00           N  
ATOM   2015  H   GLY   130      65.080  43.402  35.364  1.00  0.00           H  
ATOM   2016  CA  GLY   130      67.207  43.467  34.987  1.00  0.00           C  
ATOM   2017  HA2 GLY   130      67.847  42.725  34.510  1.00  0.00           H  
ATOM   2018  HA3 GLY   130      67.666  44.374  34.594  1.00  0.00           H  
ATOM   2019  C   GLY   130      67.455  43.468  36.478  1.00  0.00           C  
ATOM   2020  O   GLY   130      67.777  42.437  37.031  1.00  0.00           O  
ATOM   2021  N   LEU   131      67.481  44.649  37.015  1.00  0.00           N  
ATOM   2022  H   LEU   131      67.185  45.482  36.526  1.00  0.00           H  
ATOM   2023  CA  LEU   131      68.039  44.824  38.330  1.00  0.00           C  
ATOM   2024  HA  LEU   131      68.979  44.280  38.427  1.00  0.00           H  
ATOM   2025  CB  LEU   131      68.493  46.284  38.501  1.00  0.00           C  
ATOM   2026  HB2 LEU   131      67.575  46.854  38.354  1.00  0.00           H  
ATOM   2027  HB3 LEU   131      68.735  46.468  39.548  1.00  0.00           H  
ATOM   2028  CG  LEU   131      69.618  46.766  37.518  1.00  0.00           C  
ATOM   2029  HG  LEU   131      69.260  46.583  36.505  1.00  0.00           H  
ATOM   2030  CD1 LEU   131      69.911  48.257  37.816  1.00  0.00           C  
ATOM   2031 HD11 LEU   131      69.056  48.872  37.535  1.00  0.00           H  
ATOM   2032 HD12 LEU   131      70.066  48.463  38.875  1.00  0.00           H  
ATOM   2033 HD13 LEU   131      70.754  48.591  37.210  1.00  0.00           H  
ATOM   2034  CD2 LEU   131      70.874  46.006  37.669  1.00  0.00           C  
ATOM   2035 HD21 LEU   131      71.703  46.412  37.090  1.00  0.00           H  
ATOM   2036 HD22 LEU   131      71.151  46.040  38.723  1.00  0.00           H  
ATOM   2037 HD23 LEU   131      70.854  44.971  37.328  1.00  0.00           H  
ATOM   2038  C   LEU   131      67.187  44.291  39.548  1.00  0.00           C  
ATOM   2039  O   LEU   131      67.805  43.712  40.449  1.00  0.00           O  
ATOM   2040  N   ASN   132      65.834  44.377  39.621  1.00  0.00           N  
ATOM   2041  H   ASN   132      65.391  44.890  38.872  1.00  0.00           H  
ATOM   2042  CA  ASN   132      64.954  43.755  40.542  1.00  0.00           C  
ATOM   2043  HA  ASN   132      65.232  43.970  41.574  1.00  0.00           H  
ATOM   2044  CB  ASN   132      63.567  44.343  40.364  1.00  0.00           C  
ATOM   2045  HB2 ASN   132      63.372  44.466  39.299  1.00  0.00           H  
ATOM   2046  HB3 ASN   132      62.866  43.594  40.734  1.00  0.00           H  
ATOM   2047  CG  ASN   132      63.372  45.622  41.229  1.00  0.00           C  
ATOM   2048  OD1 ASN   132      63.304  45.537  42.456  1.00  0.00           O  
ATOM   2049  ND2 ASN   132      63.100  46.757  40.607  1.00  0.00           N  
ATOM   2050 HD21 ASN   132      62.877  47.593  41.129  1.00  0.00           H  
ATOM   2051 HD22 ASN   132      63.197  46.768  39.601  1.00  0.00           H  
ATOM   2052  C   ASN   132      64.979  42.208  40.344  1.00  0.00           C  
ATOM   2053  O   ASN   132      64.654  41.434  41.188  1.00  0.00           O  
ATOM   2054  N   GLU   133      65.421  41.723  39.200  1.00  0.00           N  
ATOM   2055  H   GLU   133      65.539  42.348  38.416  1.00  0.00           H  
ATOM   2056  CA  GLU   133      65.426  40.259  38.881  1.00  0.00           C  
ATOM   2057  HA  GLU   133      64.625  39.825  39.479  1.00  0.00           H  
ATOM   2058  CB  GLU   133      65.111  39.980  37.405  1.00  0.00           C  
ATOM   2059  HB2 GLU   133      64.324  40.658  37.076  1.00  0.00           H  
ATOM   2060  HB3 GLU   133      65.922  40.370  36.789  1.00  0.00           H  
ATOM   2061  CG  GLU   133      64.901  38.545  37.111  1.00  0.00           C  
ATOM   2062  HG2 GLU   133      64.870  38.267  36.058  1.00  0.00           H  
ATOM   2063  HG3 GLU   133      65.825  38.103  37.486  1.00  0.00           H  
ATOM   2064  CD  GLU   133      63.794  37.783  37.818  1.00  0.00           C  
ATOM   2065  OE1 GLU   133      63.034  38.413  38.551  1.00  0.00           O  
ATOM   2066  OE2 GLU   133      63.826  36.580  38.019  1.00  0.00           O  
ATOM   2067  C   GLU   133      66.773  39.619  39.389  1.00  0.00           C  
ATOM   2068  O   GLU   133      66.730  38.581  40.034  1.00  0.00           O  
ATOM   2069  N   ILE   134      67.917  40.311  39.230  1.00  0.00           N  
ATOM   2070  H   ILE   134      67.900  41.240  38.833  1.00  0.00           H  
ATOM   2071  CA  ILE   134      69.153  40.048  40.062  1.00  0.00           C  
ATOM   2072  HA  ILE   134      69.636  39.087  39.883  1.00  0.00           H  
ATOM   2073  CB  ILE   134      70.225  41.142  39.944  1.00  0.00           C  
ATOM   2074  HB  ILE   134      69.764  42.118  40.093  1.00  0.00           H  
ATOM   2075  CG2 ILE   134      71.263  40.975  41.095  1.00  0.00           C  
ATOM   2076 HG21 ILE   134      70.747  40.895  42.051  1.00  0.00           H  
ATOM   2077 HG22 ILE   134      71.805  40.053  40.888  1.00  0.00           H  
ATOM   2078 HG23 ILE   134      71.964  41.810  41.117  1.00  0.00           H  
ATOM   2079  CG1 ILE   134      70.877  41.147  38.569  1.00  0.00           C  
ATOM   2080 HG12 ILE   134      71.243  40.174  38.240  1.00  0.00           H  
ATOM   2081 HG13 ILE   134      70.122  41.286  37.795  1.00  0.00           H  
ATOM   2082  CD1 ILE   134      71.912  42.325  38.485  1.00  0.00           C  
ATOM   2083 HD11 ILE   134      72.812  42.184  39.084  1.00  0.00           H  
ATOM   2084 HD12 ILE   134      72.254  42.645  37.501  1.00  0.00           H  
ATOM   2085 HD13 ILE   134      71.393  43.226  38.813  1.00  0.00           H  
ATOM   2086  C   ILE   134      68.754  39.822  41.524  1.00  0.00           C  
ATOM   2087  O   ILE   134      68.930  38.775  42.044  1.00  0.00           O  
ATOM   2088  N   MET   135      68.040  40.773  42.121  1.00  0.00           N  
ATOM   2089  H   MET   135      67.879  41.627  41.607  1.00  0.00           H  
ATOM   2090  CA  MET   135      67.582  40.808  43.507  1.00  0.00           C  
ATOM   2091  HA  MET   135      68.489  40.765  44.111  1.00  0.00           H  
ATOM   2092  CB  MET   135      66.776  42.151  43.837  1.00  0.00           C  
ATOM   2093  HB2 MET   135      66.089  42.315  43.007  1.00  0.00           H  
ATOM   2094  HB3 MET   135      66.292  42.030  44.806  1.00  0.00           H  
ATOM   2095  CG  MET   135      67.708  43.382  43.808  1.00  0.00           C  
ATOM   2096  HG2 MET   135      68.297  43.373  42.891  1.00  0.00           H  
ATOM   2097  HG3 MET   135      67.237  44.364  43.862  1.00  0.00           H  
ATOM   2098  SD  MET   135      68.710  43.382  45.307  1.00  0.00           S  
ATOM   2099  CE  MET   135      67.405  44.116  46.437  1.00  0.00           C  
ATOM   2100  HE1 MET   135      67.740  44.104  47.474  1.00  0.00           H  
ATOM   2101  HE2 MET   135      67.077  45.093  46.080  1.00  0.00           H  
ATOM   2102  HE3 MET   135      66.570  43.417  46.479  1.00  0.00           H  
ATOM   2103  C   MET   135      66.742  39.569  43.972  1.00  0.00           C  
ATOM   2104  O   MET   135      66.796  39.145  45.072  1.00  0.00           O  
ATOM   2105  N   ALA   136      65.946  39.049  43.089  1.00  0.00           N  
ATOM   2106  H   ALA   136      65.985  39.397  42.141  1.00  0.00           H  
ATOM   2107  CA  ALA   136      65.013  37.891  43.339  1.00  0.00           C  
ATOM   2108  HA  ALA   136      64.723  37.986  44.385  1.00  0.00           H  
ATOM   2109  CB  ALA   136      63.789  38.043  42.463  1.00  0.00           C  
ATOM   2110  HB1 ALA   136      63.314  37.071  42.599  1.00  0.00           H  
ATOM   2111  HB2 ALA   136      63.132  38.826  42.842  1.00  0.00           H  
ATOM   2112  HB3 ALA   136      64.102  38.272  41.444  1.00  0.00           H  
ATOM   2113  C   ALA   136      65.746  36.570  43.242  1.00  0.00           C  
ATOM   2114  O   ALA   136      65.163  35.512  43.685  1.00  0.00           O  
ATOM   2115  N   ASN   137      66.907  36.508  42.581  1.00  0.00           N  
ATOM   2116  H   ASN   137      67.251  37.359  42.159  1.00  0.00           H  
ATOM   2117  CA  ASN   137      67.653  35.256  42.373  1.00  0.00           C  
ATOM   2118  HA  ASN   137      67.084  34.522  42.944  1.00  0.00           H  
ATOM   2119  CB  ASN   137      67.697  34.987  40.880  1.00  0.00           C  
ATOM   2120  HB2 ASN   137      68.298  35.779  40.432  1.00  0.00           H  
ATOM   2121  HB3 ASN   137      68.187  34.035  40.674  1.00  0.00           H  
ATOM   2122  CG  ASN   137      66.346  34.951  40.196  1.00  0.00           C  
ATOM   2123  OD1 ASN   137      65.568  34.092  40.482  1.00  0.00           O  
ATOM   2124  ND2 ASN   137      66.014  35.842  39.307  1.00  0.00           N  
ATOM   2125 HD21 ASN   137      65.067  35.786  38.961  1.00  0.00           H  
ATOM   2126 HD22 ASN   137      66.648  36.625  39.240  1.00  0.00           H  
ATOM   2127  C   ASN   137      69.088  35.085  42.850  1.00  0.00           C  
ATOM   2128  O   ASN   137      69.480  33.954  43.124  1.00  0.00           O  
ATOM   2129  N   SER   138      69.834  36.170  42.957  1.00  0.00           N  
ATOM   2130  H   SER   138      69.476  37.055  42.627  1.00  0.00           H  
ATOM   2131  CA  SER   138      71.222  36.151  43.304  1.00  0.00           C  
ATOM   2132  HA  SER   138      71.788  35.538  42.603  1.00  0.00           H  
ATOM   2133  CB  SER   138      71.848  37.619  43.126  1.00  0.00           C  
ATOM   2134  HB2 SER   138      71.592  37.981  42.130  1.00  0.00           H  
ATOM   2135  HB3 SER   138      71.612  38.257  43.978  1.00  0.00           H  
ATOM   2136  OG  SER   138      73.249  37.479  43.096  1.00  0.00           O  
ATOM   2137  HG  SER   138      73.524  36.905  42.377  1.00  0.00           H  
ATOM   2138  C   SER   138      71.476  35.656  44.737  1.00  0.00           C  
ATOM   2139  O   SER   138      70.661  36.059  45.584  1.00  0.00           O  
ATOM   2140  N   LEU   139      72.553  34.956  44.942  1.00  0.00           N  
ATOM   2141  H   LEU   139      73.055  34.697  44.104  1.00  0.00           H  
ATOM   2142  CA  LEU   139      73.024  34.578  46.254  1.00  0.00           C  
ATOM   2143  HA  LEU   139      72.397  34.972  47.054  1.00  0.00           H  
ATOM   2144  CB  LEU   139      73.177  33.069  46.377  1.00  0.00           C  
ATOM   2145  HB2 LEU   139      72.243  32.601  46.068  1.00  0.00           H  
ATOM   2146  HB3 LEU   139      73.988  32.756  45.718  1.00  0.00           H  
ATOM   2147  CG  LEU   139      73.597  32.354  47.671  1.00  0.00           C  
ATOM   2148  HG  LEU   139      74.633  32.592  47.911  1.00  0.00           H  
ATOM   2149  CD1 LEU   139      72.699  32.690  48.841  1.00  0.00           C  
ATOM   2150 HD11 LEU   139      72.956  32.012  49.655  1.00  0.00           H  
ATOM   2151 HD12 LEU   139      72.571  33.725  49.158  1.00  0.00           H  
ATOM   2152 HD13 LEU   139      71.687  32.429  48.531  1.00  0.00           H  
ATOM   2153  CD2 LEU   139      73.454  30.774  47.594  1.00  0.00           C  
ATOM   2154 HD21 LEU   139      74.115  30.403  48.377  1.00  0.00           H  
ATOM   2155 HD22 LEU   139      72.458  30.399  47.830  1.00  0.00           H  
ATOM   2156 HD23 LEU   139      73.742  30.374  46.622  1.00  0.00           H  
ATOM   2157  C   LEU   139      74.364  35.376  46.495  1.00  0.00           C  
ATOM   2158  O   LEU   139      75.140  34.991  47.356  1.00  0.00           O  
ATOM   2159  N   ASP   140      74.657  36.390  45.679  1.00  0.00           N  
ATOM   2160  H   ASP   140      74.048  36.694  44.932  1.00  0.00           H  
ATOM   2161  CA  ASP   140      75.973  37.040  45.756  1.00  0.00           C  
ATOM   2162  HA  ASP   140      76.738  36.479  46.293  1.00  0.00           H  
ATOM   2163  CB  ASP   140      76.664  37.086  44.323  1.00  0.00           C  
ATOM   2164  HB2 ASP   140      76.623  36.106  43.847  1.00  0.00           H  
ATOM   2165  HB3 ASP   140      76.143  37.844  43.738  1.00  0.00           H  
ATOM   2166  CG  ASP   140      78.052  37.652  44.316  1.00  0.00           C  
ATOM   2167  OD1 ASP   140      78.504  38.209  45.329  1.00  0.00           O  
ATOM   2168  OD2 ASP   140      78.709  37.625  43.267  1.00  0.00           O  
ATOM   2169  C   ASP   140      75.869  38.457  46.367  1.00  0.00           C  
ATOM   2170  O   ASP   140      75.358  39.443  45.868  1.00  0.00           O  
ATOM   2171  N   TYR   141      76.396  38.531  47.544  1.00  0.00           N  
ATOM   2172  H   TYR   141      76.859  37.736  47.960  1.00  0.00           H  
ATOM   2173  CA  TYR   141      76.425  39.784  48.281  1.00  0.00           C  
ATOM   2174  HA  TYR   141      75.439  40.027  48.677  1.00  0.00           H  
ATOM   2175  CB  TYR   141      77.386  39.568  49.515  1.00  0.00           C  
ATOM   2176  HB2 TYR   141      77.109  38.664  50.058  1.00  0.00           H  
ATOM   2177  HB3 TYR   141      78.421  39.381  49.228  1.00  0.00           H  
ATOM   2178  CG  TYR   141      77.222  40.672  50.527  1.00  0.00           C  
ATOM   2179  CD1 TYR   141      76.267  40.609  51.540  1.00  0.00           C  
ATOM   2180  HD1 TYR   141      75.495  39.856  51.595  1.00  0.00           H  
ATOM   2181  CE1 TYR   141      76.259  41.679  52.563  1.00  0.00           C  
ATOM   2182  HE1 TYR   141      75.558  41.662  53.385  1.00  0.00           H  
ATOM   2183  CZ  TYR   141      77.149  42.729  52.454  1.00  0.00           C  
ATOM   2184  OH  TYR   141      77.008  43.874  53.213  1.00  0.00           O  
ATOM   2185  HH  TYR   141      77.874  44.263  53.356  1.00  0.00           H  
ATOM   2186  CE2 TYR   141      78.149  42.771  51.455  1.00  0.00           C  
ATOM   2187  HE2 TYR   141      78.923  43.525  51.458  1.00  0.00           H  
ATOM   2188  CD2 TYR   141      78.127  41.764  50.432  1.00  0.00           C  
ATOM   2189  HD2 TYR   141      78.833  41.738  49.615  1.00  0.00           H  
ATOM   2190  C   TYR   141      76.914  41.016  47.458  1.00  0.00           C  
ATOM   2191  O   TYR   141      76.347  42.100  47.392  1.00  0.00           O  
ATOM   2192  N   ASN   142      78.005  40.844  46.691  1.00  0.00           N  
ATOM   2193  H   ASN   142      78.406  39.922  46.790  1.00  0.00           H  
ATOM   2194  CA  ASN   142      78.710  41.938  45.941  1.00  0.00           C  
ATOM   2195  HA  ASN   142      78.838  42.744  46.663  1.00  0.00           H  
ATOM   2196  CB  ASN   142      80.068  41.421  45.528  1.00  0.00           C  
ATOM   2197  HB2 ASN   142      79.786  40.678  44.782  1.00  0.00           H  
ATOM   2198  HB3 ASN   142      80.709  42.202  45.118  1.00  0.00           H  
ATOM   2199  CG  ASN   142      80.814  40.666  46.661  1.00  0.00           C  
ATOM   2200  OD1 ASN   142      81.403  41.254  47.544  1.00  0.00           O  
ATOM   2201  ND2 ASN   142      80.680  39.365  46.612  1.00  0.00           N  
ATOM   2202 HD21 ASN   142      81.449  38.836  46.999  1.00  0.00           H  
ATOM   2203 HD22 ASN   142      80.050  38.898  45.975  1.00  0.00           H  
ATOM   2204  C   ASN   142      77.866  42.339  44.747  1.00  0.00           C  
ATOM   2205  O   ASN   142      77.861  43.580  44.471  1.00  0.00           O  
ATOM   2206  N   GLU   143      77.193  41.392  44.074  1.00  0.00           N  
ATOM   2207  H   GLU   143      77.296  40.466  44.463  1.00  0.00           H  
ATOM   2208  CA  GLU   143      76.355  41.606  42.879  1.00  0.00           C  
ATOM   2209  HA  GLU   143      76.849  42.244  42.146  1.00  0.00           H  
ATOM   2210  CB  GLU   143      76.096  40.339  42.130  1.00  0.00           C  
ATOM   2211  HB2 GLU   143      77.064  39.895  41.900  1.00  0.00           H  
ATOM   2212  HB3 GLU   143      75.564  39.699  42.834  1.00  0.00           H  
ATOM   2213  CG  GLU   143      75.304  40.472  40.771  1.00  0.00           C  
ATOM   2214  HG2 GLU   143      74.308  40.905  40.860  1.00  0.00           H  
ATOM   2215  HG3 GLU   143      75.717  41.144  40.018  1.00  0.00           H  
ATOM   2216  CD  GLU   143      75.206  39.157  40.008  1.00  0.00           C  
ATOM   2217  OE1 GLU   143      74.228  38.991  39.240  1.00  0.00           O  
ATOM   2218  OE2 GLU   143      76.124  38.302  40.002  1.00  0.00           O  
ATOM   2219  C   GLU   143      74.995  42.247  43.244  1.00  0.00           C  
ATOM   2220  O   GLU   143      74.539  43.162  42.559  1.00  0.00           O  
ATOM   2221  N   ARG   144      74.388  41.781  44.340  1.00  0.00           N  
ATOM   2222  H   ARG   144      74.769  40.974  44.813  1.00  0.00           H  
ATOM   2223  CA  ARG   144      73.149  42.451  44.922  1.00  0.00           C  
ATOM   2224  HA  ARG   144      72.350  42.420  44.181  1.00  0.00           H  
ATOM   2225  CB  ARG   144      72.607  41.689  46.171  1.00  0.00           C  
ATOM   2226  HB2 ARG   144      73.448  41.635  46.861  1.00  0.00           H  
ATOM   2227  HB3 ARG   144      71.745  42.119  46.682  1.00  0.00           H  
ATOM   2228  CG  ARG   144      72.208  40.216  45.739  1.00  0.00           C  
ATOM   2229  HG2 ARG   144      71.347  40.221  45.071  1.00  0.00           H  
ATOM   2230  HG3 ARG   144      73.058  39.684  45.314  1.00  0.00           H  
ATOM   2231  CD  ARG   144      71.796  39.423  46.948  1.00  0.00           C  
ATOM   2232  HD2 ARG   144      71.689  38.384  46.638  1.00  0.00           H  
ATOM   2233  HD3 ARG   144      72.579  39.385  47.705  1.00  0.00           H  
ATOM   2234  NE  ARG   144      70.529  39.893  47.586  1.00  0.00           N  
ATOM   2235  HE  ARG   144      70.523  40.857  47.887  1.00  0.00           H  
ATOM   2236  CZ  ARG   144      69.336  39.372  47.276  1.00  0.00           C  
ATOM   2237  NH1 ARG   144      69.154  38.194  46.790  1.00  0.00           N  
ATOM   2238 HH11 ARG   144      69.856  37.484  46.641  1.00  0.00           H  
ATOM   2239 HH12 ARG   144      68.192  37.888  46.758  1.00  0.00           H  
ATOM   2240  NH2 ARG   144      68.279  40.084  47.530  1.00  0.00           N  
ATOM   2241 HH21 ARG   144      68.361  41.033  47.867  1.00  0.00           H  
ATOM   2242 HH22 ARG   144      67.388  39.765  47.178  1.00  0.00           H  
ATOM   2243  C   ARG   144      73.422  43.895  45.335  1.00  0.00           C  
ATOM   2244  O   ARG   144      72.621  44.822  45.115  1.00  0.00           O  
ATOM   2245  N   LEU   145      74.646  44.080  45.899  1.00  0.00           N  
ATOM   2246  H   LEU   145      75.141  43.212  46.045  1.00  0.00           H  
ATOM   2247  CA  LEU   145      75.069  45.359  46.611  1.00  0.00           C  
ATOM   2248  HA  LEU   145      74.363  45.636  47.394  1.00  0.00           H  
ATOM   2249  CB  LEU   145      76.322  45.101  47.543  1.00  0.00           C  
ATOM   2250  HB2 LEU   145      76.024  44.452  48.366  1.00  0.00           H  
ATOM   2251  HB3 LEU   145      77.036  44.540  46.940  1.00  0.00           H  
ATOM   2252  CG  LEU   145      77.056  46.282  48.264  1.00  0.00           C  
ATOM   2253  HG  LEU   145      77.717  46.881  47.638  1.00  0.00           H  
ATOM   2254  CD1 LEU   145      76.142  47.227  48.995  1.00  0.00           C  
ATOM   2255 HD11 LEU   145      75.458  46.650  49.618  1.00  0.00           H  
ATOM   2256 HD12 LEU   145      76.729  47.950  49.560  1.00  0.00           H  
ATOM   2257 HD13 LEU   145      75.465  47.569  48.212  1.00  0.00           H  
ATOM   2258  CD2 LEU   145      77.920  45.785  49.476  1.00  0.00           C  
ATOM   2259 HD21 LEU   145      78.388  44.896  49.052  1.00  0.00           H  
ATOM   2260 HD22 LEU   145      78.649  46.541  49.768  1.00  0.00           H  
ATOM   2261 HD23 LEU   145      77.270  45.548  50.318  1.00  0.00           H  
ATOM   2262  C   LEU   145      75.352  46.384  45.518  1.00  0.00           C  
ATOM   2263  O   LEU   145      74.865  47.530  45.584  1.00  0.00           O  
ATOM   2264  N   TRP   146      76.121  46.003  44.486  1.00  0.00           N  
ATOM   2265  H   TRP   146      76.479  45.059  44.468  1.00  0.00           H  
ATOM   2266  CA  TRP   146      76.287  46.715  43.280  1.00  0.00           C  
ATOM   2267  HA  TRP   146      76.812  47.651  43.468  1.00  0.00           H  
ATOM   2268  CB  TRP   146      77.209  45.921  42.301  1.00  0.00           C  
ATOM   2269  HB2 TRP   146      78.155  45.960  42.840  1.00  0.00           H  
ATOM   2270  HB3 TRP   146      76.900  44.878  42.222  1.00  0.00           H  
ATOM   2271  CG  TRP   146      77.278  46.543  40.883  1.00  0.00           C  
ATOM   2272  CD1 TRP   146      78.098  47.486  40.377  1.00  0.00           C  
ATOM   2273  HD1 TRP   146      78.840  47.992  40.977  1.00  0.00           H  
ATOM   2274  NE1 TRP   146      77.707  47.837  39.162  1.00  0.00           N  
ATOM   2275  HE1 TRP   146      77.989  48.700  38.719  1.00  0.00           H  
ATOM   2276  CE2 TRP   146      76.730  47.072  38.679  1.00  0.00           C  
ATOM   2277  CZ2 TRP   146      75.950  47.226  37.517  1.00  0.00           C  
ATOM   2278  HZ2 TRP   146      76.301  48.085  36.964  1.00  0.00           H  
ATOM   2279  CH2 TRP   146      74.818  46.395  37.263  1.00  0.00           C  
ATOM   2280  HH2 TRP   146      74.208  46.442  36.374  1.00  0.00           H  
ATOM   2281  CZ3 TRP   146      74.426  45.534  38.333  1.00  0.00           C  
ATOM   2282  HZ3 TRP   146      73.614  44.833  38.203  1.00  0.00           H  
ATOM   2283  CE3 TRP   146      75.189  45.437  39.512  1.00  0.00           C  
ATOM   2284  HE3 TRP   146      74.768  44.894  40.345  1.00  0.00           H  
ATOM   2285  CD2 TRP   146      76.394  46.207  39.741  1.00  0.00           C  
ATOM   2286  C   TRP   146      74.966  47.027  42.508  1.00  0.00           C  
ATOM   2287  O   TRP   146      74.893  48.220  42.112  1.00  0.00           O  
ATOM   2288  N   ALA   147      74.030  46.114  42.303  1.00  0.00           N  
ATOM   2289  H   ALA   147      74.151  45.274  42.850  1.00  0.00           H  
ATOM   2290  CA  ALA   147      72.730  46.277  41.661  1.00  0.00           C  
ATOM   2291  HA  ALA   147      72.934  46.631  40.651  1.00  0.00           H  
ATOM   2292  CB  ALA   147      71.968  44.911  41.679  1.00  0.00           C  
ATOM   2293  HB1 ALA   147      70.988  44.952  41.202  1.00  0.00           H  
ATOM   2294  HB2 ALA   147      72.504  44.147  41.116  1.00  0.00           H  
ATOM   2295  HB3 ALA   147      71.870  44.558  42.706  1.00  0.00           H  
ATOM   2296  C   ALA   147      71.851  47.294  42.412  1.00  0.00           C  
ATOM   2297  O   ALA   147      71.307  48.236  41.792  1.00  0.00           O  
ATOM   2298  N   TRP   148      71.871  47.216  43.777  1.00  0.00           N  
ATOM   2299  H   TRP   148      72.171  46.392  44.277  1.00  0.00           H  
ATOM   2300  CA  TRP   148      71.130  48.007  44.726  1.00  0.00           C  
ATOM   2301  HA  TRP   148      70.179  47.958  44.195  1.00  0.00           H  
ATOM   2302  CB  TRP   148      71.086  47.365  46.144  1.00  0.00           C  
ATOM   2303  HB2 TRP   148      70.728  46.337  46.092  1.00  0.00           H  
ATOM   2304  HB3 TRP   148      72.106  47.216  46.499  1.00  0.00           H  
ATOM   2305  CG  TRP   148      70.260  48.114  47.210  1.00  0.00           C  
ATOM   2306  CD1 TRP   148      69.052  47.802  47.687  1.00  0.00           C  
ATOM   2307  HD1 TRP   148      68.425  46.946  47.485  1.00  0.00           H  
ATOM   2308  NE1 TRP   148      68.629  48.790  48.563  1.00  0.00           N  
ATOM   2309  HE1 TRP   148      67.741  48.724  49.041  1.00  0.00           H  
ATOM   2310  CE2 TRP   148      69.491  49.887  48.690  1.00  0.00           C  
ATOM   2311  CZ2 TRP   148      69.528  51.055  49.408  1.00  0.00           C  
ATOM   2312  HZ2 TRP   148      68.675  51.312  50.019  1.00  0.00           H  
ATOM   2313  CH2 TRP   148      70.605  51.931  49.244  1.00  0.00           C  
ATOM   2314  HH2 TRP   148      70.697  52.918  49.673  1.00  0.00           H  
ATOM   2315  CZ3 TRP   148      71.676  51.436  48.490  1.00  0.00           C  
ATOM   2316  HZ3 TRP   148      72.538  52.081  48.402  1.00  0.00           H  
ATOM   2317  CE3 TRP   148      71.734  50.222  47.800  1.00  0.00           C  
ATOM   2318  HE3 TRP   148      72.611  49.844  47.297  1.00  0.00           H  
ATOM   2319  CD2 TRP   148      70.607  49.363  47.868  1.00  0.00           C  
ATOM   2320  C   TRP   148      71.568  49.440  44.680  1.00  0.00           C  
ATOM   2321  O   TRP   148      70.748  50.298  44.771  1.00  0.00           O  
ATOM   2322  N   GLU   149      72.846  49.719  44.403  1.00  0.00           N  
ATOM   2323  H   GLU   149      73.486  48.938  44.367  1.00  0.00           H  
ATOM   2324  CA  GLU   149      73.388  51.139  44.301  1.00  0.00           C  
ATOM   2325  HA  GLU   149      72.763  51.850  44.840  1.00  0.00           H  
ATOM   2326  CB  GLU   149      74.853  51.107  44.929  1.00  0.00           C  
ATOM   2327  HB2 GLU   149      74.778  50.676  45.928  1.00  0.00           H  
ATOM   2328  HB3 GLU   149      75.469  50.378  44.404  1.00  0.00           H  
ATOM   2329  CG  GLU   149      75.360  52.595  44.997  1.00  0.00           C  
ATOM   2330  HG2 GLU   149      75.090  53.050  44.044  1.00  0.00           H  
ATOM   2331  HG3 GLU   149      74.778  53.075  45.783  1.00  0.00           H  
ATOM   2332  CD  GLU   149      76.833  52.778  45.338  1.00  0.00           C  
ATOM   2333  OE1 GLU   149      77.134  53.926  45.704  1.00  0.00           O  
ATOM   2334  OE2 GLU   149      77.663  51.913  45.110  1.00  0.00           O  
ATOM   2335  C   GLU   149      73.308  51.719  42.836  1.00  0.00           C  
ATOM   2336  O   GLU   149      73.157  52.930  42.733  1.00  0.00           O  
ATOM   2337  N   SER   150      73.234  50.867  41.824  1.00  0.00           N  
ATOM   2338  H   SER   150      73.493  49.896  41.931  1.00  0.00           H  
ATOM   2339  CA  SER   150      72.855  51.175  40.452  1.00  0.00           C  
ATOM   2340  HA  SER   150      73.504  51.952  40.048  1.00  0.00           H  
ATOM   2341  CB  SER   150      73.216  49.891  39.676  1.00  0.00           C  
ATOM   2342  HB2 SER   150      72.672  49.021  40.045  1.00  0.00           H  
ATOM   2343  HB3 SER   150      72.857  50.019  38.654  1.00  0.00           H  
ATOM   2344  OG  SER   150      74.547  49.699  39.728  1.00  0.00           O  
ATOM   2345  HG  SER   150      74.674  49.059  40.432  1.00  0.00           H  
ATOM   2346  C   SER   150      71.418  51.589  40.229  1.00  0.00           C  
ATOM   2347  O   SER   150      71.124  52.413  39.379  1.00  0.00           O  
ATOM   2348  N   TRP   151      70.439  50.990  40.958  1.00  0.00           N  
ATOM   2349  H   TRP   151      70.661  50.309  41.670  1.00  0.00           H  
ATOM   2350  CA  TRP   151      69.086  51.543  40.949  1.00  0.00           C  
ATOM   2351  HA  TRP   151      68.731  51.485  39.920  1.00  0.00           H  
ATOM   2352  CB  TRP   151      68.322  50.596  41.842  1.00  0.00           C  
ATOM   2353  HB2 TRP   151      68.626  49.583  41.579  1.00  0.00           H  
ATOM   2354  HB3 TRP   151      68.545  50.837  42.881  1.00  0.00           H  
ATOM   2355  CG  TRP   151      66.793  50.664  41.668  1.00  0.00           C  
ATOM   2356  CD1 TRP   151      66.065  51.373  42.583  1.00  0.00           C  
ATOM   2357  HD1 TRP   151      66.496  51.853  43.449  1.00  0.00           H  
ATOM   2358  NE1 TRP   151      64.750  51.354  42.181  1.00  0.00           N  
ATOM   2359  HE1 TRP   151      64.036  51.931  42.602  1.00  0.00           H  
ATOM   2360  CE2 TRP   151      64.596  50.723  40.979  1.00  0.00           C  
ATOM   2361  CZ2 TRP   151      63.468  50.419  40.142  1.00  0.00           C  
ATOM   2362  HZ2 TRP   151      62.490  50.827  40.346  1.00  0.00           H  
ATOM   2363  CH2 TRP   151      63.654  49.736  38.962  1.00  0.00           C  
ATOM   2364  HH2 TRP   151      62.819  49.297  38.436  1.00  0.00           H  
ATOM   2365  CZ3 TRP   151      64.975  49.508  38.486  1.00  0.00           C  
ATOM   2366  HZ3 TRP   151      65.043  49.141  37.473  1.00  0.00           H  
ATOM   2367  CE3 TRP   151      66.080  49.753  39.282  1.00  0.00           C  
ATOM   2368  HE3 TRP   151      67.010  49.334  38.928  1.00  0.00           H  
ATOM   2369  CD2 TRP   151      65.936  50.337  40.562  1.00  0.00           C  
ATOM   2370  C   TRP   151      69.111  52.955  41.435  1.00  0.00           C  
ATOM   2371  O   TRP   151      68.443  53.753  40.851  1.00  0.00           O  
ATOM   2372  N   ARG   152      70.030  53.381  42.351  1.00  0.00           N  
ATOM   2373  H   ARG   152      70.680  52.729  42.767  1.00  0.00           H  
ATOM   2374  CA  ARG   152      70.097  54.779  42.759  1.00  0.00           C  
ATOM   2375  HA  ARG   152      69.084  55.149  42.918  1.00  0.00           H  
ATOM   2376  CB  ARG   152      70.812  54.921  44.163  1.00  0.00           C  
ATOM   2377  HB2 ARG   152      71.760  54.386  44.105  1.00  0.00           H  
ATOM   2378  HB3 ARG   152      71.046  55.974  44.322  1.00  0.00           H  
ATOM   2379  CG  ARG   152      69.918  54.522  45.302  1.00  0.00           C  
ATOM   2380  HG2 ARG   152      70.201  55.007  46.236  1.00  0.00           H  
ATOM   2381  HG3 ARG   152      68.972  55.039  45.135  1.00  0.00           H  
ATOM   2382  CD  ARG   152      69.692  53.000  45.508  1.00  0.00           C  
ATOM   2383  HD2 ARG   152      69.724  52.504  44.538  1.00  0.00           H  
ATOM   2384  HD3 ARG   152      70.466  52.603  46.166  1.00  0.00           H  
ATOM   2385  NE  ARG   152      68.312  52.809  46.082  1.00  0.00           N  
ATOM   2386  HE  ARG   152      67.858  53.662  46.376  1.00  0.00           H  
ATOM   2387  CZ  ARG   152      67.610  51.709  46.196  1.00  0.00           C  
ATOM   2388  NH1 ARG   152      66.447  51.766  46.669  1.00  0.00           N  
ATOM   2389 HH11 ARG   152      66.184  52.555  47.242  1.00  0.00           H  
ATOM   2390 HH12 ARG   152      65.823  50.974  46.723  1.00  0.00           H  
ATOM   2391  NH2 ARG   152      67.930  50.554  45.731  1.00  0.00           N  
ATOM   2392 HH21 ARG   152      68.817  50.421  45.266  1.00  0.00           H  
ATOM   2393 HH22 ARG   152      67.367  49.747  45.959  1.00  0.00           H  
ATOM   2394  C   ARG   152      70.714  55.659  41.656  1.00  0.00           C  
ATOM   2395  O   ARG   152      70.079  56.574  41.076  1.00  0.00           O  
ATOM   2396  N   SER   153      72.016  55.422  41.299  1.00  0.00           N  
ATOM   2397  H   SER   153      72.418  54.544  41.592  1.00  0.00           H  
ATOM   2398  CA  SER   153      72.755  56.229  40.243  1.00  0.00           C  
ATOM   2399  HA  SER   153      72.722  57.272  40.555  1.00  0.00           H  
ATOM   2400  CB  SER   153      74.274  55.877  40.150  1.00  0.00           C  
ATOM   2401  HB2 SER   153      74.675  56.631  39.472  1.00  0.00           H  
ATOM   2402  HB3 SER   153      74.684  55.938  41.158  1.00  0.00           H  
ATOM   2403  OG  SER   153      74.452  54.565  39.656  1.00  0.00           O  
ATOM   2404  HG  SER   153      74.268  54.446  38.721  1.00  0.00           H  
ATOM   2405  C   SER   153      72.077  56.182  38.892  1.00  0.00           C  
ATOM   2406  O   SER   153      72.140  57.190  38.238  1.00  0.00           O  
ATOM   2407  N   GLU   154      71.321  55.122  38.486  1.00  0.00           N  
ATOM   2408  H   GLU   154      71.437  54.309  39.074  1.00  0.00           H  
ATOM   2409  CA  GLU   154      70.730  55.043  37.114  1.00  0.00           C  
ATOM   2410  HA  GLU   154      71.095  55.831  36.456  1.00  0.00           H  
ATOM   2411  CB  GLU   154      71.076  53.668  36.524  1.00  0.00           C  
ATOM   2412  HB2 GLU   154      70.499  52.845  36.946  1.00  0.00           H  
ATOM   2413  HB3 GLU   154      70.822  53.654  35.464  1.00  0.00           H  
ATOM   2414  CG  GLU   154      72.571  53.384  36.487  1.00  0.00           C  
ATOM   2415  HG2 GLU   154      72.743  52.991  37.489  1.00  0.00           H  
ATOM   2416  HG3 GLU   154      72.835  52.619  35.757  1.00  0.00           H  
ATOM   2417  CD  GLU   154      73.504  54.569  36.207  1.00  0.00           C  
ATOM   2418  OE1 GLU   154      74.388  54.740  37.085  1.00  0.00           O  
ATOM   2419  OE2 GLU   154      73.502  55.282  35.184  1.00  0.00           O  
ATOM   2420  C   GLU   154      69.237  55.158  36.993  1.00  0.00           C  
ATOM   2421  O   GLU   154      68.753  55.139  35.857  1.00  0.00           O  
ATOM   2422  N   VAL   155      68.468  55.202  38.130  1.00  0.00           N  
ATOM   2423  H   VAL   155      68.877  55.334  39.044  1.00  0.00           H  
ATOM   2424  CA  VAL   155      67.040  55.682  38.002  1.00  0.00           C  
ATOM   2425  HA  VAL   155      67.048  56.401  37.182  1.00  0.00           H  
ATOM   2426  CB  VAL   155      66.199  54.417  37.603  1.00  0.00           C  
ATOM   2427  HB  VAL   155      66.772  53.859  36.862  1.00  0.00           H  
ATOM   2428  CG1 VAL   155      65.877  53.352  38.675  1.00  0.00           C  
ATOM   2429 HG11 VAL   155      66.844  53.129  39.127  1.00  0.00           H  
ATOM   2430 HG12 VAL   155      65.128  53.689  39.392  1.00  0.00           H  
ATOM   2431 HG13 VAL   155      65.525  52.493  38.103  1.00  0.00           H  
ATOM   2432  CG2 VAL   155      64.920  54.811  36.939  1.00  0.00           C  
ATOM   2433 HG21 VAL   155      64.293  55.481  37.528  1.00  0.00           H  
ATOM   2434 HG22 VAL   155      65.050  55.335  35.992  1.00  0.00           H  
ATOM   2435 HG23 VAL   155      64.285  53.937  36.797  1.00  0.00           H  
ATOM   2436  C   VAL   155      66.588  56.564  39.152  1.00  0.00           C  
ATOM   2437  O   VAL   155      65.858  57.513  38.944  1.00  0.00           O  
ATOM   2438  N   GLY   156      66.918  56.225  40.357  1.00  0.00           N  
ATOM   2439  H   GLY   156      67.547  55.461  40.558  1.00  0.00           H  
ATOM   2440  CA  GLY   156      66.454  57.035  41.440  1.00  0.00           C  
ATOM   2441  HA2 GLY   156      65.373  57.172  41.444  1.00  0.00           H  
ATOM   2442  HA3 GLY   156      66.796  56.618  42.387  1.00  0.00           H  
ATOM   2443  C   GLY   156      66.903  58.520  41.438  1.00  0.00           C  
ATOM   2444  O   GLY   156      66.085  59.313  41.912  1.00  0.00           O  
ATOM   2445  N   LYS   157      68.079  58.904  40.954  1.00  0.00           N  
ATOM   2446  H   LYS   157      68.684  58.153  40.655  1.00  0.00           H  
ATOM   2447  CA  LYS   157      68.472  60.311  40.674  1.00  0.00           C  
ATOM   2448  HA  LYS   157      68.371  60.855  41.614  1.00  0.00           H  
ATOM   2449  CB  LYS   157      69.981  60.179  40.195  1.00  0.00           C  
ATOM   2450  HB2 LYS   157      70.603  59.986  41.070  1.00  0.00           H  
ATOM   2451  HB3 LYS   157      70.014  59.323  39.522  1.00  0.00           H  
ATOM   2452  CG  LYS   157      70.650  61.317  39.429  1.00  0.00           C  
ATOM   2453  HG2 LYS   157      71.681  61.070  39.174  1.00  0.00           H  
ATOM   2454  HG3 LYS   157      70.062  61.489  38.528  1.00  0.00           H  
ATOM   2455  CD  LYS   157      70.631  62.588  40.273  1.00  0.00           C  
ATOM   2456  HD2 LYS   157      69.631  63.022  40.283  1.00  0.00           H  
ATOM   2457  HD3 LYS   157      71.022  62.428  41.278  1.00  0.00           H  
ATOM   2458  CE  LYS   157      71.442  63.719  39.545  1.00  0.00           C  
ATOM   2459  HE2 LYS   157      71.012  64.021  38.591  1.00  0.00           H  
ATOM   2460  HE3 LYS   157      71.406  64.516  40.288  1.00  0.00           H  
ATOM   2461  NZ  LYS   157      72.940  63.405  39.353  1.00  0.00           N  
ATOM   2462  HZ1 LYS   157      73.316  63.248  40.277  1.00  0.00           H  
ATOM   2463  HZ2 LYS   157      73.097  62.665  38.684  1.00  0.00           H  
ATOM   2464  HZ3 LYS   157      73.380  64.240  38.991  1.00  0.00           H  
ATOM   2465  C   LYS   157      67.511  61.034  39.709  1.00  0.00           C  
ATOM   2466  O   LYS   157      67.063  62.111  40.059  1.00  0.00           O  
ATOM   2467  N   GLN   158      67.059  60.530  38.522  1.00  0.00           N  
ATOM   2468  H   GLN   158      67.389  59.598  38.319  1.00  0.00           H  
ATOM   2469  CA  GLN   158      66.346  61.299  37.554  1.00  0.00           C  
ATOM   2470  HA  GLN   158      66.785  62.295  37.515  1.00  0.00           H  
ATOM   2471  CB  GLN   158      66.353  60.659  36.116  1.00  0.00           C  
ATOM   2472  HB2 GLN   158      65.836  59.702  36.050  1.00  0.00           H  
ATOM   2473  HB3 GLN   158      65.860  61.365  35.447  1.00  0.00           H  
ATOM   2474  CG  GLN   158      67.833  60.405  35.655  1.00  0.00           C  
ATOM   2475  HG2 GLN   158      67.876  60.460  34.567  1.00  0.00           H  
ATOM   2476  HG3 GLN   158      68.490  61.180  36.050  1.00  0.00           H  
ATOM   2477  CD  GLN   158      68.295  58.942  35.992  1.00  0.00           C  
ATOM   2478  OE1 GLN   158      69.077  58.620  36.863  1.00  0.00           O  
ATOM   2479  NE2 GLN   158      67.950  58.010  35.165  1.00  0.00           N  
ATOM   2480 HE21 GLN   158      68.138  57.035  35.347  1.00  0.00           H  
ATOM   2481 HE22 GLN   158      67.369  58.304  34.393  1.00  0.00           H  
ATOM   2482  C   GLN   158      64.879  61.564  38.050  1.00  0.00           C  
ATOM   2483  O   GLN   158      64.309  62.543  37.673  1.00  0.00           O  
ATOM   2484  N   LEU   159      64.366  60.873  39.065  1.00  0.00           N  
ATOM   2485  H   LEU   159      64.782  60.046  39.468  1.00  0.00           H  
ATOM   2486  CA  LEU   159      62.972  60.951  39.523  1.00  0.00           C  
ATOM   2487  HA  LEU   159      62.316  61.264  38.711  1.00  0.00           H  
ATOM   2488  CB  LEU   159      62.396  59.607  40.146  1.00  0.00           C  
ATOM   2489  HB2 LEU   159      63.159  59.470  40.912  1.00  0.00           H  
ATOM   2490  HB3 LEU   159      61.407  59.825  40.549  1.00  0.00           H  
ATOM   2491  CG  LEU   159      62.366  58.402  39.142  1.00  0.00           C  
ATOM   2492  HG  LEU   159      63.299  58.187  38.619  1.00  0.00           H  
ATOM   2493  CD1 LEU   159      62.134  57.074  39.941  1.00  0.00           C  
ATOM   2494 HD11 LEU   159      61.191  57.098  40.488  1.00  0.00           H  
ATOM   2495 HD12 LEU   159      62.020  56.217  39.277  1.00  0.00           H  
ATOM   2496 HD13 LEU   159      62.883  56.871  40.707  1.00  0.00           H  
ATOM   2497  CD2 LEU   159      61.214  58.456  38.103  1.00  0.00           C  
ATOM   2498 HD21 LEU   159      60.222  58.494  38.554  1.00  0.00           H  
ATOM   2499 HD22 LEU   159      61.257  59.386  37.536  1.00  0.00           H  
ATOM   2500 HD23 LEU   159      61.276  57.602  37.428  1.00  0.00           H  
ATOM   2501  C   LEU   159      62.648  61.989  40.559  1.00  0.00           C  
ATOM   2502  O   LEU   159      61.484  62.268  40.803  1.00  0.00           O  
ATOM   2503  N   ARG   160      63.685  62.567  41.111  1.00  0.00           N  
ATOM   2504  H   ARG   160      64.613  62.444  40.731  1.00  0.00           H  
ATOM   2505  CA  ARG   160      63.663  63.595  42.162  1.00  0.00           C  
ATOM   2506  HA  ARG   160      63.072  63.310  43.032  1.00  0.00           H  
ATOM   2507  CB  ARG   160      64.955  63.815  42.889  1.00  0.00           C  
ATOM   2508  HB2 ARG   160      65.282  62.857  43.293  1.00  0.00           H  
ATOM   2509  HB3 ARG   160      65.689  64.289  42.236  1.00  0.00           H  
ATOM   2510  CG  ARG   160      64.872  64.708  44.117  1.00  0.00           C  
ATOM   2511  HG2 ARG   160      65.810  65.177  44.415  1.00  0.00           H  
ATOM   2512  HG3 ARG   160      64.078  65.414  43.871  1.00  0.00           H  
ATOM   2513  CD  ARG   160      64.356  64.045  45.367  1.00  0.00           C  
ATOM   2514  HD2 ARG   160      63.351  63.666  45.185  1.00  0.00           H  
ATOM   2515  HD3 ARG   160      65.051  63.217  45.511  1.00  0.00           H  
ATOM   2516  NE  ARG   160      64.220  64.877  46.576  1.00  0.00           N  
ATOM   2517  HE  ARG   160      63.587  65.664  46.548  1.00  0.00           H  
ATOM   2518  CZ  ARG   160      64.594  64.522  47.791  1.00  0.00           C  
ATOM   2519  NH1 ARG   160      64.228  65.244  48.874  1.00  0.00           N  
ATOM   2520 HH11 ARG   160      63.813  66.146  48.690  1.00  0.00           H  
ATOM   2521 HH12 ARG   160      64.642  65.142  49.789  1.00  0.00           H  
ATOM   2522  NH2 ARG   160      65.362  63.506  48.062  1.00  0.00           N  
ATOM   2523 HH21 ARG   160      65.648  62.868  47.332  1.00  0.00           H  
ATOM   2524 HH22 ARG   160      65.847  63.560  48.946  1.00  0.00           H  
ATOM   2525  C   ARG   160      62.914  64.823  41.640  1.00  0.00           C  
ATOM   2526  O   ARG   160      61.844  65.077  42.207  1.00  0.00           O  
ATOM   2527  N   PRO   161      63.308  65.470  40.509  1.00  0.00           N  
ATOM   2528  CD  PRO   161      64.570  65.323  39.762  1.00  0.00           C  
ATOM   2529  HD2 PRO   161      64.707  64.284  39.463  1.00  0.00           H  
ATOM   2530  HD3 PRO   161      65.439  65.696  40.304  1.00  0.00           H  
ATOM   2531  CG  PRO   161      64.360  66.114  38.467  1.00  0.00           C  
ATOM   2532  HG2 PRO   161      63.965  65.442  37.705  1.00  0.00           H  
ATOM   2533  HG3 PRO   161      65.252  66.556  38.023  1.00  0.00           H  
ATOM   2534  CB  PRO   161      63.393  67.180  38.950  1.00  0.00           C  
ATOM   2535  HB2 PRO   161      62.801  67.482  38.087  1.00  0.00           H  
ATOM   2536  HB3 PRO   161      63.952  68.035  39.330  1.00  0.00           H  
ATOM   2537  CA  PRO   161      62.514  66.589  39.981  1.00  0.00           C  
ATOM   2538  HA  PRO   161      62.500  67.328  40.782  1.00  0.00           H  
ATOM   2539  C   PRO   161      61.070  66.285  39.476  1.00  0.00           C  
ATOM   2540  O   PRO   161      60.249  67.239  39.408  1.00  0.00           O  
ATOM   2541  N   LEU   162      60.797  65.043  39.207  1.00  0.00           N  
ATOM   2542  H   LEU   162      61.510  64.332  39.289  1.00  0.00           H  
ATOM   2543  CA  LEU   162      59.452  64.681  38.780  1.00  0.00           C  
ATOM   2544  HA  LEU   162      58.973  65.437  38.157  1.00  0.00           H  
ATOM   2545  CB  LEU   162      59.357  63.341  37.992  1.00  0.00           C  
ATOM   2546  HB2 LEU   162      59.754  62.503  38.565  1.00  0.00           H  
ATOM   2547  HB3 LEU   162      58.330  63.048  37.775  1.00  0.00           H  
ATOM   2548  CG  LEU   162      60.005  63.352  36.607  1.00  0.00           C  
ATOM   2549  HG  LEU   162      61.061  63.614  36.675  1.00  0.00           H  
ATOM   2550  CD1 LEU   162      59.955  61.998  35.904  1.00  0.00           C  
ATOM   2551 HD11 LEU   162      60.338  61.912  34.887  1.00  0.00           H  
ATOM   2552 HD12 LEU   162      60.531  61.243  36.438  1.00  0.00           H  
ATOM   2553 HD13 LEU   162      58.892  61.821  35.738  1.00  0.00           H  
ATOM   2554  CD2 LEU   162      59.314  64.431  35.783  1.00  0.00           C  
ATOM   2555 HD21 LEU   162      59.872  64.589  34.860  1.00  0.00           H  
ATOM   2556 HD22 LEU   162      58.356  63.969  35.545  1.00  0.00           H  
ATOM   2557 HD23 LEU   162      59.369  65.420  36.240  1.00  0.00           H  
ATOM   2558  C   LEU   162      58.459  64.655  39.983  1.00  0.00           C  
ATOM   2559  O   LEU   162      57.336  65.125  39.837  1.00  0.00           O  
ATOM   2560  N   TYR   163      58.930  64.011  41.032  1.00  0.00           N  
ATOM   2561  H   TYR   163      59.871  63.650  41.092  1.00  0.00           H  
ATOM   2562  CA  TYR   163      58.093  63.903  42.266  1.00  0.00           C  
ATOM   2563  HA  TYR   163      57.118  63.487  42.010  1.00  0.00           H  
ATOM   2564  CB  TYR   163      58.764  63.010  43.231  1.00  0.00           C  
ATOM   2565  HB2 TYR   163      59.256  62.172  42.739  1.00  0.00           H  
ATOM   2566  HB3 TYR   163      59.532  63.504  43.826  1.00  0.00           H  
ATOM   2567  CG  TYR   163      57.675  62.453  44.127  1.00  0.00           C  
ATOM   2568  CD1 TYR   163      56.941  61.397  43.632  1.00  0.00           C  
ATOM   2569  HD1 TYR   163      56.986  61.105  42.593  1.00  0.00           H  
ATOM   2570  CE1 TYR   163      55.970  60.688  44.419  1.00  0.00           C  
ATOM   2571  HE1 TYR   163      55.391  59.892  43.974  1.00  0.00           H  
ATOM   2572  CZ  TYR   163      55.800  61.109  45.757  1.00  0.00           C  
ATOM   2573  OH  TYR   163      54.777  60.582  46.484  1.00  0.00           O  
ATOM   2574  HH  TYR   163      54.641  61.168  47.232  1.00  0.00           H  
ATOM   2575  CE2 TYR   163      56.598  62.190  46.275  1.00  0.00           C  
ATOM   2576  HE2 TYR   163      56.433  62.577  47.270  1.00  0.00           H  
ATOM   2577  CD2 TYR   163      57.531  62.869  45.445  1.00  0.00           C  
ATOM   2578  HD2 TYR   163      57.985  63.756  45.864  1.00  0.00           H  
ATOM   2579  C   TYR   163      57.784  65.238  43.013  1.00  0.00           C  
ATOM   2580  O   TYR   163      56.724  65.515  43.472  1.00  0.00           O  
ATOM   2581  N   GLU   164      58.779  66.133  42.946  1.00  0.00           N  
ATOM   2582  H   GLU   164      59.663  65.813  42.576  1.00  0.00           H  
ATOM   2583  CA  GLU   164      58.721  67.493  43.457  1.00  0.00           C  
ATOM   2584  HA  GLU   164      58.412  67.461  44.502  1.00  0.00           H  
ATOM   2585  CB  GLU   164      60.173  67.986  43.342  1.00  0.00           C  
ATOM   2586  HB2 GLU   164      60.876  67.446  43.977  1.00  0.00           H  
ATOM   2587  HB3 GLU   164      60.505  67.946  42.304  1.00  0.00           H  
ATOM   2588  CG  GLU   164      60.422  69.407  43.724  1.00  0.00           C  
ATOM   2589  HG2 GLU   164      59.788  70.053  43.117  1.00  0.00           H  
ATOM   2590  HG3 GLU   164      60.051  69.649  44.720  1.00  0.00           H  
ATOM   2591  CD  GLU   164      61.815  69.880  43.515  1.00  0.00           C  
ATOM   2592  OE1 GLU   164      62.205  70.190  42.385  1.00  0.00           O  
ATOM   2593  OE2 GLU   164      62.596  70.139  44.486  1.00  0.00           O  
ATOM   2594  C   GLU   164      57.725  68.431  42.710  1.00  0.00           C  
ATOM   2595  O   GLU   164      57.196  69.395  43.310  1.00  0.00           O  
ATOM   2596  N   GLU   165      57.422  68.201  41.410  1.00  0.00           N  
ATOM   2597  H   GLU   165      57.850  67.417  40.940  1.00  0.00           H  
ATOM   2598  CA  GLU   165      56.289  68.844  40.739  1.00  0.00           C  
ATOM   2599  HA  GLU   165      56.168  69.773  41.297  1.00  0.00           H  
ATOM   2600  CB  GLU   165      56.666  69.129  39.279  1.00  0.00           C  
ATOM   2601  HB2 GLU   165      57.694  69.485  39.351  1.00  0.00           H  
ATOM   2602  HB3 GLU   165      56.693  68.262  38.619  1.00  0.00           H  
ATOM   2603  CG  GLU   165      55.887  70.272  38.624  1.00  0.00           C  
ATOM   2604  HG2 GLU   165      54.832  70.045  38.778  1.00  0.00           H  
ATOM   2605  HG3 GLU   165      56.226  71.187  39.109  1.00  0.00           H  
ATOM   2606  CD  GLU   165      56.124  70.411  37.123  1.00  0.00           C  
ATOM   2607  OE1 GLU   165      57.183  69.972  36.684  1.00  0.00           O  
ATOM   2608  OE2 GLU   165      55.185  70.915  36.449  1.00  0.00           O  
ATOM   2609  C   GLU   165      54.983  67.984  40.974  1.00  0.00           C  
ATOM   2610  O   GLU   165      53.907  68.561  40.813  1.00  0.00           O  
ATOM   2611  N   TYR   166      55.063  66.664  41.052  1.00  0.00           N  
ATOM   2612  H   TYR   166      55.924  66.164  40.879  1.00  0.00           H  
ATOM   2613  CA  TYR   166      53.904  65.781  41.146  1.00  0.00           C  
ATOM   2614  HA  TYR   166      53.211  65.929  40.317  1.00  0.00           H  
ATOM   2615  CB  TYR   166      54.370  64.335  41.125  1.00  0.00           C  
ATOM   2616  HB2 TYR   166      54.692  64.128  40.105  1.00  0.00           H  
ATOM   2617  HB3 TYR   166      55.190  64.187  41.828  1.00  0.00           H  
ATOM   2618  CG  TYR   166      53.394  63.244  41.600  1.00  0.00           C  
ATOM   2619  CD1 TYR   166      53.492  62.805  42.896  1.00  0.00           C  
ATOM   2620  HD1 TYR   166      54.205  63.255  43.571  1.00  0.00           H  
ATOM   2621  CE1 TYR   166      52.701  61.740  43.328  1.00  0.00           C  
ATOM   2622  HE1 TYR   166      52.806  61.285  44.302  1.00  0.00           H  
ATOM   2623  CZ  TYR   166      51.721  61.240  42.564  1.00  0.00           C  
ATOM   2624  OH  TYR   166      50.916  60.286  43.039  1.00  0.00           O  
ATOM   2625  HH  TYR   166      50.489  59.790  42.338  1.00  0.00           H  
ATOM   2626  CE2 TYR   166      51.567  61.637  41.221  1.00  0.00           C  
ATOM   2627  HE2 TYR   166      50.738  61.223  40.667  1.00  0.00           H  
ATOM   2628  CD2 TYR   166      52.438  62.661  40.702  1.00  0.00           C  
ATOM   2629  HD2 TYR   166      52.498  62.928  39.658  1.00  0.00           H  
ATOM   2630  C   TYR   166      53.180  66.055  42.390  1.00  0.00           C  
ATOM   2631  O   TYR   166      51.967  66.264  42.311  1.00  0.00           O  
ATOM   2632  N   VAL   167      53.900  66.176  43.492  1.00  0.00           N  
ATOM   2633  H   VAL   167      54.884  66.001  43.347  1.00  0.00           H  
ATOM   2634  CA  VAL   167      53.378  66.718  44.785  1.00  0.00           C  
ATOM   2635  HA  VAL   167      52.585  65.996  44.981  1.00  0.00           H  
ATOM   2636  CB  VAL   167      54.458  66.730  45.872  1.00  0.00           C  
ATOM   2637  HB  VAL   167      55.428  67.090  45.531  1.00  0.00           H  
ATOM   2638  CG1 VAL   167      54.206  67.591  47.078  1.00  0.00           C  
ATOM   2639 HG11 VAL   167      53.236  67.287  47.471  1.00  0.00           H  
ATOM   2640 HG12 VAL   167      54.861  67.466  47.940  1.00  0.00           H  
ATOM   2641 HG13 VAL   167      54.102  68.644  46.816  1.00  0.00           H  
ATOM   2642  CG2 VAL   167      54.639  65.314  46.295  1.00  0.00           C  
ATOM   2643 HG21 VAL   167      53.674  64.959  46.656  1.00  0.00           H  
ATOM   2644 HG22 VAL   167      54.886  64.699  45.429  1.00  0.00           H  
ATOM   2645 HG23 VAL   167      55.437  65.229  47.033  1.00  0.00           H  
ATOM   2646  C   VAL   167      52.680  68.029  44.616  1.00  0.00           C  
ATOM   2647  O   VAL   167      51.512  68.047  45.045  1.00  0.00           O  
ATOM   2648  N   VAL   168      53.170  69.010  43.901  1.00  0.00           N  
ATOM   2649  H   VAL   168      54.130  68.915  43.602  1.00  0.00           H  
ATOM   2650  CA  VAL   168      52.552  70.311  43.663  1.00  0.00           C  
ATOM   2651  HA  VAL   168      52.279  70.829  44.582  1.00  0.00           H  
ATOM   2652  CB  VAL   168      53.540  71.280  42.974  1.00  0.00           C  
ATOM   2653  HB  VAL   168      54.142  70.697  42.278  1.00  0.00           H  
ATOM   2654  CG1 VAL   168      53.071  72.550  42.175  1.00  0.00           C  
ATOM   2655 HG11 VAL   168      52.544  72.323  41.248  1.00  0.00           H  
ATOM   2656 HG12 VAL   168      52.419  73.128  42.829  1.00  0.00           H  
ATOM   2657 HG13 VAL   168      53.939  73.147  41.895  1.00  0.00           H  
ATOM   2658  CG2 VAL   168      54.474  71.775  44.098  1.00  0.00           C  
ATOM   2659 HG21 VAL   168      55.259  72.371  43.633  1.00  0.00           H  
ATOM   2660 HG22 VAL   168      53.941  72.376  44.834  1.00  0.00           H  
ATOM   2661 HG23 VAL   168      55.013  70.917  44.500  1.00  0.00           H  
ATOM   2662  C   VAL   168      51.227  70.102  42.891  1.00  0.00           C  
ATOM   2663  O   VAL   168      50.152  70.638  43.289  1.00  0.00           O  
ATOM   2664  N   LEU   169      51.270  69.461  41.723  1.00  0.00           N  
ATOM   2665  H   LEU   169      52.128  69.078  41.353  1.00  0.00           H  
ATOM   2666  CA  LEU   169      50.121  69.232  40.841  1.00  0.00           C  
ATOM   2667  HA  LEU   169      49.798  70.257  40.660  1.00  0.00           H  
ATOM   2668  CB  LEU   169      50.575  68.626  39.492  1.00  0.00           C  
ATOM   2669  HB2 LEU   169      51.084  67.706  39.780  1.00  0.00           H  
ATOM   2670  HB3 LEU   169      49.737  68.258  38.901  1.00  0.00           H  
ATOM   2671  CG  LEU   169      51.389  69.482  38.533  1.00  0.00           C  
ATOM   2672  HG  LEU   169      52.070  70.156  39.053  1.00  0.00           H  
ATOM   2673  CD1 LEU   169      52.092  68.629  37.509  1.00  0.00           C  
ATOM   2674 HD11 LEU   169      52.651  69.419  37.006  1.00  0.00           H  
ATOM   2675 HD12 LEU   169      52.735  67.923  38.035  1.00  0.00           H  
ATOM   2676 HD13 LEU   169      51.399  68.193  36.790  1.00  0.00           H  
ATOM   2677  CD2 LEU   169      50.467  70.459  37.822  1.00  0.00           C  
ATOM   2678 HD21 LEU   169      49.871  70.961  38.584  1.00  0.00           H  
ATOM   2679 HD22 LEU   169      51.066  71.226  37.332  1.00  0.00           H  
ATOM   2680 HD23 LEU   169      49.789  69.942  37.142  1.00  0.00           H  
ATOM   2681  C   LEU   169      49.012  68.510  41.524  1.00  0.00           C  
ATOM   2682  O   LEU   169      47.821  68.861  41.335  1.00  0.00           O  
ATOM   2683  N   LYS   170      49.320  67.445  42.249  1.00  0.00           N  
ATOM   2684  H   LYS   170      50.307  67.238  42.305  1.00  0.00           H  
ATOM   2685  CA  LYS   170      48.316  66.636  42.989  1.00  0.00           C  
ATOM   2686  HA  LYS   170      47.463  66.388  42.357  1.00  0.00           H  
ATOM   2687  CB  LYS   170      49.013  65.319  43.526  1.00  0.00           C  
ATOM   2688  HB2 LYS   170      49.900  65.678  44.048  1.00  0.00           H  
ATOM   2689  HB3 LYS   170      48.385  64.830  44.270  1.00  0.00           H  
ATOM   2690  CG  LYS   170      49.260  64.212  42.569  1.00  0.00           C  
ATOM   2691  HG2 LYS   170      49.799  64.712  41.764  1.00  0.00           H  
ATOM   2692  HG3 LYS   170      49.774  63.455  43.160  1.00  0.00           H  
ATOM   2693  CD  LYS   170      47.919  63.641  42.012  1.00  0.00           C  
ATOM   2694  HD2 LYS   170      47.138  63.587  42.770  1.00  0.00           H  
ATOM   2695  HD3 LYS   170      47.581  64.303  41.214  1.00  0.00           H  
ATOM   2696  CE  LYS   170      48.147  62.233  41.369  1.00  0.00           C  
ATOM   2697  HE2 LYS   170      48.895  62.404  40.594  1.00  0.00           H  
ATOM   2698  HE3 LYS   170      48.485  61.474  42.075  1.00  0.00           H  
ATOM   2699  NZ  LYS   170      46.895  61.672  40.807  1.00  0.00           N  
ATOM   2700  HZ1 LYS   170      46.161  61.985  41.426  1.00  0.00           H  
ATOM   2701  HZ2 LYS   170      46.615  61.843  39.851  1.00  0.00           H  
ATOM   2702  HZ3 LYS   170      46.858  60.664  40.841  1.00  0.00           H  
ATOM   2703  C   LYS   170      47.602  67.411  44.067  1.00  0.00           C  
ATOM   2704  O   LYS   170      46.431  67.203  44.355  1.00  0.00           O  
ATOM   2705  N   ASN   171      48.324  68.284  44.768  1.00  0.00           N  
ATOM   2706  H   ASN   171      49.326  68.316  44.644  1.00  0.00           H  
ATOM   2707  CA  ASN   171      47.715  69.139  45.762  1.00  0.00           C  
ATOM   2708  HA  ASN   171      47.128  68.520  46.441  1.00  0.00           H  
ATOM   2709  CB  ASN   171      48.753  69.878  46.607  1.00  0.00           C  
ATOM   2710  HB2 ASN   171      49.442  70.452  45.987  1.00  0.00           H  
ATOM   2711  HB3 ASN   171      48.165  70.513  47.270  1.00  0.00           H  
ATOM   2712  CG  ASN   171      49.592  68.983  47.601  1.00  0.00           C  
ATOM   2713  OD1 ASN   171      49.233  67.843  47.937  1.00  0.00           O  
ATOM   2714  ND2 ASN   171      50.549  69.601  48.187  1.00  0.00           N  
ATOM   2715 HD21 ASN   171      50.967  69.173  49.000  1.00  0.00           H  
ATOM   2716 HD22 ASN   171      50.732  70.568  47.960  1.00  0.00           H  
ATOM   2717  C   ASN   171      46.854  70.274  45.172  1.00  0.00           C  
ATOM   2718  O   ASN   171      46.016  70.907  45.857  1.00  0.00           O  
ATOM   2719  N   GLU   172      47.116  70.571  43.845  1.00  0.00           N  
ATOM   2720  H   GLU   172      47.909  70.225  43.322  1.00  0.00           H  
ATOM   2721  CA  GLU   172      46.335  71.625  43.110  1.00  0.00           C  
ATOM   2722  HA  GLU   172      46.054  72.400  43.823  1.00  0.00           H  
ATOM   2723  CB  GLU   172      47.209  72.278  41.997  1.00  0.00           C  
ATOM   2724  HB2 GLU   172      48.173  72.627  42.366  1.00  0.00           H  
ATOM   2725  HB3 GLU   172      47.421  71.505  41.258  1.00  0.00           H  
ATOM   2726  CG  GLU   172      46.563  73.333  41.051  1.00  0.00           C  
ATOM   2727  HG2 GLU   172      47.377  73.750  40.458  1.00  0.00           H  
ATOM   2728  HG3 GLU   172      45.910  72.834  40.334  1.00  0.00           H  
ATOM   2729  CD  GLU   172      45.925  74.462  41.770  1.00  0.00           C  
ATOM   2730  OE1 GLU   172      45.039  75.046  41.119  1.00  0.00           O  
ATOM   2731  OE2 GLU   172      46.350  74.903  42.853  1.00  0.00           O  
ATOM   2732  C   GLU   172      45.051  71.041  42.580  1.00  0.00           C  
ATOM   2733  O   GLU   172      44.051  71.714  42.641  1.00  0.00           O  
ATOM   2734  N   MET   173      45.056  69.826  42.118  1.00  0.00           N  
ATOM   2735  H   MET   173      45.943  69.381  41.931  1.00  0.00           H  
ATOM   2736  CA  MET   173      43.946  68.876  42.030  1.00  0.00           C  
ATOM   2737  HA  MET   173      43.282  69.297  41.276  1.00  0.00           H  
ATOM   2738  CB  MET   173      44.374  67.528  41.566  1.00  0.00           C  
ATOM   2739  HB2 MET   173      45.069  67.627  40.732  1.00  0.00           H  
ATOM   2740  HB3 MET   173      44.992  67.007  42.297  1.00  0.00           H  
ATOM   2741  CG  MET   173      43.173  66.663  41.227  1.00  0.00           C  
ATOM   2742  HG2 MET   173      42.429  67.358  40.839  1.00  0.00           H  
ATOM   2743  HG3 MET   173      43.534  65.921  40.514  1.00  0.00           H  
ATOM   2744  SD  MET   173      42.409  65.744  42.583  1.00  0.00           S  
ATOM   2745  CE  MET   173      41.248  64.561  41.686  1.00  0.00           C  
ATOM   2746  HE1 MET   173      41.664  63.576  41.476  1.00  0.00           H  
ATOM   2747  HE2 MET   173      40.530  64.313  42.467  1.00  0.00           H  
ATOM   2748  HE3 MET   173      40.725  64.964  40.819  1.00  0.00           H  
ATOM   2749  C   MET   173      43.186  68.805  43.353  1.00  0.00           C  
ATOM   2750  O   MET   173      41.982  69.005  43.292  1.00  0.00           O  
ATOM   2751  N   ALA   174      43.788  68.640  44.512  1.00  0.00           N  
ATOM   2752  H   ALA   174      44.781  68.457  44.518  1.00  0.00           H  
ATOM   2753  CA  ALA   174      43.120  68.553  45.822  1.00  0.00           C  
ATOM   2754  HA  ALA   174      42.372  67.763  45.890  1.00  0.00           H  
ATOM   2755  CB  ALA   174      44.155  68.222  46.932  1.00  0.00           C  
ATOM   2756  HB1 ALA   174      44.782  69.095  47.113  1.00  0.00           H  
ATOM   2757  HB2 ALA   174      43.617  68.040  47.862  1.00  0.00           H  
ATOM   2758  HB3 ALA   174      44.780  67.385  46.620  1.00  0.00           H  
ATOM   2759  C   ALA   174      42.406  69.849  46.138  1.00  0.00           C  
ATOM   2760  O   ALA   174      41.297  69.870  46.613  1.00  0.00           O  
ATOM   2761  N   ARG   175      43.062  70.982  45.908  1.00  0.00           N  
ATOM   2762  H   ARG   175      44.020  70.976  45.587  1.00  0.00           H  
ATOM   2763  CA  ARG   175      42.514  72.321  46.012  1.00  0.00           C  
ATOM   2764  HA  ARG   175      42.180  72.581  47.016  1.00  0.00           H  
ATOM   2765  CB  ARG   175      43.676  73.300  45.723  1.00  0.00           C  
ATOM   2766  HB2 ARG   175      44.602  72.950  46.180  1.00  0.00           H  
ATOM   2767  HB3 ARG   175      43.788  73.413  44.645  1.00  0.00           H  
ATOM   2768  CG  ARG   175      43.449  74.679  46.248  1.00  0.00           C  
ATOM   2769  HG2 ARG   175      42.500  75.129  45.954  1.00  0.00           H  
ATOM   2770  HG3 ARG   175      43.410  74.677  47.338  1.00  0.00           H  
ATOM   2771  CD  ARG   175      44.602  75.624  45.948  1.00  0.00           C  
ATOM   2772  HD2 ARG   175      44.511  76.521  46.561  1.00  0.00           H  
ATOM   2773  HD3 ARG   175      45.566  75.146  46.124  1.00  0.00           H  
ATOM   2774  NE  ARG   175      44.526  76.042  44.543  1.00  0.00           N  
ATOM   2775  HE  ARG   175      45.030  75.442  43.905  1.00  0.00           H  
ATOM   2776  CZ  ARG   175      43.913  77.115  44.109  1.00  0.00           C  
ATOM   2777  NH1 ARG   175      44.001  77.403  42.815  1.00  0.00           N  
ATOM   2778 HH11 ARG   175      44.206  76.559  42.299  1.00  0.00           H  
ATOM   2779 HH12 ARG   175      43.378  78.124  42.481  1.00  0.00           H  
ATOM   2780  NH2 ARG   175      43.248  77.983  44.798  1.00  0.00           N  
ATOM   2781 HH21 ARG   175      43.080  77.844  45.784  1.00  0.00           H  
ATOM   2782 HH22 ARG   175      42.858  78.788  44.329  1.00  0.00           H  
ATOM   2783  C   ARG   175      41.291  72.687  45.113  1.00  0.00           C  
ATOM   2784  O   ARG   175      40.347  73.382  45.458  1.00  0.00           O  
ATOM   2785  N   ALA   176      41.258  72.067  43.935  1.00  0.00           N  
ATOM   2786  H   ALA   176      41.995  71.420  43.694  1.00  0.00           H  
ATOM   2787  CA  ALA   176      40.161  71.960  42.985  1.00  0.00           C  
ATOM   2788  HA  ALA   176      39.769  72.973  42.887  1.00  0.00           H  
ATOM   2789  CB  ALA   176      40.595  71.428  41.634  1.00  0.00           C  
ATOM   2790  HB1 ALA   176      40.858  70.373  41.706  1.00  0.00           H  
ATOM   2791  HB2 ALA   176      39.792  71.652  40.933  1.00  0.00           H  
ATOM   2792  HB3 ALA   176      41.440  72.049  41.337  1.00  0.00           H  
ATOM   2793  C   ALA   176      38.970  71.102  43.543  1.00  0.00           C  
ATOM   2794  O   ALA   176      37.826  71.486  43.259  1.00  0.00           O  
ATOM   2795  N   ASN   177      39.198  70.213  44.491  1.00  0.00           N  
ATOM   2796  H   ASN   177      40.119  70.008  44.851  1.00  0.00           H  
ATOM   2797  CA  ASN   177      38.064  69.487  45.120  1.00  0.00           C  
ATOM   2798  HA  ASN   177      37.190  69.677  44.497  1.00  0.00           H  
ATOM   2799  CB  ASN   177      38.277  67.954  45.161  1.00  0.00           C  
ATOM   2800  HB2 ASN   177      39.186  67.689  45.701  1.00  0.00           H  
ATOM   2801  HB3 ASN   177      37.474  67.508  45.748  1.00  0.00           H  
ATOM   2802  CG  ASN   177      38.344  67.376  43.821  1.00  0.00           C  
ATOM   2803  OD1 ASN   177      37.457  66.587  43.385  1.00  0.00           O  
ATOM   2804  ND2 ASN   177      39.409  67.569  43.020  1.00  0.00           N  
ATOM   2805 HD21 ASN   177      39.462  67.032  42.166  1.00  0.00           H  
ATOM   2806 HD22 ASN   177      40.213  68.042  43.407  1.00  0.00           H  
ATOM   2807  C   ASN   177      37.870  70.109  46.573  1.00  0.00           C  
ATOM   2808  O   ASN   177      37.219  69.494  47.431  1.00  0.00           O  
ATOM   2809  N   HIE   178      38.350  71.295  46.840  1.00  0.00           N  
ATOM   2810  H   HIE   178      38.804  71.853  46.131  1.00  0.00           H  
ATOM   2811  CA  HIE   178      38.251  71.905  48.234  1.00  0.00           C  
ATOM   2812  HA  HIE   178      38.990  72.706  48.253  1.00  0.00           H  
ATOM   2813  CB  HIE   178      36.803  72.451  48.492  1.00  0.00           C  
ATOM   2814  HB2 HIE   178      36.362  72.732  47.536  1.00  0.00           H  
ATOM   2815  HB3 HIE   178      36.247  71.570  48.812  1.00  0.00           H  
ATOM   2816  CG  HIE   178      36.496  73.532  49.540  1.00  0.00           C  
ATOM   2817  ND1 HIE   178      35.392  74.409  49.502  1.00  0.00           N  
ATOM   2818  CE1 HIE   178      35.531  75.320  50.458  1.00  0.00           C  
ATOM   2819  HE1 HIE   178      34.849  76.117  50.714  1.00  0.00           H  
ATOM   2820  NE2 HIE   178      36.797  75.177  50.987  1.00  0.00           N  
ATOM   2821  HE2 HIE   178      37.096  75.629  51.839  1.00  0.00           H  
ATOM   2822  CD2 HIE   178      37.413  74.050  50.454  1.00  0.00           C  
ATOM   2823  HD2 HIE   178      38.346  73.613  50.780  1.00  0.00           H  
ATOM   2824  C   HIE   178      38.895  71.024  49.318  1.00  0.00           C  
ATOM   2825  O   HIE   178      38.433  70.994  50.510  1.00  0.00           O  
ATOM   2826  N   TYR   179      39.945  70.259  49.006  1.00  0.00           N  
ATOM   2827  H   TYR   179      40.139  70.244  48.015  1.00  0.00           H  
ATOM   2828  CA  TYR   179      40.819  69.631  50.028  1.00  0.00           C  
ATOM   2829  HA  TYR   179      40.272  69.688  50.969  1.00  0.00           H  
ATOM   2830  CB  TYR   179      40.867  68.159  49.741  1.00  0.00           C  
ATOM   2831  HB2 TYR   179      41.072  67.927  48.696  1.00  0.00           H  
ATOM   2832  HB3 TYR   179      41.717  67.693  50.239  1.00  0.00           H  
ATOM   2833  CG  TYR   179      39.675  67.366  50.160  1.00  0.00           C  
ATOM   2834  CD1 TYR   179      38.582  67.378  49.344  1.00  0.00           C  
ATOM   2835  HD1 TYR   179      38.645  67.818  48.360  1.00  0.00           H  
ATOM   2836  CE1 TYR   179      37.429  66.753  49.764  1.00  0.00           C  
ATOM   2837  HE1 TYR   179      36.592  66.583  49.101  1.00  0.00           H  
ATOM   2838  CZ  TYR   179      37.356  66.187  51.019  1.00  0.00           C  
ATOM   2839  OH  TYR   179      36.302  65.448  51.311  1.00  0.00           O  
ATOM   2840  HH  TYR   179      36.358  65.030  52.174  1.00  0.00           H  
ATOM   2841  CE2 TYR   179      38.451  66.234  51.936  1.00  0.00           C  
ATOM   2842  HE2 TYR   179      38.438  65.776  52.914  1.00  0.00           H  
ATOM   2843  CD2 TYR   179      39.638  66.841  51.459  1.00  0.00           C  
ATOM   2844  HD2 TYR   179      40.459  66.823  52.161  1.00  0.00           H  
ATOM   2845  C   TYR   179      42.159  70.233  50.135  1.00  0.00           C  
ATOM   2846  O   TYR   179      42.670  70.860  49.192  1.00  0.00           O  
ATOM   2847  N   GLU   180      42.826  70.191  51.292  1.00  0.00           N  
ATOM   2848  H   GLU   180      42.565  69.679  52.122  1.00  0.00           H  
ATOM   2849  CA  GLU   180      44.100  70.960  51.526  1.00  0.00           C  
ATOM   2850  HA  GLU   180      43.995  71.974  51.141  1.00  0.00           H  
ATOM   2851  CB  GLU   180      44.425  71.063  52.997  1.00  0.00           C  
ATOM   2852  HB2 GLU   180      44.402  70.079  53.464  1.00  0.00           H  
ATOM   2853  HB3 GLU   180      45.426  71.433  53.219  1.00  0.00           H  
ATOM   2854  CG  GLU   180      43.423  72.023  53.614  1.00  0.00           C  
ATOM   2855  HG2 GLU   180      42.414  71.640  53.460  1.00  0.00           H  
ATOM   2856  HG3 GLU   180      43.583  72.072  54.691  1.00  0.00           H  
ATOM   2857  CD  GLU   180      43.371  73.472  52.985  1.00  0.00           C  
ATOM   2858  OE1 GLU   180      44.440  74.025  52.676  1.00  0.00           O  
ATOM   2859  OE2 GLU   180      42.329  74.145  53.013  1.00  0.00           O  
ATOM   2860  C   GLU   180      45.217  70.277  50.744  1.00  0.00           C  
ATOM   2861  O   GLU   180      46.115  70.996  50.299  1.00  0.00           O  
ATOM   2862  N   ASP   181      45.203  68.938  50.494  1.00  0.00           N  
ATOM   2863  H   ASP   181      44.432  68.393  50.853  1.00  0.00           H  
ATOM   2864  CA  ASP   181      46.343  68.235  49.844  1.00  0.00           C  
ATOM   2865  HA  ASP   181      46.596  68.737  48.910  1.00  0.00           H  
ATOM   2866  CB  ASP   181      47.529  68.242  50.805  1.00  0.00           C  
ATOM   2867  HB2 ASP   181      48.376  67.933  50.192  1.00  0.00           H  
ATOM   2868  HB3 ASP   181      47.842  69.254  51.059  1.00  0.00           H  
ATOM   2869  CG  ASP   181      47.568  67.374  52.046  1.00  0.00           C  
ATOM   2870  OD1 ASP   181      47.592  66.159  51.980  1.00  0.00           O  
ATOM   2871  OD2 ASP   181      47.691  67.885  53.122  1.00  0.00           O  
ATOM   2872  C   ASP   181      45.943  66.780  49.508  1.00  0.00           C  
ATOM   2873  O   ASP   181      44.984  66.211  50.045  1.00  0.00           O  
ATOM   2874  N   TYR   182      46.614  66.121  48.557  1.00  0.00           N  
ATOM   2875  H   TYR   182      47.408  66.585  48.140  1.00  0.00           H  
ATOM   2876  CA  TYR   182      46.182  64.792  48.061  1.00  0.00           C  
ATOM   2877  HA  TYR   182      45.146  64.862  47.731  1.00  0.00           H  
ATOM   2878  CB  TYR   182      47.102  64.547  46.807  1.00  0.00           C  
ATOM   2879  HB2 TYR   182      47.315  65.494  46.312  1.00  0.00           H  
ATOM   2880  HB3 TYR   182      48.045  64.110  47.138  1.00  0.00           H  
ATOM   2881  CG  TYR   182      46.482  63.619  45.787  1.00  0.00           C  
ATOM   2882  CD1 TYR   182      45.316  63.999  45.003  1.00  0.00           C  
ATOM   2883  HD1 TYR   182      44.896  64.979  45.172  1.00  0.00           H  
ATOM   2884  CE1 TYR   182      44.822  63.109  44.062  1.00  0.00           C  
ATOM   2885  HE1 TYR   182      44.060  63.390  43.349  1.00  0.00           H  
ATOM   2886  CZ  TYR   182      45.399  61.753  43.935  1.00  0.00           C  
ATOM   2887  OH  TYR   182      45.144  60.894  42.889  1.00  0.00           O  
ATOM   2888  HH  TYR   182      44.223  60.961  42.624  1.00  0.00           H  
ATOM   2889  CE2 TYR   182      46.436  61.400  44.783  1.00  0.00           C  
ATOM   2890  HE2 TYR   182      46.896  60.437  44.621  1.00  0.00           H  
ATOM   2891  CD2 TYR   182      46.984  62.307  45.730  1.00  0.00           C  
ATOM   2892  HD2 TYR   182      47.734  61.941  46.415  1.00  0.00           H  
ATOM   2893  C   TYR   182      46.213  63.642  49.093  1.00  0.00           C  
ATOM   2894  O   TYR   182      45.488  62.614  48.898  1.00  0.00           O  
ATOM   2895  N   GLY   183      47.008  63.855  50.191  1.00  0.00           N  
ATOM   2896  H   GLY   183      47.537  64.715  50.157  1.00  0.00           H  
ATOM   2897  CA  GLY   183      46.807  63.006  51.378  1.00  0.00           C  
ATOM   2898  HA2 GLY   183      46.761  61.937  51.173  1.00  0.00           H  
ATOM   2899  HA3 GLY   183      47.675  63.245  51.992  1.00  0.00           H  
ATOM   2900  C   GLY   183      45.547  63.235  52.162  1.00  0.00           C  
ATOM   2901  O   GLY   183      44.786  62.361  52.641  1.00  0.00           O  
ATOM   2902  N   ASP   184      45.176  64.549  52.235  1.00  0.00           N  
ATOM   2903  H   ASP   184      45.796  65.228  51.818  1.00  0.00           H  
ATOM   2904  CA  ASP   184      43.890  65.030  52.864  1.00  0.00           C  
ATOM   2905  HA  ASP   184      43.820  64.708  53.903  1.00  0.00           H  
ATOM   2906  CB  ASP   184      43.980  66.585  53.012  1.00  0.00           C  
ATOM   2907  HB2 ASP   184      44.895  66.939  53.485  1.00  0.00           H  
ATOM   2908  HB3 ASP   184      43.857  66.947  51.991  1.00  0.00           H  
ATOM   2909  CG  ASP   184      42.823  67.062  53.887  1.00  0.00           C  
ATOM   2910  OD1 ASP   184      42.462  68.271  53.753  1.00  0.00           O  
ATOM   2911  OD2 ASP   184      42.242  66.297  54.695  1.00  0.00           O  
ATOM   2912  C   ASP   184      42.678  64.475  52.063  1.00  0.00           C  
ATOM   2913  O   ASP   184      41.629  64.118  52.670  1.00  0.00           O  
ATOM   2914  N   TYR   185      42.672  64.604  50.751  1.00  0.00           N  
ATOM   2915  H   TYR   185      43.437  65.123  50.343  1.00  0.00           H  
ATOM   2916  CA  TYR   185      41.637  64.107  49.887  1.00  0.00           C  
ATOM   2917  HA  TYR   185      40.642  64.454  50.164  1.00  0.00           H  
ATOM   2918  CB  TYR   185      42.140  64.531  48.453  1.00  0.00           C  
ATOM   2919  HB2 TYR   185      42.127  65.621  48.421  1.00  0.00           H  
ATOM   2920  HB3 TYR   185      43.216  64.407  48.338  1.00  0.00           H  
ATOM   2921  CG  TYR   185      41.513  63.974  47.198  1.00  0.00           C  
ATOM   2922  CD1 TYR   185      42.135  62.927  46.465  1.00  0.00           C  
ATOM   2923  HD1 TYR   185      43.176  62.709  46.658  1.00  0.00           H  
ATOM   2924  CE1 TYR   185      41.433  62.302  45.439  1.00  0.00           C  
ATOM   2925  HE1 TYR   185      41.931  61.543  44.854  1.00  0.00           H  
ATOM   2926  CZ  TYR   185      40.069  62.647  45.179  1.00  0.00           C  
ATOM   2927  OH  TYR   185      39.418  62.057  44.169  1.00  0.00           O  
ATOM   2928  HH  TYR   185      38.542  61.776  44.440  1.00  0.00           H  
ATOM   2929  CE2 TYR   185      39.478  63.626  45.977  1.00  0.00           C  
ATOM   2930  HE2 TYR   185      38.445  63.898  45.814  1.00  0.00           H  
ATOM   2931  CD2 TYR   185      40.186  64.378  46.926  1.00  0.00           C  
ATOM   2932  HD2 TYR   185      39.728  65.146  47.531  1.00  0.00           H  
ATOM   2933  C   TYR   185      41.449  62.642  49.930  1.00  0.00           C  
ATOM   2934  O   TYR   185      40.377  62.158  49.620  1.00  0.00           O  
ATOM   2935  N   TRP   186      42.449  61.826  50.260  1.00  0.00           N  
ATOM   2936  H   TRP   186      43.355  62.254  50.388  1.00  0.00           H  
ATOM   2937  CA  TRP   186      42.339  60.340  50.430  1.00  0.00           C  
ATOM   2938  HA  TRP   186      41.553  59.960  49.778  1.00  0.00           H  
ATOM   2939  CB  TRP   186      43.649  59.638  50.052  1.00  0.00           C  
ATOM   2940  HB2 TRP   186      44.457  60.052  50.656  1.00  0.00           H  
ATOM   2941  HB3 TRP   186      43.561  58.590  50.337  1.00  0.00           H  
ATOM   2942  CG  TRP   186      44.208  59.546  48.605  1.00  0.00           C  
ATOM   2943  CD1 TRP   186      43.607  60.046  47.490  1.00  0.00           C  
ATOM   2944  HD1 TRP   186      42.615  60.471  47.441  1.00  0.00           H  
ATOM   2945  NE1 TRP   186      44.354  59.622  46.448  1.00  0.00           N  
ATOM   2946  HE1 TRP   186      44.001  59.586  45.502  1.00  0.00           H  
ATOM   2947  CE2 TRP   186      45.526  58.995  46.776  1.00  0.00           C  
ATOM   2948  CZ2 TRP   186      46.524  58.403  46.032  1.00  0.00           C  
ATOM   2949  HZ2 TRP   186      46.550  58.440  44.953  1.00  0.00           H  
ATOM   2950  CH2 TRP   186      47.525  57.725  46.628  1.00  0.00           C  
ATOM   2951  HH2 TRP   186      48.301  57.390  45.956  1.00  0.00           H  
ATOM   2952  CZ3 TRP   186      47.546  57.550  48.015  1.00  0.00           C  
ATOM   2953  HZ3 TRP   186      48.335  57.018  48.526  1.00  0.00           H  
ATOM   2954  CE3 TRP   186      46.449  58.044  48.770  1.00  0.00           C  
ATOM   2955  HE3 TRP   186      46.544  58.024  49.846  1.00  0.00           H  
ATOM   2956  CD2 TRP   186      45.417  58.830  48.175  1.00  0.00           C  
ATOM   2957  C   TRP   186      41.901  59.962  51.826  1.00  0.00           C  
ATOM   2958  O   TRP   186      41.105  59.076  52.055  1.00  0.00           O  
ATOM   2959  N   ARG   187      42.418  60.651  52.849  1.00  0.00           N  
ATOM   2960  H   ARG   187      43.080  61.402  52.716  1.00  0.00           H  
ATOM   2961  CA  ARG   187      41.906  60.498  54.189  1.00  0.00           C  
ATOM   2962  HA  ARG   187      41.993  59.417  54.299  1.00  0.00           H  
ATOM   2963  CB  ARG   187      42.827  61.253  55.200  1.00  0.00           C  
ATOM   2964  HB2 ARG   187      42.954  62.309  54.962  1.00  0.00           H  
ATOM   2965  HB3 ARG   187      42.301  61.266  56.155  1.00  0.00           H  
ATOM   2966  CG  ARG   187      44.128  60.551  55.539  1.00  0.00           C  
ATOM   2967  HG2 ARG   187      43.832  59.533  55.790  1.00  0.00           H  
ATOM   2968  HG3 ARG   187      44.785  60.578  54.670  1.00  0.00           H  
ATOM   2969  CD  ARG   187      44.896  61.122  56.648  1.00  0.00           C  
ATOM   2970  HD2 ARG   187      44.414  61.145  57.625  1.00  0.00           H  
ATOM   2971  HD3 ARG   187      45.854  60.631  56.822  1.00  0.00           H  
ATOM   2972  NE  ARG   187      45.221  62.522  56.398  1.00  0.00           N  
ATOM   2973  HE  ARG   187      44.477  63.125  56.720  1.00  0.00           H  
ATOM   2974  CZ  ARG   187      46.154  63.127  55.825  1.00  0.00           C  
ATOM   2975  NH1 ARG   187      47.191  62.517  55.505  1.00  0.00           N  
ATOM   2976 HH11 ARG   187      47.284  61.533  55.712  1.00  0.00           H  
ATOM   2977 HH12 ARG   187      47.743  63.054  54.852  1.00  0.00           H  
ATOM   2978  NH2 ARG   187      46.189  64.414  55.501  1.00  0.00           N  
ATOM   2979 HH21 ARG   187      45.383  64.914  55.849  1.00  0.00           H  
ATOM   2980 HH22 ARG   187      47.042  64.904  55.274  1.00  0.00           H  
ATOM   2981  C   ARG   187      40.390  60.889  54.334  1.00  0.00           C  
ATOM   2982  O   ARG   187      39.546  60.300  54.990  1.00  0.00           O  
ATOM   2983  N   GLY   188      40.012  61.899  53.544  1.00  0.00           N  
ATOM   2984  H   GLY   188      40.688  62.258  52.886  1.00  0.00           H  
ATOM   2985  CA  GLY   188      38.652  62.514  53.406  1.00  0.00           C  
ATOM   2986  HA2 GLY   188      38.526  63.160  54.275  1.00  0.00           H  
ATOM   2987  HA3 GLY   188      38.704  63.184  52.549  1.00  0.00           H  
ATOM   2988  C   GLY   188      37.558  61.450  53.083  1.00  0.00           C  
ATOM   2989  O   GLY   188      36.417  61.584  53.536  1.00  0.00           O  
ATOM   2990  N   ASP   189      37.898  60.381  52.355  1.00  0.00           N  
ATOM   2991  H   ASP   189      38.854  60.223  52.069  1.00  0.00           H  
ATOM   2992  CA  ASP   189      37.040  59.274  51.940  1.00  0.00           C  
ATOM   2993  HA  ASP   189      36.103  59.677  51.556  1.00  0.00           H  
ATOM   2994  CB  ASP   189      37.770  58.340  50.959  1.00  0.00           C  
ATOM   2995  HB2 ASP   189      38.694  58.052  51.460  1.00  0.00           H  
ATOM   2996  HB3 ASP   189      37.137  57.483  50.729  1.00  0.00           H  
ATOM   2997  CG  ASP   189      38.224  59.089  49.665  1.00  0.00           C  
ATOM   2998  OD1 ASP   189      37.494  59.995  49.243  1.00  0.00           O  
ATOM   2999  OD2 ASP   189      39.307  58.821  49.095  1.00  0.00           O  
ATOM   3000  C   ASP   189      36.642  58.406  53.179  1.00  0.00           C  
ATOM   3001  O   ASP   189      35.655  57.688  53.088  1.00  0.00           O  
ATOM   3002  N   TYR   190      37.492  58.303  54.195  1.00  0.00           N  
ATOM   3003  H   TYR   190      38.289  58.923  54.176  1.00  0.00           H  
ATOM   3004  CA  TYR   190      37.327  57.523  55.363  1.00  0.00           C  
ATOM   3005  HA  TYR   190      37.009  56.523  55.067  1.00  0.00           H  
ATOM   3006  CB  TYR   190      38.648  57.300  56.068  1.00  0.00           C  
ATOM   3007  HB2 TYR   190      39.161  58.230  56.316  1.00  0.00           H  
ATOM   3008  HB3 TYR   190      38.595  56.897  57.079  1.00  0.00           H  
ATOM   3009  CG  TYR   190      39.487  56.419  55.219  1.00  0.00           C  
ATOM   3010  CD1 TYR   190      40.304  56.857  54.149  1.00  0.00           C  
ATOM   3011  HD1 TYR   190      40.411  57.929  54.075  1.00  0.00           H  
ATOM   3012  CE1 TYR   190      41.238  56.028  53.510  1.00  0.00           C  
ATOM   3013  HE1 TYR   190      41.997  56.355  52.814  1.00  0.00           H  
ATOM   3014  CZ  TYR   190      41.170  54.669  53.771  1.00  0.00           C  
ATOM   3015  OH  TYR   190      42.006  53.827  53.109  1.00  0.00           O  
ATOM   3016  HH  TYR   190      42.427  54.284  52.377  1.00  0.00           H  
ATOM   3017  CE2 TYR   190      40.346  54.179  54.786  1.00  0.00           C  
ATOM   3018  HE2 TYR   190      40.358  53.133  55.054  1.00  0.00           H  
ATOM   3019  CD2 TYR   190      39.597  55.034  55.511  1.00  0.00           C  
ATOM   3020  HD2 TYR   190      39.123  54.466  56.298  1.00  0.00           H  
ATOM   3021  C   TYR   190      36.467  58.256  56.392  1.00  0.00           C  
ATOM   3022  O   TYR   190      35.997  57.622  57.291  1.00  0.00           O  
ATOM   3023  N   GLU   191      36.323  59.554  56.363  1.00  0.00           N  
ATOM   3024  H   GLU   191      36.725  60.095  55.611  1.00  0.00           H  
ATOM   3025  CA  GLU   191      35.557  60.373  57.355  1.00  0.00           C  
ATOM   3026  HA  GLU   191      35.988  60.134  58.328  1.00  0.00           H  
ATOM   3027  CB  GLU   191      35.816  61.790  57.037  1.00  0.00           C  
ATOM   3028  HB2 GLU   191      36.893  61.925  56.945  1.00  0.00           H  
ATOM   3029  HB3 GLU   191      35.299  61.955  56.092  1.00  0.00           H  
ATOM   3030  CG  GLU   191      35.312  62.848  57.964  1.00  0.00           C  
ATOM   3031  HG2 GLU   191      34.223  62.859  57.921  1.00  0.00           H  
ATOM   3032  HG3 GLU   191      35.580  62.654  59.002  1.00  0.00           H  
ATOM   3033  CD  GLU   191      35.864  64.222  57.615  1.00  0.00           C  
ATOM   3034  OE1 GLU   191      35.972  65.021  58.604  1.00  0.00           O  
ATOM   3035  OE2 GLU   191      36.028  64.594  56.400  1.00  0.00           O  
ATOM   3036  C   GLU   191      33.997  60.028  57.412  1.00  0.00           C  
ATOM   3037  O   GLU   191      33.339  59.733  56.427  1.00  0.00           O  
ATOM   3038  N   VAL   192      33.446  60.225  58.611  1.00  0.00           N  
ATOM   3039  H   VAL   192      34.071  60.225  59.405  1.00  0.00           H  
ATOM   3040  CA  VAL   192      32.049  60.174  59.041  1.00  0.00           C  
ATOM   3041  HA  VAL   192      31.517  60.378  58.112  1.00  0.00           H  
ATOM   3042  CB  VAL   192      31.678  58.798  59.496  1.00  0.00           C  
ATOM   3043  HB  VAL   192      32.217  58.589  60.419  1.00  0.00           H  
ATOM   3044  CG1 VAL   192      30.180  58.902  59.817  1.00  0.00           C  
ATOM   3045 HG11 VAL   192      29.815  57.928  60.144  1.00  0.00           H  
ATOM   3046 HG12 VAL   192      29.960  59.579  60.643  1.00  0.00           H  
ATOM   3047 HG13 VAL   192      29.657  59.186  58.904  1.00  0.00           H  
ATOM   3048  CG2 VAL   192      31.928  57.671  58.523  1.00  0.00           C  
ATOM   3049 HG21 VAL   192      32.968  57.471  58.266  1.00  0.00           H  
ATOM   3050 HG22 VAL   192      31.617  56.693  58.890  1.00  0.00           H  
ATOM   3051 HG23 VAL   192      31.349  57.815  57.611  1.00  0.00           H  
ATOM   3052  C   VAL   192      31.703  61.350  59.996  1.00  0.00           C  
ATOM   3053  O   VAL   192      31.767  61.219  61.217  1.00  0.00           O  
ATOM   3054  N   ASN   193      31.428  62.509  59.405  1.00  0.00           N  
ATOM   3055  H   ASN   193      31.460  62.524  58.396  1.00  0.00           H  
ATOM   3056  CA  ASN   193      31.158  63.719  60.199  1.00  0.00           C  
ATOM   3057  HA  ASN   193      31.945  63.707  60.953  1.00  0.00           H  
ATOM   3058  CB  ASN   193      31.253  65.044  59.289  1.00  0.00           C  
ATOM   3059  HB2 ASN   193      32.173  65.036  58.703  1.00  0.00           H  
ATOM   3060  HB3 ASN   193      30.401  64.977  58.612  1.00  0.00           H  
ATOM   3061  CG  ASN   193      31.167  66.352  60.027  1.00  0.00           C  
ATOM   3062  OD1 ASN   193      31.011  66.506  61.213  1.00  0.00           O  
ATOM   3063  ND2 ASN   193      31.322  67.447  59.373  1.00  0.00           N  
ATOM   3064 HD21 ASN   193      31.150  68.320  59.852  1.00  0.00           H  
ATOM   3065 HD22 ASN   193      31.325  67.549  58.368  1.00  0.00           H  
ATOM   3066  C   ASN   193      29.929  63.617  61.046  1.00  0.00           C  
ATOM   3067  O   ASN   193      28.839  63.401  60.507  1.00  0.00           O  
ATOM   3068  N   GLY   194      30.019  63.814  62.394  1.00  0.00           N  
ATOM   3069  H   GLY   194      30.941  64.039  62.740  1.00  0.00           H  
ATOM   3070  CA  GLY   194      28.869  64.170  63.196  1.00  0.00           C  
ATOM   3071  HA2 GLY   194      29.340  64.577  64.090  1.00  0.00           H  
ATOM   3072  HA3 GLY   194      28.249  64.968  62.786  1.00  0.00           H  
ATOM   3073  C   GLY   194      27.956  63.009  63.628  1.00  0.00           C  
ATOM   3074  O   GLY   194      27.062  63.289  64.373  1.00  0.00           O  
ATOM   3075  N   VAL   195      28.069  61.746  63.180  1.00  0.00           N  
ATOM   3076  H   VAL   195      28.801  61.657  62.490  1.00  0.00           H  
ATOM   3077  CA  VAL   195      27.032  60.694  63.337  1.00  0.00           C  
ATOM   3078  HA  VAL   195      26.075  61.194  63.187  1.00  0.00           H  
ATOM   3079  CB  VAL   195      27.103  59.540  62.318  1.00  0.00           C  
ATOM   3080  HB  VAL   195      28.120  59.148  62.303  1.00  0.00           H  
ATOM   3081  CG1 VAL   195      26.030  58.467  62.555  1.00  0.00           C  
ATOM   3082 HG11 VAL   195      25.062  58.944  62.406  1.00  0.00           H  
ATOM   3083 HG12 VAL   195      26.169  57.603  61.905  1.00  0.00           H  
ATOM   3084 HG13 VAL   195      26.220  58.096  63.563  1.00  0.00           H  
ATOM   3085  CG2 VAL   195      27.005  60.056  60.884  1.00  0.00           C  
ATOM   3086 HG21 VAL   195      27.101  59.216  60.196  1.00  0.00           H  
ATOM   3087 HG22 VAL   195      26.077  60.605  60.728  1.00  0.00           H  
ATOM   3088 HG23 VAL   195      27.856  60.642  60.535  1.00  0.00           H  
ATOM   3089  C   VAL   195      27.042  60.253  64.802  1.00  0.00           C  
ATOM   3090  O   VAL   195      28.060  59.918  65.372  1.00  0.00           O  
ATOM   3091  N   ASP   196      25.869  60.328  65.496  1.00  0.00           N  
ATOM   3092  H   ASP   196      24.988  60.553  65.057  1.00  0.00           H  
ATOM   3093  CA  ASP   196      25.813  59.989  66.917  1.00  0.00           C  
ATOM   3094  HA  ASP   196      26.417  60.658  67.530  1.00  0.00           H  
ATOM   3095  CB  ASP   196      24.342  60.237  67.367  1.00  0.00           C  
ATOM   3096  HB2 ASP   196      23.654  59.495  66.961  1.00  0.00           H  
ATOM   3097  HB3 ASP   196      24.267  60.101  68.446  1.00  0.00           H  
ATOM   3098  CG  ASP   196      23.893  61.658  66.918  1.00  0.00           C  
ATOM   3099  OD1 ASP   196      24.137  62.653  67.634  1.00  0.00           O  
ATOM   3100  OD2 ASP   196      23.369  61.778  65.784  1.00  0.00           O  
ATOM   3101  C   ASP   196      26.200  58.570  67.280  1.00  0.00           C  
ATOM   3102  O   ASP   196      25.506  57.637  66.915  1.00  0.00           O  
ATOM   3103  N   GLY   197      27.352  58.439  67.936  1.00  0.00           N  
ATOM   3104  H   GLY   197      27.913  59.227  68.228  1.00  0.00           H  
ATOM   3105  CA  GLY   197      27.978  57.150  68.285  1.00  0.00           C  
ATOM   3106  HA2 GLY   197      28.720  57.398  69.045  1.00  0.00           H  
ATOM   3107  HA3 GLY   197      27.203  56.460  68.618  1.00  0.00           H  
ATOM   3108  C   GLY   197      28.771  56.430  67.181  1.00  0.00           C  
ATOM   3109  O   GLY   197      29.311  55.389  67.405  1.00  0.00           O  
ATOM   3110  N   TYR   198      28.711  56.968  65.993  1.00  0.00           N  
ATOM   3111  H   TYR   198      28.420  57.917  65.809  1.00  0.00           H  
ATOM   3112  CA  TYR   198      29.293  56.333  64.819  1.00  0.00           C  
ATOM   3113  HA  TYR   198      29.966  55.587  65.243  1.00  0.00           H  
ATOM   3114  CB  TYR   198      28.237  55.684  63.893  1.00  0.00           C  
ATOM   3115  HB2 TYR   198      27.500  56.372  63.479  1.00  0.00           H  
ATOM   3116  HB3 TYR   198      28.796  55.391  63.004  1.00  0.00           H  
ATOM   3117  CG  TYR   198      27.541  54.517  64.498  1.00  0.00           C  
ATOM   3118  CD1 TYR   198      28.290  53.413  64.968  1.00  0.00           C  
ATOM   3119  HD1 TYR   198      29.302  53.298  64.608  1.00  0.00           H  
ATOM   3120  CE1 TYR   198      27.703  52.519  65.848  1.00  0.00           C  
ATOM   3121  HE1 TYR   198      28.288  51.736  66.308  1.00  0.00           H  
ATOM   3122  CZ  TYR   198      26.345  52.695  66.246  1.00  0.00           C  
ATOM   3123  OH  TYR   198      25.772  51.932  67.156  1.00  0.00           O  
ATOM   3124  HH  TYR   198      26.409  51.285  67.466  1.00  0.00           H  
ATOM   3125  CE2 TYR   198      25.593  53.736  65.732  1.00  0.00           C  
ATOM   3126  HE2 TYR   198      24.606  53.927  66.127  1.00  0.00           H  
ATOM   3127  CD2 TYR   198      26.209  54.715  64.969  1.00  0.00           C  
ATOM   3128  HD2 TYR   198      25.657  55.636  64.853  1.00  0.00           H  
ATOM   3129  C   TYR   198      30.198  57.251  64.049  1.00  0.00           C  
ATOM   3130  O   TYR   198      30.743  56.828  63.036  1.00  0.00           O  
ATOM   3131  N   ASP   199      30.477  58.439  64.586  1.00  0.00           N  
ATOM   3132  H   ASP   199      29.926  58.577  65.421  1.00  0.00           H  
ATOM   3133  CA  ASP   199      31.403  59.411  64.023  1.00  0.00           C  
ATOM   3134  HA  ASP   199      30.923  59.778  63.116  1.00  0.00           H  
ATOM   3135  CB  ASP   199      31.368  60.605  64.944  1.00  0.00           C  
ATOM   3136  HB2 ASP   199      31.828  61.436  64.409  1.00  0.00           H  
ATOM   3137  HB3 ASP   199      30.333  60.864  65.165  1.00  0.00           H  
ATOM   3138  CG  ASP   199      31.990  60.257  66.289  1.00  0.00           C  
ATOM   3139  OD1 ASP   199      31.370  59.410  67.005  1.00  0.00           O  
ATOM   3140  OD2 ASP   199      33.141  60.649  66.534  1.00  0.00           O  
ATOM   3141  C   ASP   199      32.830  58.895  63.737  1.00  0.00           C  
ATOM   3142  O   ASP   199      33.333  57.939  64.404  1.00  0.00           O  
ATOM   3143  N   TYR   200      33.467  59.441  62.660  1.00  0.00           N  
ATOM   3144  H   TYR   200      32.866  59.985  62.057  1.00  0.00           H  
ATOM   3145  CA  TYR   200      34.903  59.299  62.419  1.00  0.00           C  
ATOM   3146  HA  TYR   200      35.398  59.377  63.387  1.00  0.00           H  
ATOM   3147  CB  TYR   200      35.160  57.963  61.693  1.00  0.00           C  
ATOM   3148  HB2 TYR   200      34.540  57.231  62.210  1.00  0.00           H  
ATOM   3149  HB3 TYR   200      34.753  57.877  60.686  1.00  0.00           H  
ATOM   3150  CG  TYR   200      36.557  57.539  61.773  1.00  0.00           C  
ATOM   3151  CD1 TYR   200      37.085  56.771  62.815  1.00  0.00           C  
ATOM   3152  HD1 TYR   200      36.480  56.543  63.681  1.00  0.00           H  
ATOM   3153  CE1 TYR   200      38.370  56.182  62.821  1.00  0.00           C  
ATOM   3154  HE1 TYR   200      38.776  55.628  63.655  1.00  0.00           H  
ATOM   3155  CZ  TYR   200      39.159  56.327  61.613  1.00  0.00           C  
ATOM   3156  OH  TYR   200      40.355  55.745  61.626  1.00  0.00           O  
ATOM   3157  HH  TYR   200      40.324  55.153  62.380  1.00  0.00           H  
ATOM   3158  CE2 TYR   200      38.651  57.070  60.521  1.00  0.00           C  
ATOM   3159  HE2 TYR   200      39.286  57.046  59.647  1.00  0.00           H  
ATOM   3160  CD2 TYR   200      37.379  57.669  60.634  1.00  0.00           C  
ATOM   3161  HD2 TYR   200      36.899  58.190  59.818  1.00  0.00           H  
ATOM   3162  C   TYR   200      35.647  60.430  61.621  1.00  0.00           C  
ATOM   3163  O   TYR   200      35.116  60.917  60.644  1.00  0.00           O  
ATOM   3164  N   SER   201      36.839  60.860  62.092  1.00  0.00           N  
ATOM   3165  H   SER   201      37.367  60.439  62.842  1.00  0.00           H  
ATOM   3166  CA  SER   201      37.603  61.994  61.501  1.00  0.00           C  
ATOM   3167  HA  SER   201      36.937  62.683  60.980  1.00  0.00           H  
ATOM   3168  CB  SER   201      38.117  62.925  62.643  1.00  0.00           C  
ATOM   3169  HB2 SER   201      38.620  63.749  62.137  1.00  0.00           H  
ATOM   3170  HB3 SER   201      37.238  63.214  63.220  1.00  0.00           H  
ATOM   3171  OG  SER   201      38.997  62.237  63.474  1.00  0.00           O  
ATOM   3172  HG  SER   201      38.523  61.857  64.217  1.00  0.00           H  
ATOM   3173  C   SER   201      38.708  61.475  60.568  1.00  0.00           C  
ATOM   3174  O   SER   201      39.241  60.390  60.771  1.00  0.00           O  
ATOM   3175  N   ARG   202      39.217  62.455  59.726  1.00  0.00           N  
ATOM   3176  H   ARG   202      38.901  63.413  59.777  1.00  0.00           H  
ATOM   3177  CA  ARG   202      40.488  62.329  58.920  1.00  0.00           C  
ATOM   3178  HA  ARG   202      40.398  61.464  58.262  1.00  0.00           H  
ATOM   3179  CB  ARG   202      40.808  63.568  58.089  1.00  0.00           C  
ATOM   3180  HB2 ARG   202      40.761  64.422  58.764  1.00  0.00           H  
ATOM   3181  HB3 ARG   202      41.789  63.432  57.633  1.00  0.00           H  
ATOM   3182  CG  ARG   202      39.687  63.615  57.027  1.00  0.00           C  
ATOM   3183  HG2 ARG   202      39.706  62.708  56.422  1.00  0.00           H  
ATOM   3184  HG3 ARG   202      38.721  63.751  57.513  1.00  0.00           H  
ATOM   3185  CD  ARG   202      39.877  64.815  56.031  1.00  0.00           C  
ATOM   3186  HD2 ARG   202      40.631  65.496  56.425  1.00  0.00           H  
ATOM   3187  HD3 ARG   202      40.192  64.518  55.031  1.00  0.00           H  
ATOM   3188  NE  ARG   202      38.667  65.625  55.900  1.00  0.00           N  
ATOM   3189  HE  ARG   202      37.831  65.333  56.385  1.00  0.00           H  
ATOM   3190  CZ  ARG   202      38.634  66.804  55.290  1.00  0.00           C  
ATOM   3191  NH1 ARG   202      39.655  67.448  54.805  1.00  0.00           N  
ATOM   3192 HH11 ARG   202      40.526  66.948  54.915  1.00  0.00           H  
ATOM   3193 HH12 ARG   202      39.561  68.273  54.230  1.00  0.00           H  
ATOM   3194  NH2 ARG   202      37.370  67.193  55.142  1.00  0.00           N  
ATOM   3195 HH21 ARG   202      36.655  66.601  55.541  1.00  0.00           H  
ATOM   3196 HH22 ARG   202      37.324  68.115  54.733  1.00  0.00           H  
ATOM   3197  C   ARG   202      41.642  62.135  59.881  1.00  0.00           C  
ATOM   3198  O   ARG   202      42.535  61.298  59.711  1.00  0.00           O  
ATOM   3199  N   GLY   203      41.565  62.768  61.113  1.00  0.00           N  
ATOM   3200  H   GLY   203      40.873  63.489  61.262  1.00  0.00           H  
ATOM   3201  CA  GLY   203      42.689  62.782  62.145  1.00  0.00           C  
ATOM   3202  HA2 GLY   203      43.642  63.052  61.691  1.00  0.00           H  
ATOM   3203  HA3 GLY   203      42.425  63.628  62.780  1.00  0.00           H  
ATOM   3204  C   GLY   203      42.845  61.547  62.974  1.00  0.00           C  
ATOM   3205  O   GLY   203      43.966  61.128  63.368  1.00  0.00           O  
ATOM   3206  N   GLN   204      41.711  60.836  63.226  1.00  0.00           N  
ATOM   3207  H   GLN   204      40.836  61.261  62.952  1.00  0.00           H  
ATOM   3208  CA  GLN   204      41.648  59.609  63.910  1.00  0.00           C  
ATOM   3209  HA  GLN   204      42.288  59.652  64.791  1.00  0.00           H  
ATOM   3210  CB  GLN   204      40.200  59.342  64.408  1.00  0.00           C  
ATOM   3211  HB2 GLN   204      39.838  60.238  64.912  1.00  0.00           H  
ATOM   3212  HB3 GLN   204      39.567  59.160  63.539  1.00  0.00           H  
ATOM   3213  CG  GLN   204      39.952  58.112  65.340  1.00  0.00           C  
ATOM   3214  HG2 GLN   204      38.894  57.961  65.553  1.00  0.00           H  
ATOM   3215  HG3 GLN   204      40.159  57.150  64.871  1.00  0.00           H  
ATOM   3216  CD  GLN   204      40.835  58.158  66.555  1.00  0.00           C  
ATOM   3217  OE1 GLN   204      40.657  58.958  67.415  1.00  0.00           O  
ATOM   3218  NE2 GLN   204      41.859  57.415  66.646  1.00  0.00           N  
ATOM   3219 HE21 GLN   204      42.487  57.495  67.433  1.00  0.00           H  
ATOM   3220 HE22 GLN   204      42.114  56.718  65.960  1.00  0.00           H  
ATOM   3221  C   GLN   204      42.207  58.451  63.084  1.00  0.00           C  
ATOM   3222  O   GLN   204      42.771  57.525  63.602  1.00  0.00           O  
ATOM   3223  N   LEU   205      42.275  58.486  61.755  1.00  0.00           N  
ATOM   3224  H   LEU   205      41.964  59.311  61.263  1.00  0.00           H  
ATOM   3225  CA  LEU   205      42.958  57.452  60.939  1.00  0.00           C  
ATOM   3226  HA  LEU   205      42.719  56.497  61.407  1.00  0.00           H  
ATOM   3227  CB  LEU   205      42.403  57.559  59.564  1.00  0.00           C  
ATOM   3228  HB2 LEU   205      41.341  57.803  59.534  1.00  0.00           H  
ATOM   3229  HB3 LEU   205      42.969  58.374  59.113  1.00  0.00           H  
ATOM   3230  CG  LEU   205      42.612  56.418  58.595  1.00  0.00           C  
ATOM   3231  HG  LEU   205      43.547  55.926  58.865  1.00  0.00           H  
ATOM   3232  CD1 LEU   205      41.589  55.233  58.550  1.00  0.00           C  
ATOM   3233 HD11 LEU   205      41.934  54.476  57.846  1.00  0.00           H  
ATOM   3234 HD12 LEU   205      41.504  54.973  59.605  1.00  0.00           H  
ATOM   3235 HD13 LEU   205      40.594  55.546  58.233  1.00  0.00           H  
ATOM   3236  CD2 LEU   205      42.747  57.038  57.178  1.00  0.00           C  
ATOM   3237 HD21 LEU   205      42.895  56.220  56.473  1.00  0.00           H  
ATOM   3238 HD22 LEU   205      41.848  57.610  56.946  1.00  0.00           H  
ATOM   3239 HD23 LEU   205      43.666  57.608  57.046  1.00  0.00           H  
ATOM   3240  C   LEU   205      44.535  57.684  61.001  1.00  0.00           C  
ATOM   3241  O   LEU   205      45.312  56.820  60.623  1.00  0.00           O  
ATOM   3242  N   ILE   206      45.005  58.867  61.494  1.00  0.00           N  
ATOM   3243  H   ILE   206      44.398  59.587  61.861  1.00  0.00           H  
ATOM   3244  CA  ILE   206      46.438  59.095  61.641  1.00  0.00           C  
ATOM   3245  HA  ILE   206      46.977  58.503  60.902  1.00  0.00           H  
ATOM   3246  CB  ILE   206      46.935  60.532  61.322  1.00  0.00           C  
ATOM   3247  HB  ILE   206      46.820  61.180  62.190  1.00  0.00           H  
ATOM   3248  CG2 ILE   206      48.453  60.519  61.091  1.00  0.00           C  
ATOM   3249 HG21 ILE   206      48.738  61.570  61.139  1.00  0.00           H  
ATOM   3250 HG22 ILE   206      49.116  60.040  61.811  1.00  0.00           H  
ATOM   3251 HG23 ILE   206      48.716  60.166  60.094  1.00  0.00           H  
ATOM   3252  CG1 ILE   206      46.337  61.141  60.045  1.00  0.00           C  
ATOM   3253 HG12 ILE   206      46.401  60.525  59.149  1.00  0.00           H  
ATOM   3254 HG13 ILE   206      45.274  61.155  60.285  1.00  0.00           H  
ATOM   3255  CD1 ILE   206      46.798  62.591  59.718  1.00  0.00           C  
ATOM   3256 HD11 ILE   206      47.751  62.622  59.190  1.00  0.00           H  
ATOM   3257 HD12 ILE   206      46.064  62.986  59.016  1.00  0.00           H  
ATOM   3258 HD13 ILE   206      46.847  63.205  60.618  1.00  0.00           H  
ATOM   3259  C   ILE   206      46.945  58.410  63.003  1.00  0.00           C  
ATOM   3260  O   ILE   206      48.104  58.040  63.126  1.00  0.00           O  
ATOM   3261  N   GLU   207      46.090  58.414  64.022  1.00  0.00           N  
ATOM   3262  H   GLU   207      45.131  58.711  63.911  1.00  0.00           H  
ATOM   3263  CA  GLU   207      46.225  57.563  65.235  1.00  0.00           C  
ATOM   3264  HA  GLU   207      47.265  57.761  65.496  1.00  0.00           H  
ATOM   3265  CB  GLU   207      45.303  58.159  66.255  1.00  0.00           C  
ATOM   3266  HB2 GLU   207      45.295  59.235  66.084  1.00  0.00           H  
ATOM   3267  HB3 GLU   207      44.337  57.694  66.057  1.00  0.00           H  
ATOM   3268  CG  GLU   207      45.889  57.802  67.589  1.00  0.00           C  
ATOM   3269  HG2 GLU   207      46.063  56.729  67.655  1.00  0.00           H  
ATOM   3270  HG3 GLU   207      46.860  58.254  67.791  1.00  0.00           H  
ATOM   3271  CD  GLU   207      45.024  58.405  68.664  1.00  0.00           C  
ATOM   3272  OE1 GLU   207      43.816  58.060  68.655  1.00  0.00           O  
ATOM   3273  OE2 GLU   207      45.507  59.146  69.526  1.00  0.00           O  
ATOM   3274  C   GLU   207      46.053  56.096  65.043  1.00  0.00           C  
ATOM   3275  O   GLU   207      46.876  55.248  65.523  1.00  0.00           O  
ATOM   3276  N   ASP   208      45.120  55.676  64.181  1.00  0.00           N  
ATOM   3277  H   ASP   208      44.549  56.346  63.686  1.00  0.00           H  
ATOM   3278  CA  ASP   208      44.751  54.271  64.152  1.00  0.00           C  
ATOM   3279  HA  ASP   208      44.637  53.841  65.147  1.00  0.00           H  
ATOM   3280  CB  ASP   208      43.464  54.133  63.396  1.00  0.00           C  
ATOM   3281  HB2 ASP   208      43.557  54.782  62.525  1.00  0.00           H  
ATOM   3282  HB3 ASP   208      43.372  53.109  63.033  1.00  0.00           H  
ATOM   3283  CG  ASP   208      42.198  54.531  64.248  1.00  0.00           C  
ATOM   3284  OD1 ASP   208      42.337  54.959  65.401  1.00  0.00           O  
ATOM   3285  OD2 ASP   208      41.087  54.121  63.756  1.00  0.00           O  
ATOM   3286  C   ASP   208      45.772  53.453  63.368  1.00  0.00           C  
ATOM   3287  O   ASP   208      46.107  52.301  63.842  1.00  0.00           O  
ATOM   3288  N   VAL   209      46.363  54.012  62.339  1.00  0.00           N  
ATOM   3289  H   VAL   209      46.062  54.954  62.136  1.00  0.00           H  
ATOM   3290  CA  VAL   209      47.430  53.377  61.619  1.00  0.00           C  
ATOM   3291  HA  VAL   209      47.019  52.436  61.255  1.00  0.00           H  
ATOM   3292  CB  VAL   209      47.886  54.145  60.370  1.00  0.00           C  
ATOM   3293  HB  VAL   209      48.773  53.597  60.053  1.00  0.00           H  
ATOM   3294  CG1 VAL   209      46.851  53.923  59.293  1.00  0.00           C  
ATOM   3295 HG11 VAL   209      45.852  54.222  59.610  1.00  0.00           H  
ATOM   3296 HG12 VAL   209      47.055  54.451  58.361  1.00  0.00           H  
ATOM   3297 HG13 VAL   209      46.825  52.858  59.060  1.00  0.00           H  
ATOM   3298  CG2 VAL   209      48.311  55.611  60.548  1.00  0.00           C  
ATOM   3299 HG21 VAL   209      49.181  55.604  61.204  1.00  0.00           H  
ATOM   3300 HG22 VAL   209      48.539  56.057  59.580  1.00  0.00           H  
ATOM   3301 HG23 VAL   209      47.550  56.250  60.996  1.00  0.00           H  
ATOM   3302  C   VAL   209      48.607  52.947  62.498  1.00  0.00           C  
ATOM   3303  O   VAL   209      49.077  51.833  62.343  1.00  0.00           O  
ATOM   3304  N   GLU   210      49.102  53.779  63.357  1.00  0.00           N  
ATOM   3305  H   GLU   210      48.771  54.730  63.281  1.00  0.00           H  
ATOM   3306  CA  GLU   210      50.279  53.679  64.253  1.00  0.00           C  
ATOM   3307  HA  GLU   210      51.117  53.171  63.774  1.00  0.00           H  
ATOM   3308  CB  GLU   210      50.750  55.112  64.536  1.00  0.00           C  
ATOM   3309  HB2 GLU   210      51.176  55.365  63.565  1.00  0.00           H  
ATOM   3310  HB3 GLU   210      49.937  55.833  64.631  1.00  0.00           H  
ATOM   3311  CG  GLU   210      51.839  55.391  65.567  1.00  0.00           C  
ATOM   3312  HG2 GLU   210      51.384  55.631  66.528  1.00  0.00           H  
ATOM   3313  HG3 GLU   210      52.476  54.511  65.646  1.00  0.00           H  
ATOM   3314  CD  GLU   210      52.727  56.631  65.178  1.00  0.00           C  
ATOM   3315  OE1 GLU   210      52.939  56.863  63.974  1.00  0.00           O  
ATOM   3316  OE2 GLU   210      53.237  57.312  66.117  1.00  0.00           O  
ATOM   3317  C   GLU   210      50.047  52.908  65.541  1.00  0.00           C  
ATOM   3318  O   GLU   210      50.873  52.142  66.104  1.00  0.00           O  
ATOM   3319  N   HIE   211      48.772  53.020  66.016  1.00  0.00           N  
ATOM   3320  H   HIE   211      48.070  53.538  65.507  1.00  0.00           H  
ATOM   3321  CA  HIE   211      48.191  52.108  67.086  1.00  0.00           C  
ATOM   3322  HA  HIE   211      48.834  52.093  67.966  1.00  0.00           H  
ATOM   3323  CB  HIE   211      46.797  52.623  67.529  1.00  0.00           C  
ATOM   3324  HB2 HIE   211      46.806  53.696  67.716  1.00  0.00           H  
ATOM   3325  HB3 HIE   211      46.034  52.371  66.792  1.00  0.00           H  
ATOM   3326  CG  HIE   211      46.295  52.010  68.828  1.00  0.00           C  
ATOM   3327  ND1 HIE   211      46.856  52.160  70.127  1.00  0.00           N  
ATOM   3328  CE1 HIE   211      45.957  51.629  71.002  1.00  0.00           C  
ATOM   3329  HE1 HIE   211      45.966  51.660  72.081  1.00  0.00           H  
ATOM   3330  NE2 HIE   211      44.815  51.239  70.346  1.00  0.00           N  
ATOM   3331  HE2 HIE   211      43.967  50.930  70.800  1.00  0.00           H  
ATOM   3332  CD2 HIE   211      45.013  51.397  69.004  1.00  0.00           C  
ATOM   3333  HD2 HIE   211      44.320  51.243  68.190  1.00  0.00           H  
ATOM   3334  C   HIE   211      48.076  50.653  66.599  1.00  0.00           C  
ATOM   3335  O   HIE   211      48.419  49.716  67.296  1.00  0.00           O  
ATOM   3336  N   THR   212      47.713  50.453  65.293  1.00  0.00           N  
ATOM   3337  H   THR   212      47.420  51.263  64.765  1.00  0.00           H  
ATOM   3338  CA  THR   212      47.760  49.147  64.570  1.00  0.00           C  
ATOM   3339  HA  THR   212      47.170  48.425  65.135  1.00  0.00           H  
ATOM   3340  CB  THR   212      47.109  49.220  63.178  1.00  0.00           C  
ATOM   3341  HB  THR   212      47.733  49.908  62.608  1.00  0.00           H  
ATOM   3342  CG2 THR   212      47.042  47.869  62.518  1.00  0.00           C  
ATOM   3343 HG21 THR   212      46.303  48.037  61.734  1.00  0.00           H  
ATOM   3344 HG22 THR   212      47.896  47.469  61.972  1.00  0.00           H  
ATOM   3345 HG23 THR   212      46.672  47.143  63.242  1.00  0.00           H  
ATOM   3346  OG1 THR   212      45.850  49.756  63.141  1.00  0.00           O  
ATOM   3347  HG1 THR   212      45.892  50.612  63.573  1.00  0.00           H  
ATOM   3348  C   THR   212      49.192  48.622  64.365  1.00  0.00           C  
ATOM   3349  O   THR   212      49.385  47.458  64.835  1.00  0.00           O  
ATOM   3350  N   PHE   213      50.181  49.448  63.876  1.00  0.00           N  
ATOM   3351  H   PHE   213      50.012  50.333  63.419  1.00  0.00           H  
ATOM   3352  CA  PHE   213      51.608  48.987  63.867  1.00  0.00           C  
ATOM   3353  HA  PHE   213      51.658  48.199  63.116  1.00  0.00           H  
ATOM   3354  CB  PHE   213      52.579  50.055  63.189  1.00  0.00           C  
ATOM   3355  HB2 PHE   213      52.317  50.106  62.132  1.00  0.00           H  
ATOM   3356  HB3 PHE   213      52.515  51.064  63.596  1.00  0.00           H  
ATOM   3357  CG  PHE   213      54.045  49.664  63.419  1.00  0.00           C  
ATOM   3358  CD1 PHE   213      54.692  48.617  62.710  1.00  0.00           C  
ATOM   3359  HD1 PHE   213      54.125  48.107  61.946  1.00  0.00           H  
ATOM   3360  CE1 PHE   213      56.070  48.350  62.904  1.00  0.00           C  
ATOM   3361  HE1 PHE   213      56.643  47.608  62.368  1.00  0.00           H  
ATOM   3362  CZ  PHE   213      56.827  49.143  63.827  1.00  0.00           C  
ATOM   3363  HZ  PHE   213      57.860  48.876  63.994  1.00  0.00           H  
ATOM   3364  CE2 PHE   213      56.247  50.266  64.391  1.00  0.00           C  
ATOM   3365  HE2 PHE   213      56.757  50.886  65.113  1.00  0.00           H  
ATOM   3366  CD2 PHE   213      54.852  50.497  64.198  1.00  0.00           C  
ATOM   3367  HD2 PHE   213      54.390  51.348  64.677  1.00  0.00           H  
ATOM   3368  C   PHE   213      52.174  48.381  65.169  1.00  0.00           C  
ATOM   3369  O   PHE   213      52.834  47.373  65.103  1.00  0.00           O  
ATOM   3370  N   GLU   214      51.733  48.859  66.260  1.00  0.00           N  
ATOM   3371  H   GLU   214      51.346  49.792  66.240  1.00  0.00           H  
ATOM   3372  CA  GLU   214      52.168  48.335  67.604  1.00  0.00           C  
ATOM   3373  HA  GLU   214      53.242  48.149  67.591  1.00  0.00           H  
ATOM   3374  CB  GLU   214      51.789  49.343  68.655  1.00  0.00           C  
ATOM   3375  HB2 GLU   214      50.789  49.745  68.493  1.00  0.00           H  
ATOM   3376  HB3 GLU   214      51.742  48.809  69.604  1.00  0.00           H  
ATOM   3377  CG  GLU   214      52.860  50.472  68.570  1.00  0.00           C  
ATOM   3378  HG2 GLU   214      52.738  51.014  67.632  1.00  0.00           H  
ATOM   3379  HG3 GLU   214      52.600  51.146  69.387  1.00  0.00           H  
ATOM   3380  CD  GLU   214      54.362  50.142  68.781  1.00  0.00           C  
ATOM   3381  OE1 GLU   214      55.263  50.980  68.478  1.00  0.00           O  
ATOM   3382  OE2 GLU   214      54.545  49.058  69.368  1.00  0.00           O  
ATOM   3383  C   GLU   214      51.575  46.961  67.937  1.00  0.00           C  
ATOM   3384  O   GLU   214      52.202  46.167  68.604  1.00  0.00           O  
ATOM   3385  N   GLU   215      50.407  46.611  67.399  1.00  0.00           N  
ATOM   3386  H   GLU   215      49.921  47.383  66.963  1.00  0.00           H  
ATOM   3387  CA  GLU   215      49.715  45.332  67.643  1.00  0.00           C  
ATOM   3388  HA  GLU   215      49.858  44.927  68.645  1.00  0.00           H  
ATOM   3389  CB  GLU   215      48.138  45.526  67.561  1.00  0.00           C  
ATOM   3390  HB2 GLU   215      47.843  46.432  68.092  1.00  0.00           H  
ATOM   3391  HB3 GLU   215      47.947  45.680  66.499  1.00  0.00           H  
ATOM   3392  CG  GLU   215      47.352  44.373  68.245  1.00  0.00           C  
ATOM   3393  HG2 GLU   215      46.309  44.656  68.107  1.00  0.00           H  
ATOM   3394  HG3 GLU   215      47.518  43.427  67.729  1.00  0.00           H  
ATOM   3395  CD  GLU   215      47.680  44.138  69.734  1.00  0.00           C  
ATOM   3396  OE1 GLU   215      47.400  42.984  70.308  1.00  0.00           O  
ATOM   3397  OE2 GLU   215      48.199  45.067  70.391  1.00  0.00           O  
ATOM   3398  C   GLU   215      50.222  44.187  66.772  1.00  0.00           C  
ATOM   3399  O   GLU   215      50.468  43.085  67.235  1.00  0.00           O  
ATOM   3400  N   ILE   216      50.665  44.517  65.562  1.00  0.00           N  
ATOM   3401  H   ILE   216      50.276  45.304  65.062  1.00  0.00           H  
ATOM   3402  CA  ILE   216      51.481  43.599  64.724  1.00  0.00           C  
ATOM   3403  HA  ILE   216      51.098  42.579  64.756  1.00  0.00           H  
ATOM   3404  CB  ILE   216      51.323  43.955  63.218  1.00  0.00           C  
ATOM   3405  HB  ILE   216      51.823  43.118  62.730  1.00  0.00           H  
ATOM   3406  CG2 ILE   216      49.878  43.868  62.719  1.00  0.00           C  
ATOM   3407 HG21 ILE   216      49.373  43.068  63.261  1.00  0.00           H  
ATOM   3408 HG22 ILE   216      49.394  44.818  62.943  1.00  0.00           H  
ATOM   3409 HG23 ILE   216      49.834  43.632  61.656  1.00  0.00           H  
ATOM   3410  CG1 ILE   216      52.062  45.290  62.845  1.00  0.00           C  
ATOM   3411 HG12 ILE   216      51.548  46.134  63.306  1.00  0.00           H  
ATOM   3412 HG13 ILE   216      53.109  45.369  63.137  1.00  0.00           H  
ATOM   3413  CD1 ILE   216      51.981  45.562  61.326  1.00  0.00           C  
ATOM   3414 HD11 ILE   216      52.234  44.690  60.722  1.00  0.00           H  
ATOM   3415 HD12 ILE   216      50.962  45.805  61.027  1.00  0.00           H  
ATOM   3416 HD13 ILE   216      52.563  46.451  61.081  1.00  0.00           H  
ATOM   3417  C   ILE   216      52.948  43.558  65.165  1.00  0.00           C  
ATOM   3418  O   ILE   216      53.593  42.526  64.877  1.00  0.00           O  
ATOM   3419  N   LYS   217      53.508  44.620  65.811  1.00  0.00           N  
ATOM   3420  H   LYS   217      52.870  45.382  65.991  1.00  0.00           H  
ATOM   3421  CA  LYS   217      54.958  44.660  66.060  1.00  0.00           C  
ATOM   3422  HA  LYS   217      55.442  44.617  65.084  1.00  0.00           H  
ATOM   3423  CB  LYS   217      55.450  45.933  66.854  1.00  0.00           C  
ATOM   3424  HB2 LYS   217      54.954  46.794  66.406  1.00  0.00           H  
ATOM   3425  HB3 LYS   217      55.126  45.781  67.884  1.00  0.00           H  
ATOM   3426  CG  LYS   217      56.990  46.015  66.889  1.00  0.00           C  
ATOM   3427  HG2 LYS   217      57.382  45.108  67.350  1.00  0.00           H  
ATOM   3428  HG3 LYS   217      57.378  46.059  65.871  1.00  0.00           H  
ATOM   3429  CD  LYS   217      57.406  47.179  67.799  1.00  0.00           C  
ATOM   3430  HD2 LYS   217      56.625  47.348  68.540  1.00  0.00           H  
ATOM   3431  HD3 LYS   217      58.391  47.000  68.228  1.00  0.00           H  
ATOM   3432  CE  LYS   217      57.500  48.489  66.904  1.00  0.00           C  
ATOM   3433  HE2 LYS   217      58.375  48.393  66.262  1.00  0.00           H  
ATOM   3434  HE3 LYS   217      56.625  48.589  66.262  1.00  0.00           H  
ATOM   3435  NZ  LYS   217      57.622  49.692  67.762  1.00  0.00           N  
ATOM   3436  HZ1 LYS   217      56.751  50.146  67.995  1.00  0.00           H  
ATOM   3437  HZ2 LYS   217      58.095  49.389  68.602  1.00  0.00           H  
ATOM   3438  HZ3 LYS   217      58.175  50.460  67.408  1.00  0.00           H  
ATOM   3439  C   LYS   217      55.561  43.338  66.704  1.00  0.00           C  
ATOM   3440  O   LYS   217      56.597  42.949  66.179  1.00  0.00           O  
ATOM   3441  N   PRO   218      55.023  42.712  67.762  1.00  0.00           N  
ATOM   3442  CD  PRO   218      53.884  43.118  68.587  1.00  0.00           C  
ATOM   3443  HD2 PRO   218      53.022  42.724  68.048  1.00  0.00           H  
ATOM   3444  HD3 PRO   218      53.809  44.190  68.770  1.00  0.00           H  
ATOM   3445  CG  PRO   218      54.211  42.406  69.929  1.00  0.00           C  
ATOM   3446  HG2 PRO   218      53.331  42.300  70.563  1.00  0.00           H  
ATOM   3447  HG3 PRO   218      54.972  42.948  70.491  1.00  0.00           H  
ATOM   3448  CB  PRO   218      54.840  41.100  69.511  1.00  0.00           C  
ATOM   3449  HB2 PRO   218      54.039  40.396  69.286  1.00  0.00           H  
ATOM   3450  HB3 PRO   218      55.457  40.718  70.325  1.00  0.00           H  
ATOM   3451  CA  PRO   218      55.645  41.550  68.296  1.00  0.00           C  
ATOM   3452  HA  PRO   218      56.610  41.712  68.777  1.00  0.00           H  
ATOM   3453  C   PRO   218      55.775  40.383  67.307  1.00  0.00           C  
ATOM   3454  O   PRO   218      56.835  39.741  67.308  1.00  0.00           O  
ATOM   3455  N   LEU   219      54.787  40.030  66.438  1.00  0.00           N  
ATOM   3456  H   LEU   219      53.895  40.455  66.651  1.00  0.00           H  
ATOM   3457  CA  LEU   219      54.935  39.027  65.433  1.00  0.00           C  
ATOM   3458  HA  LEU   219      55.353  38.141  65.910  1.00  0.00           H  
ATOM   3459  CB  LEU   219      53.471  38.681  64.902  1.00  0.00           C  
ATOM   3460  HB2 LEU   219      52.811  38.221  65.638  1.00  0.00           H  
ATOM   3461  HB3 LEU   219      53.065  39.603  64.486  1.00  0.00           H  
ATOM   3462  CG  LEU   219      53.511  37.545  63.788  1.00  0.00           C  
ATOM   3463  HG  LEU   219      53.978  37.975  62.902  1.00  0.00           H  
ATOM   3464  CD1 LEU   219      54.199  36.226  64.177  1.00  0.00           C  
ATOM   3465 HD11 LEU   219      53.699  35.928  65.099  1.00  0.00           H  
ATOM   3466 HD12 LEU   219      54.237  35.537  63.333  1.00  0.00           H  
ATOM   3467 HD13 LEU   219      55.238  36.435  64.431  1.00  0.00           H  
ATOM   3468  CD2 LEU   219      52.097  37.178  63.488  1.00  0.00           C  
ATOM   3469 HD21 LEU   219      52.047  36.477  62.655  1.00  0.00           H  
ATOM   3470 HD22 LEU   219      51.651  36.590  64.290  1.00  0.00           H  
ATOM   3471 HD23 LEU   219      51.565  38.102  63.263  1.00  0.00           H  
ATOM   3472  C   LEU   219      55.876  39.372  64.323  1.00  0.00           C  
ATOM   3473  O   LEU   219      56.711  38.555  63.990  1.00  0.00           O  
ATOM   3474  N   TYR   220      55.929  40.619  63.879  1.00  0.00           N  
ATOM   3475  H   TYR   220      55.180  41.244  64.140  1.00  0.00           H  
ATOM   3476  CA  TYR   220      56.989  41.163  62.992  1.00  0.00           C  
ATOM   3477  HA  TYR   220      56.858  40.559  62.094  1.00  0.00           H  
ATOM   3478  CB  TYR   220      56.751  42.602  62.615  1.00  0.00           C  
ATOM   3479  HB2 TYR   220      55.763  42.660  62.159  1.00  0.00           H  
ATOM   3480  HB3 TYR   220      56.773  43.203  63.524  1.00  0.00           H  
ATOM   3481  CG  TYR   220      57.708  43.155  61.553  1.00  0.00           C  
ATOM   3482  CD1 TYR   220      57.878  42.565  60.290  1.00  0.00           C  
ATOM   3483  HD1 TYR   220      57.369  41.630  60.110  1.00  0.00           H  
ATOM   3484  CE1 TYR   220      58.650  43.170  59.285  1.00  0.00           C  
ATOM   3485  HE1 TYR   220      58.541  42.712  58.313  1.00  0.00           H  
ATOM   3486  CZ  TYR   220      59.229  44.398  59.472  1.00  0.00           C  
ATOM   3487  OH  TYR   220      59.866  44.974  58.454  1.00  0.00           O  
ATOM   3488  HH  TYR   220      60.713  45.344  58.715  1.00  0.00           H  
ATOM   3489  CE2 TYR   220      59.038  45.064  60.726  1.00  0.00           C  
ATOM   3490  HE2 TYR   220      59.462  46.055  60.789  1.00  0.00           H  
ATOM   3491  CD2 TYR   220      58.286  44.421  61.727  1.00  0.00           C  
ATOM   3492  HD2 TYR   220      58.093  44.945  62.652  1.00  0.00           H  
ATOM   3493  C   TYR   220      58.431  41.016  63.503  1.00  0.00           C  
ATOM   3494  O   TYR   220      59.285  40.707  62.704  1.00  0.00           O  
ATOM   3495  N   GLU   221      58.635  41.338  64.807  1.00  0.00           N  
ATOM   3496  H   GLU   221      57.797  41.637  65.286  1.00  0.00           H  
ATOM   3497  CA  GLU   221      59.882  41.303  65.585  1.00  0.00           C  
ATOM   3498  HA  GLU   221      60.676  41.774  65.006  1.00  0.00           H  
ATOM   3499  CB  GLU   221      59.819  42.046  66.928  1.00  0.00           C  
ATOM   3500  HB2 GLU   221      58.839  41.769  67.317  1.00  0.00           H  
ATOM   3501  HB3 GLU   221      60.577  41.718  67.638  1.00  0.00           H  
ATOM   3502  CG  GLU   221      59.853  43.545  66.695  1.00  0.00           C  
ATOM   3503  HG2 GLU   221      60.749  43.744  66.108  1.00  0.00           H  
ATOM   3504  HG3 GLU   221      58.933  43.770  66.156  1.00  0.00           H  
ATOM   3505  CD  GLU   221      59.905  44.455  67.964  1.00  0.00           C  
ATOM   3506  OE1 GLU   221      59.371  44.096  69.053  1.00  0.00           O  
ATOM   3507  OE2 GLU   221      60.674  45.437  67.914  1.00  0.00           O  
ATOM   3508  C   GLU   221      60.396  39.901  65.869  1.00  0.00           C  
ATOM   3509  O   GLU   221      61.625  39.667  65.780  1.00  0.00           O  
ATOM   3510  N   HIE   222      59.514  38.864  66.033  1.00  0.00           N  
ATOM   3511  H   HIE   222      58.571  39.185  66.199  1.00  0.00           H  
ATOM   3512  CA  HIE   222      59.908  37.448  65.944  1.00  0.00           C  
ATOM   3513  HA  HIE   222      60.832  37.289  66.501  1.00  0.00           H  
ATOM   3514  CB  HIE   222      58.809  36.573  66.627  1.00  0.00           C  
ATOM   3515  HB2 HIE   222      57.823  36.965  66.375  1.00  0.00           H  
ATOM   3516  HB3 HIE   222      58.882  35.563  66.222  1.00  0.00           H  
ATOM   3517  CG  HIE   222      58.792  36.511  68.088  1.00  0.00           C  
ATOM   3518  ND1 HIE   222      59.473  35.494  68.688  1.00  0.00           N  
ATOM   3519  CE1 HIE   222      59.219  35.509  70.039  1.00  0.00           C  
ATOM   3520  HE1 HIE   222      59.796  34.929  70.744  1.00  0.00           H  
ATOM   3521  NE2 HIE   222      58.496  36.619  70.204  1.00  0.00           N  
ATOM   3522  HE2 HIE   222      58.245  36.962  71.120  1.00  0.00           H  
ATOM   3523  CD2 HIE   222      58.272  37.283  69.051  1.00  0.00           C  
ATOM   3524  HD2 HIE   222      57.650  38.150  68.886  1.00  0.00           H  
ATOM   3525  C   HIE   222      60.207  36.964  64.521  1.00  0.00           C  
ATOM   3526  O   HIE   222      61.037  36.098  64.335  1.00  0.00           O  
ATOM   3527  N   LEU   223      59.571  37.489  63.532  1.00  0.00           N  
ATOM   3528  H   LEU   223      58.924  38.252  63.669  1.00  0.00           H  
ATOM   3529  CA  LEU   223      59.831  37.183  62.117  1.00  0.00           C  
ATOM   3530  HA  LEU   223      59.884  36.099  62.016  1.00  0.00           H  
ATOM   3531  CB  LEU   223      58.739  37.760  61.257  1.00  0.00           C  
ATOM   3532  HB2 LEU   223      57.760  37.491  61.653  1.00  0.00           H  
ATOM   3533  HB3 LEU   223      58.858  38.843  61.273  1.00  0.00           H  
ATOM   3534  CG  LEU   223      58.794  37.399  59.805  1.00  0.00           C  
ATOM   3535  HG  LEU   223      59.734  37.630  59.302  1.00  0.00           H  
ATOM   3536  CD1 LEU   223      58.513  35.928  59.505  1.00  0.00           C  
ATOM   3537 HD11 LEU   223      59.345  35.329  59.875  1.00  0.00           H  
ATOM   3538 HD12 LEU   223      57.653  35.624  60.102  1.00  0.00           H  
ATOM   3539 HD13 LEU   223      58.219  35.699  58.480  1.00  0.00           H  
ATOM   3540  CD2 LEU   223      57.690  38.201  59.178  1.00  0.00           C  
ATOM   3541 HD21 LEU   223      57.874  39.276  59.178  1.00  0.00           H  
ATOM   3542 HD22 LEU   223      57.627  37.926  58.125  1.00  0.00           H  
ATOM   3543 HD23 LEU   223      56.717  38.085  59.655  1.00  0.00           H  
ATOM   3544  C   LEU   223      61.171  37.788  61.724  1.00  0.00           C  
ATOM   3545  O   LEU   223      61.988  37.133  61.062  1.00  0.00           O  
ATOM   3546  N   HIE   224      61.430  39.038  62.125  1.00  0.00           N  
ATOM   3547  H   HIE   224      60.720  39.577  62.599  1.00  0.00           H  
ATOM   3548  CA  HIE   224      62.669  39.772  61.863  1.00  0.00           C  
ATOM   3549  HA  HIE   224      62.842  39.824  60.788  1.00  0.00           H  
ATOM   3550  CB  HIE   224      62.570  41.151  62.492  1.00  0.00           C  
ATOM   3551  HB2 HIE   224      61.720  41.664  62.043  1.00  0.00           H  
ATOM   3552  HB3 HIE   224      62.373  41.057  63.560  1.00  0.00           H  
ATOM   3553  CG  HIE   224      63.743  42.027  62.079  1.00  0.00           C  
ATOM   3554  ND1 HIE   224      65.060  42.081  62.553  1.00  0.00           N  
ATOM   3555  CE1 HIE   224      65.633  43.191  62.051  1.00  0.00           C  
ATOM   3556  HE1 HIE   224      66.696  43.383  62.063  1.00  0.00           H  
ATOM   3557  NE2 HIE   224      64.678  43.851  61.348  1.00  0.00           N  
ATOM   3558  HE2 HIE   224      64.884  44.588  60.689  1.00  0.00           H  
ATOM   3559  CD2 HIE   224      63.539  43.145  61.361  1.00  0.00           C  
ATOM   3560  HD2 HIE   224      62.574  43.431  60.970  1.00  0.00           H  
ATOM   3561  C   HIE   224      63.924  38.985  62.461  1.00  0.00           C  
ATOM   3562  O   HIE   224      64.869  38.887  61.619  1.00  0.00           O  
ATOM   3563  N   ALA   225      63.905  38.317  63.646  1.00  0.00           N  
ATOM   3564  H   ALA   225      63.026  38.249  64.139  1.00  0.00           H  
ATOM   3565  CA  ALA   225      64.968  37.611  64.252  1.00  0.00           C  
ATOM   3566  HA  ALA   225      65.789  38.310  64.409  1.00  0.00           H  
ATOM   3567  CB  ALA   225      64.532  37.140  65.611  1.00  0.00           C  
ATOM   3568  HB1 ALA   225      65.297  36.465  65.994  1.00  0.00           H  
ATOM   3569  HB2 ALA   225      64.435  37.867  66.418  1.00  0.00           H  
ATOM   3570  HB3 ALA   225      63.629  36.533  65.539  1.00  0.00           H  
ATOM   3571  C   ALA   225      65.292  36.385  63.426  1.00  0.00           C  
ATOM   3572  O   ALA   225      66.431  35.930  63.146  1.00  0.00           O  
ATOM   3573  N   TYR   226      64.227  35.696  63.057  1.00  0.00           N  
ATOM   3574  H   TYR   226      63.323  36.062  63.322  1.00  0.00           H  
ATOM   3575  CA  TYR   226      64.155  34.515  62.239  1.00  0.00           C  
ATOM   3576  HA  TYR   226      64.743  33.744  62.737  1.00  0.00           H  
ATOM   3577  CB  TYR   226      62.730  33.922  62.272  1.00  0.00           C  
ATOM   3578  HB2 TYR   226      62.484  33.818  63.328  1.00  0.00           H  
ATOM   3579  HB3 TYR   226      62.018  34.649  61.883  1.00  0.00           H  
ATOM   3580  CG  TYR   226      62.521  32.626  61.633  1.00  0.00           C  
ATOM   3581  CD1 TYR   226      63.290  31.566  62.130  1.00  0.00           C  
ATOM   3582  HD1 TYR   226      63.941  31.677  62.985  1.00  0.00           H  
ATOM   3583  CE1 TYR   226      63.275  30.385  61.308  1.00  0.00           C  
ATOM   3584  HE1 TYR   226      63.738  29.481  61.676  1.00  0.00           H  
ATOM   3585  CZ  TYR   226      62.490  30.354  60.104  1.00  0.00           C  
ATOM   3586  OH  TYR   226      62.503  29.245  59.372  1.00  0.00           O  
ATOM   3587  HH  TYR   226      62.205  29.368  58.468  1.00  0.00           H  
ATOM   3588  CE2 TYR   226      61.612  31.403  59.795  1.00  0.00           C  
ATOM   3589  HE2 TYR   226      60.861  31.337  59.022  1.00  0.00           H  
ATOM   3590  CD2 TYR   226      61.615  32.561  60.563  1.00  0.00           C  
ATOM   3591  HD2 TYR   226      60.935  33.383  60.392  1.00  0.00           H  
ATOM   3592  C   TYR   226      64.608  34.661  60.748  1.00  0.00           C  
ATOM   3593  O   TYR   226      65.467  33.890  60.346  1.00  0.00           O  
ATOM   3594  N   VAL   227      64.269  35.680  60.024  1.00  0.00           N  
ATOM   3595  H   VAL   227      63.451  36.142  60.394  1.00  0.00           H  
ATOM   3596  CA  VAL   227      64.779  36.022  58.716  1.00  0.00           C  
ATOM   3597  HA  VAL   227      64.706  35.115  58.114  1.00  0.00           H  
ATOM   3598  CB  VAL   227      63.899  37.004  58.096  1.00  0.00           C  
ATOM   3599  HB  VAL   227      63.821  37.866  58.759  1.00  0.00           H  
ATOM   3600  CG1 VAL   227      64.563  37.418  56.753  1.00  0.00           C  
ATOM   3601 HG11 VAL   227      65.325  38.169  56.962  1.00  0.00           H  
ATOM   3602 HG12 VAL   227      64.946  36.594  56.150  1.00  0.00           H  
ATOM   3603 HG13 VAL   227      63.840  37.949  56.134  1.00  0.00           H  
ATOM   3604  CG2 VAL   227      62.495  36.470  57.738  1.00  0.00           C  
ATOM   3605 HG21 VAL   227      62.053  36.106  58.665  1.00  0.00           H  
ATOM   3606 HG22 VAL   227      61.943  37.305  57.306  1.00  0.00           H  
ATOM   3607 HG23 VAL   227      62.550  35.587  57.101  1.00  0.00           H  
ATOM   3608  C   VAL   227      66.258  36.546  58.903  1.00  0.00           C  
ATOM   3609  O   VAL   227      67.156  36.101  58.189  1.00  0.00           O  
ATOM   3610  N   ARG   228      66.607  37.292  59.941  1.00  0.00           N  
ATOM   3611  H   ARG   228      65.823  37.767  60.364  1.00  0.00           H  
ATOM   3612  CA  ARG   228      68.013  37.526  60.264  1.00  0.00           C  
ATOM   3613  HA  ARG   228      68.417  38.043  59.393  1.00  0.00           H  
ATOM   3614  CB  ARG   228      68.211  38.451  61.501  1.00  0.00           C  
ATOM   3615  HB2 ARG   228      67.518  39.293  61.526  1.00  0.00           H  
ATOM   3616  HB3 ARG   228      68.155  37.863  62.417  1.00  0.00           H  
ATOM   3617  CG  ARG   228      69.627  39.241  61.566  1.00  0.00           C  
ATOM   3618  HG2 ARG   228      70.462  38.552  61.438  1.00  0.00           H  
ATOM   3619  HG3 ARG   228      69.630  40.013  60.797  1.00  0.00           H  
ATOM   3620  CD  ARG   228      69.893  39.923  62.920  1.00  0.00           C  
ATOM   3621  HD2 ARG   228      70.102  39.114  63.619  1.00  0.00           H  
ATOM   3622  HD3 ARG   228      70.676  40.678  62.851  1.00  0.00           H  
ATOM   3623  NE  ARG   228      68.670  40.593  63.362  1.00  0.00           N  
ATOM   3624  HE  ARG   228      68.489  41.551  63.100  1.00  0.00           H  
ATOM   3625  CZ  ARG   228      67.881  40.237  64.355  1.00  0.00           C  
ATOM   3626  NH1 ARG   228      66.872  41.020  64.492  1.00  0.00           N  
ATOM   3627 HH11 ARG   228      66.685  41.693  63.762  1.00  0.00           H  
ATOM   3628 HH12 ARG   228      66.423  41.037  65.396  1.00  0.00           H  
ATOM   3629  NH2 ARG   228      67.953  39.248  65.138  1.00  0.00           N  
ATOM   3630 HH21 ARG   228      68.529  38.441  64.946  1.00  0.00           H  
ATOM   3631 HH22 ARG   228      67.254  39.259  65.867  1.00  0.00           H  
ATOM   3632  C   ARG   228      68.943  36.259  60.261  1.00  0.00           C  
ATOM   3633  O   ARG   228      69.964  36.216  59.586  1.00  0.00           O  
ATOM   3634  N   ALA   229      68.510  35.233  60.956  1.00  0.00           N  
ATOM   3635  H   ALA   229      67.630  35.404  61.421  1.00  0.00           H  
ATOM   3636  CA  ALA   229      69.255  33.975  61.075  1.00  0.00           C  
ATOM   3637  HA  ALA   229      70.216  34.246  61.512  1.00  0.00           H  
ATOM   3638  CB  ALA   229      68.500  33.328  62.174  1.00  0.00           C  
ATOM   3639  HB1 ALA   229      67.451  33.221  61.898  1.00  0.00           H  
ATOM   3640  HB2 ALA   229      69.025  32.392  62.366  1.00  0.00           H  
ATOM   3641  HB3 ALA   229      68.492  33.850  63.131  1.00  0.00           H  
ATOM   3642  C   ALA   229      69.278  33.175  59.759  1.00  0.00           C  
ATOM   3643  O   ALA   229      70.347  32.770  59.227  1.00  0.00           O  
ATOM   3644  N   LYS   230      68.145  33.094  59.069  1.00  0.00           N  
ATOM   3645  H   LYS   230      67.306  33.532  59.420  1.00  0.00           H  
ATOM   3646  CA  LYS   230      68.156  32.529  57.692  1.00  0.00           C  
ATOM   3647  HA  LYS   230      68.634  31.550  57.730  1.00  0.00           H  
ATOM   3648  CB  LYS   230      66.715  32.256  57.301  1.00  0.00           C  
ATOM   3649  HB2 LYS   230      66.157  33.191  57.351  1.00  0.00           H  
ATOM   3650  HB3 LYS   230      66.648  31.906  56.271  1.00  0.00           H  
ATOM   3651  CG  LYS   230      66.036  31.208  58.223  1.00  0.00           C  
ATOM   3652  HG2 LYS   230      66.022  31.457  59.284  1.00  0.00           H  
ATOM   3653  HG3 LYS   230      64.998  31.054  57.929  1.00  0.00           H  
ATOM   3654  CD  LYS   230      66.632  29.850  58.029  1.00  0.00           C  
ATOM   3655  HD2 LYS   230      66.643  29.532  56.987  1.00  0.00           H  
ATOM   3656  HD3 LYS   230      67.650  29.846  58.420  1.00  0.00           H  
ATOM   3657  CE  LYS   230      65.802  28.793  58.751  1.00  0.00           C  
ATOM   3658  HE2 LYS   230      65.696  28.967  59.822  1.00  0.00           H  
ATOM   3659  HE3 LYS   230      64.810  28.910  58.314  1.00  0.00           H  
ATOM   3660  NZ  LYS   230      66.213  27.363  58.468  1.00  0.00           N  
ATOM   3661  HZ1 LYS   230      65.413  26.775  58.656  1.00  0.00           H  
ATOM   3662  HZ2 LYS   230      66.306  27.247  57.469  1.00  0.00           H  
ATOM   3663  HZ3 LYS   230      67.107  27.163  58.894  1.00  0.00           H  
ATOM   3664  C   LYS   230      68.885  33.323  56.575  1.00  0.00           C  
ATOM   3665  O   LYS   230      69.450  32.670  55.773  1.00  0.00           O  
ATOM   3666  N   LEU   231      68.952  34.614  56.647  1.00  0.00           N  
ATOM   3667  H   LEU   231      68.329  35.024  57.327  1.00  0.00           H  
ATOM   3668  CA  LEU   231      69.892  35.464  55.866  1.00  0.00           C  
ATOM   3669  HA  LEU   231      69.969  35.041  54.864  1.00  0.00           H  
ATOM   3670  CB  LEU   231      69.533  36.990  55.740  1.00  0.00           C  
ATOM   3671  HB2 LEU   231      69.271  37.419  56.707  1.00  0.00           H  
ATOM   3672  HB3 LEU   231      70.338  37.583  55.304  1.00  0.00           H  
ATOM   3673  CG  LEU   231      68.293  37.160  54.743  1.00  0.00           C  
ATOM   3674  HG  LEU   231      67.489  36.503  55.074  1.00  0.00           H  
ATOM   3675  CD1 LEU   231      67.870  38.664  54.927  1.00  0.00           C  
ATOM   3676 HD11 LEU   231      68.766  39.235  54.682  1.00  0.00           H  
ATOM   3677 HD12 LEU   231      66.967  38.970  54.398  1.00  0.00           H  
ATOM   3678 HD13 LEU   231      67.700  38.908  55.975  1.00  0.00           H  
ATOM   3679  CD2 LEU   231      68.569  36.766  53.275  1.00  0.00           C  
ATOM   3680 HD21 LEU   231      67.668  36.776  52.662  1.00  0.00           H  
ATOM   3681 HD22 LEU   231      69.364  37.413  52.905  1.00  0.00           H  
ATOM   3682 HD23 LEU   231      68.869  35.718  53.268  1.00  0.00           H  
ATOM   3683  C   LEU   231      71.341  35.263  56.302  1.00  0.00           C  
ATOM   3684  O   LEU   231      72.329  35.217  55.467  1.00  0.00           O  
ATOM   3685  N   MET   232      71.699  35.155  57.621  1.00  0.00           N  
ATOM   3686  H   MET   232      70.966  35.301  58.300  1.00  0.00           H  
ATOM   3687  CA  MET   232      73.058  34.930  58.097  1.00  0.00           C  
ATOM   3688  HA  MET   232      73.700  35.666  57.612  1.00  0.00           H  
ATOM   3689  CB  MET   232      73.161  35.236  59.627  1.00  0.00           C  
ATOM   3690  HB2 MET   232      72.315  34.794  60.154  1.00  0.00           H  
ATOM   3691  HB3 MET   232      74.127  34.828  59.927  1.00  0.00           H  
ATOM   3692  CG  MET   232      73.209  36.760  59.942  1.00  0.00           C  
ATOM   3693  HG2 MET   232      74.003  37.218  59.353  1.00  0.00           H  
ATOM   3694  HG3 MET   232      72.277  37.215  59.606  1.00  0.00           H  
ATOM   3695  SD  MET   232      73.461  37.211  61.701  1.00  0.00           S  
ATOM   3696  CE  MET   232      72.108  36.167  62.403  1.00  0.00           C  
ATOM   3697  HE1 MET   232      72.483  35.229  62.813  1.00  0.00           H  
ATOM   3698  HE2 MET   232      71.706  36.761  63.225  1.00  0.00           H  
ATOM   3699  HE3 MET   232      71.334  36.041  61.645  1.00  0.00           H  
ATOM   3700  C   MET   232      73.599  33.570  57.690  1.00  0.00           C  
ATOM   3701  O   MET   232      74.766  33.304  57.718  1.00  0.00           O  
ATOM   3702  N   ASN   233      72.713  32.591  57.533  1.00  0.00           N  
ATOM   3703  H   ASN   233      71.805  32.769  57.938  1.00  0.00           H  
ATOM   3704  CA  ASN   233      73.067  31.338  56.920  1.00  0.00           C  
ATOM   3705  HA  ASN   233      73.993  30.895  57.287  1.00  0.00           H  
ATOM   3706  CB  ASN   233      71.970  30.267  57.237  1.00  0.00           C  
ATOM   3707  HB2 ASN   233      71.025  30.641  56.843  1.00  0.00           H  
ATOM   3708  HB3 ASN   233      72.205  29.312  56.769  1.00  0.00           H  
ATOM   3709  CG  ASN   233      71.905  30.065  58.697  1.00  0.00           C  
ATOM   3710  OD1 ASN   233      72.795  30.462  59.441  1.00  0.00           O  
ATOM   3711  ND2 ASN   233      70.879  29.383  59.202  1.00  0.00           N  
ATOM   3712 HD21 ASN   233      70.917  28.997  60.134  1.00  0.00           H  
ATOM   3713 HD22 ASN   233      70.118  29.147  58.582  1.00  0.00           H  
ATOM   3714  C   ASN   233      73.253  31.344  55.405  1.00  0.00           C  
ATOM   3715  O   ASN   233      74.122  30.709  54.811  1.00  0.00           O  
ATOM   3716  N   ALA   234      72.577  32.284  54.687  1.00  0.00           N  
ATOM   3717  H   ALA   234      71.868  32.868  55.107  1.00  0.00           H  
ATOM   3718  CA  ALA   234      72.825  32.456  53.267  1.00  0.00           C  
ATOM   3719  HA  ALA   234      73.011  31.499  52.779  1.00  0.00           H  
ATOM   3720  CB  ALA   234      71.516  32.897  52.718  1.00  0.00           C  
ATOM   3721  HB1 ALA   234      71.015  33.713  53.240  1.00  0.00           H  
ATOM   3722  HB2 ALA   234      71.619  33.173  51.669  1.00  0.00           H  
ATOM   3723  HB3 ALA   234      70.819  32.063  52.793  1.00  0.00           H  
ATOM   3724  C   ALA   234      74.047  33.399  52.919  1.00  0.00           C  
ATOM   3725  O   ALA   234      74.772  33.156  51.958  1.00  0.00           O  
ATOM   3726  N   TYR   235      74.299  34.418  53.752  1.00  0.00           N  
ATOM   3727  H   TYR   235      73.616  34.623  54.467  1.00  0.00           H  
ATOM   3728  CA  TYR   235      75.339  35.494  53.393  1.00  0.00           C  
ATOM   3729  HA  TYR   235      75.895  35.037  52.573  1.00  0.00           H  
ATOM   3730  CB  TYR   235      74.581  36.820  53.053  1.00  0.00           C  
ATOM   3731  HB2 TYR   235      74.032  37.213  53.908  1.00  0.00           H  
ATOM   3732  HB3 TYR   235      75.320  37.590  52.832  1.00  0.00           H  
ATOM   3733  CG  TYR   235      73.623  36.633  51.851  1.00  0.00           C  
ATOM   3734  CD1 TYR   235      74.011  36.986  50.542  1.00  0.00           C  
ATOM   3735  HD1 TYR   235      75.039  37.294  50.421  1.00  0.00           H  
ATOM   3736  CE1 TYR   235      73.163  36.800  49.461  1.00  0.00           C  
ATOM   3737  HE1 TYR   235      73.519  37.060  48.474  1.00  0.00           H  
ATOM   3738  CZ  TYR   235      71.822  36.511  49.693  1.00  0.00           C  
ATOM   3739  OH  TYR   235      70.992  36.523  48.568  1.00  0.00           O  
ATOM   3740  HH  TYR   235      70.127  36.745  48.920  1.00  0.00           H  
ATOM   3741  CE2 TYR   235      71.369  36.224  50.976  1.00  0.00           C  
ATOM   3742  HE2 TYR   235      70.350  35.895  51.116  1.00  0.00           H  
ATOM   3743  CD2 TYR   235      72.241  36.246  52.063  1.00  0.00           C  
ATOM   3744  HD2 TYR   235      71.951  35.931  53.054  1.00  0.00           H  
ATOM   3745  C   TYR   235      76.253  35.522  54.634  1.00  0.00           C  
ATOM   3746  O   TYR   235      76.037  36.453  55.412  1.00  0.00           O  
ATOM   3747  N   PRO   236      77.215  34.594  54.821  1.00  0.00           N  
ATOM   3748  CD  PRO   236      77.339  33.356  54.088  1.00  0.00           C  
ATOM   3749  HD2 PRO   236      78.013  33.392  53.233  1.00  0.00           H  
ATOM   3750  HD3 PRO   236      76.367  32.997  53.750  1.00  0.00           H  
ATOM   3751  CG  PRO   236      77.867  32.318  55.082  1.00  0.00           C  
ATOM   3752  HG2 PRO   236      78.436  31.580  54.516  1.00  0.00           H  
ATOM   3753  HG3 PRO   236      77.203  31.836  55.799  1.00  0.00           H  
ATOM   3754  CB  PRO   236      78.903  33.201  55.734  1.00  0.00           C  
ATOM   3755  HB2 PRO   236      79.769  33.527  55.157  1.00  0.00           H  
ATOM   3756  HB3 PRO   236      79.257  32.825  56.693  1.00  0.00           H  
ATOM   3757  CA  PRO   236      78.178  34.496  56.001  1.00  0.00           C  
ATOM   3758  HA  PRO   236      77.637  34.415  56.944  1.00  0.00           H  
ATOM   3759  C   PRO   236      79.153  35.669  56.261  1.00  0.00           C  
ATOM   3760  O   PRO   236      79.791  36.172  55.356  1.00  0.00           O  
ATOM   3761  N   SER   237      79.188  36.036  57.536  1.00  0.00           N  
ATOM   3762  H   SER   237      78.592  35.530  58.175  1.00  0.00           H  
ATOM   3763  CA  SER   237      79.917  37.141  58.203  1.00  0.00           C  
ATOM   3764  HA  SER   237      79.777  37.061  59.282  1.00  0.00           H  
ATOM   3765  CB  SER   237      81.489  36.933  58.186  1.00  0.00           C  
ATOM   3766  HB2 SER   237      81.883  37.221  57.211  1.00  0.00           H  
ATOM   3767  HB3 SER   237      81.882  37.616  58.939  1.00  0.00           H  
ATOM   3768  OG  SER   237      81.901  35.633  58.525  1.00  0.00           O  
ATOM   3769  HG  SER   237      82.839  35.533  58.346  1.00  0.00           H  
ATOM   3770  C   SER   237      79.569  38.618  57.933  1.00  0.00           C  
ATOM   3771  O   SER   237      80.177  39.578  58.467  1.00  0.00           O  
ATOM   3772  N   TYR   238      78.633  38.831  57.025  1.00  0.00           N  
ATOM   3773  H   TYR   238      78.017  38.112  56.673  1.00  0.00           H  
ATOM   3774  CA  TYR   238      78.294  40.213  56.607  1.00  0.00           C  
ATOM   3775  HA  TYR   238      79.171  40.859  56.652  1.00  0.00           H  
ATOM   3776  CB  TYR   238      77.712  40.241  55.175  1.00  0.00           C  
ATOM   3777  HB2 TYR   238      76.729  39.769  55.179  1.00  0.00           H  
ATOM   3778  HB3 TYR   238      77.483  41.295  55.017  1.00  0.00           H  
ATOM   3779  CG  TYR   238      78.556  39.632  54.047  1.00  0.00           C  
ATOM   3780  CD1 TYR   238      78.420  38.290  53.663  1.00  0.00           C  
ATOM   3781  HD1 TYR   238      77.851  37.626  54.297  1.00  0.00           H  
ATOM   3782  CE1 TYR   238      79.009  37.806  52.522  1.00  0.00           C  
ATOM   3783  HE1 TYR   238      78.860  36.820  52.107  1.00  0.00           H  
ATOM   3784  CZ  TYR   238      79.854  38.687  51.776  1.00  0.00           C  
ATOM   3785  OH  TYR   238      80.426  38.265  50.645  1.00  0.00           O  
ATOM   3786  HH  TYR   238      80.168  37.348  50.528  1.00  0.00           H  
ATOM   3787  CE2 TYR   238      80.137  39.987  52.213  1.00  0.00           C  
ATOM   3788  HE2 TYR   238      80.814  40.644  51.687  1.00  0.00           H  
ATOM   3789  CD2 TYR   238      79.495  40.435  53.369  1.00  0.00           C  
ATOM   3790  HD2 TYR   238      79.616  41.446  53.729  1.00  0.00           H  
ATOM   3791  C   TYR   238      77.357  40.997  57.575  1.00  0.00           C  
ATOM   3792  O   TYR   238      77.312  42.198  57.493  1.00  0.00           O  
ATOM   3793  N   ILE   239      76.481  40.320  58.352  1.00  0.00           N  
ATOM   3794  H   ILE   239      76.487  39.311  58.323  1.00  0.00           H  
ATOM   3795  CA  ILE   239      75.348  40.933  59.133  1.00  0.00           C  
ATOM   3796  HA  ILE   239      75.184  41.993  58.938  1.00  0.00           H  
ATOM   3797  CB  ILE   239      73.999  40.104  58.902  1.00  0.00           C  
ATOM   3798  HB  ILE   239      74.332  39.136  59.276  1.00  0.00           H  
ATOM   3799  CG2 ILE   239      72.730  40.546  59.710  1.00  0.00           C  
ATOM   3800 HG21 ILE   239      72.855  40.172  60.726  1.00  0.00           H  
ATOM   3801 HG22 ILE   239      72.714  41.631  59.818  1.00  0.00           H  
ATOM   3802 HG23 ILE   239      71.829  40.192  59.208  1.00  0.00           H  
ATOM   3803  CG1 ILE   239      73.656  40.066  57.406  1.00  0.00           C  
ATOM   3804 HG12 ILE   239      73.130  40.933  57.006  1.00  0.00           H  
ATOM   3805 HG13 ILE   239      74.514  39.984  56.739  1.00  0.00           H  
ATOM   3806  CD1 ILE   239      73.000  38.764  57.039  1.00  0.00           C  
ATOM   3807 HD11 ILE   239      72.107  38.596  57.642  1.00  0.00           H  
ATOM   3808 HD12 ILE   239      72.647  38.783  56.008  1.00  0.00           H  
ATOM   3809 HD13 ILE   239      73.698  37.949  57.232  1.00  0.00           H  
ATOM   3810  C   ILE   239      75.599  40.815  60.637  1.00  0.00           C  
ATOM   3811  O   ILE   239      75.978  39.702  61.140  1.00  0.00           O  
ATOM   3812  N   SER   240      75.492  41.840  61.415  1.00  0.00           N  
ATOM   3813  H   SER   240      75.167  42.696  60.990  1.00  0.00           H  
ATOM   3814  CA  SER   240      75.623  41.848  62.907  1.00  0.00           C  
ATOM   3815  HA  SER   240      76.567  41.399  63.217  1.00  0.00           H  
ATOM   3816  CB  SER   240      75.553  43.281  63.302  1.00  0.00           C  
ATOM   3817  HB2 SER   240      76.411  43.876  62.990  1.00  0.00           H  
ATOM   3818  HB3 SER   240      74.596  43.699  62.991  1.00  0.00           H  
ATOM   3819  OG  SER   240      75.609  43.305  64.749  1.00  0.00           O  
ATOM   3820  HG  SER   240      76.474  43.131  65.129  1.00  0.00           H  
ATOM   3821  C   SER   240      74.424  41.137  63.538  1.00  0.00           C  
ATOM   3822  O   SER   240      73.347  41.605  63.374  1.00  0.00           O  
ATOM   3823  N   PRO   241      74.631  40.095  64.403  1.00  0.00           N  
ATOM   3824  CD  PRO   241      75.919  39.497  64.680  1.00  0.00           C  
ATOM   3825  HD2 PRO   241      76.330  40.063  65.517  1.00  0.00           H  
ATOM   3826  HD3 PRO   241      76.665  39.533  63.886  1.00  0.00           H  
ATOM   3827  CG  PRO   241      75.666  38.050  65.072  1.00  0.00           C  
ATOM   3828  HG2 PRO   241      76.473  37.601  65.651  1.00  0.00           H  
ATOM   3829  HG3 PRO   241      75.681  37.482  64.142  1.00  0.00           H  
ATOM   3830  CB  PRO   241      74.302  38.075  65.780  1.00  0.00           C  
ATOM   3831  HB2 PRO   241      74.497  38.519  66.756  1.00  0.00           H  
ATOM   3832  HB3 PRO   241      73.793  37.111  65.763  1.00  0.00           H  
ATOM   3833  CA  PRO   241      73.562  39.113  64.897  1.00  0.00           C  
ATOM   3834  HA  PRO   241      73.035  38.685  64.045  1.00  0.00           H  
ATOM   3835  C   PRO   241      72.399  39.764  65.754  1.00  0.00           C  
ATOM   3836  O   PRO   241      71.547  39.090  66.300  1.00  0.00           O  
ATOM   3837  N   ILE   242      72.305  41.109  65.905  1.00  0.00           N  
ATOM   3838  H   ILE   242      73.041  41.709  65.561  1.00  0.00           H  
ATOM   3839  CA  ILE   242      71.274  41.771  66.683  1.00  0.00           C  
ATOM   3840  HA  ILE   242      70.496  41.052  66.939  1.00  0.00           H  
ATOM   3841  CB  ILE   242      71.900  42.309  67.957  1.00  0.00           C  
ATOM   3842  HB  ILE   242      71.101  42.699  68.587  1.00  0.00           H  
ATOM   3843  CG2 ILE   242      72.519  41.144  68.749  1.00  0.00           C  
ATOM   3844 HG21 ILE   242      72.721  41.443  69.778  1.00  0.00           H  
ATOM   3845 HG22 ILE   242      71.810  40.316  68.765  1.00  0.00           H  
ATOM   3846 HG23 ILE   242      73.392  40.749  68.230  1.00  0.00           H  
ATOM   3847  CG1 ILE   242      72.930  43.537  67.850  1.00  0.00           C  
ATOM   3848 HG12 ILE   242      73.900  43.174  67.512  1.00  0.00           H  
ATOM   3849 HG13 ILE   242      72.470  44.164  67.087  1.00  0.00           H  
ATOM   3850  CD1 ILE   242      73.190  44.226  69.187  1.00  0.00           C  
ATOM   3851 HD11 ILE   242      73.615  43.501  69.881  1.00  0.00           H  
ATOM   3852 HD12 ILE   242      73.931  45.011  69.029  1.00  0.00           H  
ATOM   3853 HD13 ILE   242      72.254  44.640  69.562  1.00  0.00           H  
ATOM   3854  C   ILE   242      70.710  42.900  65.813  1.00  0.00           C  
ATOM   3855  O   ILE   242      69.804  43.505  66.249  1.00  0.00           O  
ATOM   3856  N   GLY   243      71.178  43.148  64.630  1.00  0.00           N  
ATOM   3857  H   GLY   243      71.742  42.404  64.245  1.00  0.00           H  
ATOM   3858  CA  GLY   243      70.958  44.333  63.779  1.00  0.00           C  
ATOM   3859  HA2 GLY   243      70.833  45.165  64.472  1.00  0.00           H  
ATOM   3860  HA3 GLY   243      71.821  44.466  63.126  1.00  0.00           H  
ATOM   3861  C   GLY   243      69.700  44.304  62.946  1.00  0.00           C  
ATOM   3862  O   GLY   243      68.889  43.368  62.947  1.00  0.00           O  
ATOM   3863  N   CYS   244      69.419  45.467  62.351  1.00  0.00           N  
ATOM   3864  H   CYS   244      70.165  46.146  62.402  1.00  0.00           H  
ATOM   3865  CA  CYS   244      68.518  45.669  61.226  1.00  0.00           C  
ATOM   3866  HA  CYS   244      67.558  45.253  61.531  1.00  0.00           H  
ATOM   3867  CB  CYS   244      68.309  47.161  60.874  1.00  0.00           C  
ATOM   3868  HB2 CYS   244      69.306  47.540  60.649  1.00  0.00           H  
ATOM   3869  HB3 CYS   244      67.698  47.229  59.974  1.00  0.00           H  
ATOM   3870  SG  CYS   244      67.591  48.133  62.198  1.00  0.00           S  
ATOM   3871  HG  CYS   244      68.360  47.723  63.211  1.00  0.00           H  
ATOM   3872  C   CYS   244      68.956  44.829  59.939  1.00  0.00           C  
ATOM   3873  O   CYS   244      70.161  44.597  59.780  1.00  0.00           O  
ATOM   3874  N   LEU   245      68.090  44.441  59.004  1.00  0.00           N  
ATOM   3875  H   LEU   245      67.123  44.715  59.099  1.00  0.00           H  
ATOM   3876  CA  LEU   245      68.446  43.771  57.793  1.00  0.00           C  
ATOM   3877  HA  LEU   245      69.334  43.206  58.076  1.00  0.00           H  
ATOM   3878  CB  LEU   245      67.278  42.864  57.357  1.00  0.00           C  
ATOM   3879  HB2 LEU   245      66.551  43.362  56.716  1.00  0.00           H  
ATOM   3880  HB3 LEU   245      67.709  42.140  56.665  1.00  0.00           H  
ATOM   3881  CG  LEU   245      66.543  42.102  58.476  1.00  0.00           C  
ATOM   3882  HG  LEU   245      66.254  42.881  59.182  1.00  0.00           H  
ATOM   3883  CD1 LEU   245      65.244  41.386  57.979  1.00  0.00           C  
ATOM   3884 HD11 LEU   245      65.479  40.713  57.154  1.00  0.00           H  
ATOM   3885 HD12 LEU   245      64.750  40.910  58.826  1.00  0.00           H  
ATOM   3886 HD13 LEU   245      64.510  42.119  57.645  1.00  0.00           H  
ATOM   3887  CD2 LEU   245      67.480  41.096  59.154  1.00  0.00           C  
ATOM   3888 HD21 LEU   245      66.901  40.602  59.934  1.00  0.00           H  
ATOM   3889 HD22 LEU   245      67.939  40.370  58.483  1.00  0.00           H  
ATOM   3890 HD23 LEU   245      68.245  41.703  59.637  1.00  0.00           H  
ATOM   3891  C   LEU   245      69.061  44.797  56.776  1.00  0.00           C  
ATOM   3892  O   LEU   245      68.486  45.876  56.571  1.00  0.00           O  
ATOM   3893  N   PRO   246      70.294  44.696  56.340  1.00  0.00           N  
ATOM   3894  CD  PRO   246      71.213  43.604  56.679  1.00  0.00           C  
ATOM   3895  HD2 PRO   246      70.743  42.629  56.549  1.00  0.00           H  
ATOM   3896  HD3 PRO   246      71.534  43.707  57.715  1.00  0.00           H  
ATOM   3897  CG  PRO   246      72.382  43.699  55.726  1.00  0.00           C  
ATOM   3898  HG2 PRO   246      72.114  43.163  54.816  1.00  0.00           H  
ATOM   3899  HG3 PRO   246      73.310  43.448  56.240  1.00  0.00           H  
ATOM   3900  CB  PRO   246      72.369  45.144  55.310  1.00  0.00           C  
ATOM   3901  HB2 PRO   246      72.728  45.374  54.307  1.00  0.00           H  
ATOM   3902  HB3 PRO   246      72.965  45.695  56.037  1.00  0.00           H  
ATOM   3903  CA  PRO   246      70.879  45.555  55.298  1.00  0.00           C  
ATOM   3904  HA  PRO   246      70.863  46.614  55.556  1.00  0.00           H  
ATOM   3905  C   PRO   246      70.202  45.301  53.943  1.00  0.00           C  
ATOM   3906  O   PRO   246      69.900  44.204  53.556  1.00  0.00           O  
ATOM   3907  N   ALA   247      69.802  46.378  53.344  1.00  0.00           N  
ATOM   3908  H   ALA   247      70.034  47.304  53.673  1.00  0.00           H  
ATOM   3909  CA  ALA   247      68.536  46.297  52.528  1.00  0.00           C  
ATOM   3910  HA  ALA   247      67.761  45.807  53.118  1.00  0.00           H  
ATOM   3911  CB  ALA   247      68.097  47.708  52.189  1.00  0.00           C  
ATOM   3912  HB1 ALA   247      68.952  48.139  51.668  1.00  0.00           H  
ATOM   3913  HB2 ALA   247      67.238  47.793  51.524  1.00  0.00           H  
ATOM   3914  HB3 ALA   247      67.792  48.233  53.094  1.00  0.00           H  
ATOM   3915  C   ALA   247      68.692  45.497  51.248  1.00  0.00           C  
ATOM   3916  O   ALA   247      67.712  44.925  50.743  1.00  0.00           O  
ATOM   3917  N   HIE   248      69.905  45.379  50.709  1.00  0.00           N  
ATOM   3918  H   HIE   248      70.683  45.790  51.204  1.00  0.00           H  
ATOM   3919  CA  HIE   248      70.211  44.581  49.501  1.00  0.00           C  
ATOM   3920  HA  HIE   248      69.604  44.987  48.692  1.00  0.00           H  
ATOM   3921  CB  HIE   248      71.687  44.811  49.034  1.00  0.00           C  
ATOM   3922  HB2 HIE   248      71.864  44.355  48.060  1.00  0.00           H  
ATOM   3923  HB3 HIE   248      71.884  45.875  48.903  1.00  0.00           H  
ATOM   3924  CG  HIE   248      72.645  44.334  50.030  1.00  0.00           C  
ATOM   3925  ND1 HIE   248      72.795  44.813  51.315  1.00  0.00           N  
ATOM   3926  CE1 HIE   248      73.883  44.227  51.853  1.00  0.00           C  
ATOM   3927  HE1 HIE   248      74.415  44.470  52.761  1.00  0.00           H  
ATOM   3928  NE2 HIE   248      74.442  43.357  50.916  1.00  0.00           N  
ATOM   3929  HE2 HIE   248      75.287  42.836  51.104  1.00  0.00           H  
ATOM   3930  CD2 HIE   248      73.651  43.379  49.783  1.00  0.00           C  
ATOM   3931  HD2 HIE   248      73.853  42.871  48.852  1.00  0.00           H  
ATOM   3932  C   HIE   248      69.906  43.088  49.653  1.00  0.00           C  
ATOM   3933  O   HIE   248      70.000  42.411  48.609  1.00  0.00           O  
ATOM   3934  N   LEU   249      69.584  42.523  50.784  1.00  0.00           N  
ATOM   3935  H   LEU   249      69.609  43.149  51.576  1.00  0.00           H  
ATOM   3936  CA  LEU   249      69.334  41.033  50.939  1.00  0.00           C  
ATOM   3937  HA  LEU   249      69.588  40.619  49.964  1.00  0.00           H  
ATOM   3938  CB  LEU   249      70.219  40.390  52.044  1.00  0.00           C  
ATOM   3939  HB2 LEU   249      69.827  40.712  53.009  1.00  0.00           H  
ATOM   3940  HB3 LEU   249      70.211  39.303  51.968  1.00  0.00           H  
ATOM   3941  CG  LEU   249      71.721  40.754  52.088  1.00  0.00           C  
ATOM   3942  HG  LEU   249      71.786  41.795  52.405  1.00  0.00           H  
ATOM   3943  CD1 LEU   249      72.555  40.017  53.133  1.00  0.00           C  
ATOM   3944 HD11 LEU   249      73.353  40.708  53.406  1.00  0.00           H  
ATOM   3945 HD12 LEU   249      71.907  39.935  54.006  1.00  0.00           H  
ATOM   3946 HD13 LEU   249      72.817  38.983  52.909  1.00  0.00           H  
ATOM   3947  CD2 LEU   249      72.427  40.492  50.791  1.00  0.00           C  
ATOM   3948 HD21 LEU   249      72.570  39.414  50.719  1.00  0.00           H  
ATOM   3949 HD22 LEU   249      71.923  40.888  49.909  1.00  0.00           H  
ATOM   3950 HD23 LEU   249      73.415  40.945  50.702  1.00  0.00           H  
ATOM   3951  C   LEU   249      67.814  40.694  51.050  1.00  0.00           C  
ATOM   3952  O   LEU   249      67.519  39.490  51.117  1.00  0.00           O  
ATOM   3953  N   LEU   250      66.990  41.697  50.938  1.00  0.00           N  
ATOM   3954  H   LEU   250      67.314  42.652  50.985  1.00  0.00           H  
ATOM   3955  CA  LEU   250      65.579  41.547  50.706  1.00  0.00           C  
ATOM   3956  HA  LEU   250      65.226  40.687  51.275  1.00  0.00           H  
ATOM   3957  CB  LEU   250      64.905  42.760  51.318  1.00  0.00           C  
ATOM   3958  HB2 LEU   250      65.407  43.520  50.719  1.00  0.00           H  
ATOM   3959  HB3 LEU   250      63.874  42.797  50.966  1.00  0.00           H  
ATOM   3960  CG  LEU   250      65.081  43.042  52.822  1.00  0.00           C  
ATOM   3961  HG  LEU   250      66.063  43.350  53.184  1.00  0.00           H  
ATOM   3962  CD1 LEU   250      64.098  44.225  53.194  1.00  0.00           C  
ATOM   3963 HD11 LEU   250      64.654  45.098  52.852  1.00  0.00           H  
ATOM   3964 HD12 LEU   250      63.132  44.186  52.689  1.00  0.00           H  
ATOM   3965 HD13 LEU   250      63.856  44.274  54.255  1.00  0.00           H  
ATOM   3966  CD2 LEU   250      64.546  41.868  53.530  1.00  0.00           C  
ATOM   3967 HD21 LEU   250      65.206  41.017  53.364  1.00  0.00           H  
ATOM   3968 HD22 LEU   250      64.476  42.028  54.606  1.00  0.00           H  
ATOM   3969 HD23 LEU   250      63.595  41.684  53.029  1.00  0.00           H  
ATOM   3970  C   LEU   250      65.228  41.410  49.193  1.00  0.00           C  
ATOM   3971  O   LEU   250      66.116  41.701  48.314  1.00  0.00           O  
ATOM   3972  N   GLY   251      64.005  41.011  48.826  1.00  0.00           N  
ATOM   3973  H   GLY   251      63.225  41.007  49.468  1.00  0.00           H  
ATOM   3974  CA  GLY   251      63.615  40.545  47.508  1.00  0.00           C  
ATOM   3975  HA2 GLY   251      64.201  39.734  47.077  1.00  0.00           H  
ATOM   3976  HA3 GLY   251      62.654  40.081  47.732  1.00  0.00           H  
ATOM   3977  C   GLY   251      63.303  41.635  46.464  1.00  0.00           C  
ATOM   3978  O   GLY   251      62.749  41.223  45.410  1.00  0.00           O  
ATOM   3979  N   ASP   252      63.481  42.974  46.731  1.00  0.00           N  
ATOM   3980  H   ASP   252      63.831  43.212  47.648  1.00  0.00           H  
ATOM   3981  CA  ASP   252      63.253  43.995  45.800  1.00  0.00           C  
ATOM   3982  HA  ASP   252      63.499  43.663  44.791  1.00  0.00           H  
ATOM   3983  CB  ASP   252      61.695  44.311  45.568  1.00  0.00           C  
ATOM   3984  HB2 ASP   252      61.597  45.026  44.751  1.00  0.00           H  
ATOM   3985  HB3 ASP   252      61.105  43.424  45.336  1.00  0.00           H  
ATOM   3986  CG  ASP   252      60.976  44.707  46.831  1.00  0.00           C  
ATOM   3987  OD1 ASP   252      61.074  45.872  47.231  1.00  0.00           O  
ATOM   3988  OD2 ASP   252      60.292  43.871  47.482  1.00  0.00           O  
ATOM   3989  C   ASP   252      63.974  45.279  46.168  1.00  0.00           C  
ATOM   3990  O   ASP   252      64.361  45.545  47.345  1.00  0.00           O  
ATOM   3991  N   MET   253      63.946  46.257  45.258  1.00  0.00           N  
ATOM   3992  H   MET   253      63.582  46.120  44.326  1.00  0.00           H  
ATOM   3993  CA  MET   253      64.708  47.488  45.434  1.00  0.00           C  
ATOM   3994  HA  MET   253      65.728  47.182  45.667  1.00  0.00           H  
ATOM   3995  CB  MET   253      64.867  48.231  44.085  1.00  0.00           C  
ATOM   3996  HB2 MET   253      63.885  48.135  43.621  1.00  0.00           H  
ATOM   3997  HB3 MET   253      65.269  49.225  44.281  1.00  0.00           H  
ATOM   3998  CG  MET   253      65.901  47.470  43.261  1.00  0.00           C  
ATOM   3999  HG2 MET   253      65.621  46.425  43.129  1.00  0.00           H  
ATOM   4000  HG3 MET   253      65.888  47.927  42.271  1.00  0.00           H  
ATOM   4001  SD  MET   253      67.595  47.371  43.806  1.00  0.00           S  
ATOM   4002  CE  MET   253      68.410  46.547  42.419  1.00  0.00           C  
ATOM   4003  HE1 MET   253      69.289  46.042  42.820  1.00  0.00           H  
ATOM   4004  HE2 MET   253      67.853  45.786  41.873  1.00  0.00           H  
ATOM   4005  HE3 MET   253      68.619  47.377  41.744  1.00  0.00           H  
ATOM   4006  C   MET   253      64.245  48.464  46.506  1.00  0.00           C  
ATOM   4007  O   MET   253      65.043  49.302  46.868  1.00  0.00           O  
ATOM   4008  N   TRP   254      63.003  48.348  46.901  1.00  0.00           N  
ATOM   4009  H   TRP   254      62.491  47.556  46.540  1.00  0.00           H  
ATOM   4010  CA  TRP   254      62.244  49.280  47.671  1.00  0.00           C  
ATOM   4011  HA  TRP   254      62.800  50.203  47.837  1.00  0.00           H  
ATOM   4012  CB  TRP   254      60.932  49.590  46.999  1.00  0.00           C  
ATOM   4013  HB2 TRP   254      60.233  48.781  47.210  1.00  0.00           H  
ATOM   4014  HB3 TRP   254      60.571  50.482  47.511  1.00  0.00           H  
ATOM   4015  CG  TRP   254      60.905  49.866  45.500  1.00  0.00           C  
ATOM   4016  CD1 TRP   254      61.408  50.980  44.900  1.00  0.00           C  
ATOM   4017  HD1 TRP   254      61.900  51.798  45.405  1.00  0.00           H  
ATOM   4018  NE1 TRP   254      61.387  50.803  43.559  1.00  0.00           N  
ATOM   4019  HE1 TRP   254      61.692  51.540  42.939  1.00  0.00           H  
ATOM   4020  CE2 TRP   254      60.866  49.569  43.206  1.00  0.00           C  
ATOM   4021  CZ2 TRP   254      60.626  49.008  41.960  1.00  0.00           C  
ATOM   4022  HZ2 TRP   254      60.681  49.656  41.098  1.00  0.00           H  
ATOM   4023  CH2 TRP   254      60.251  47.641  41.869  1.00  0.00           C  
ATOM   4024  HH2 TRP   254      59.804  47.137  41.025  1.00  0.00           H  
ATOM   4025  CZ3 TRP   254      60.195  46.931  43.046  1.00  0.00           C  
ATOM   4026  HZ3 TRP   254      60.040  45.863  43.016  1.00  0.00           H  
ATOM   4027  CE3 TRP   254      60.283  47.588  44.278  1.00  0.00           C  
ATOM   4028  HE3 TRP   254      60.031  47.084  45.199  1.00  0.00           H  
ATOM   4029  CD2 TRP   254      60.641  48.943  44.422  1.00  0.00           C  
ATOM   4030  C   TRP   254      61.970  48.689  49.126  1.00  0.00           C  
ATOM   4031  O   TRP   254      61.630  49.453  50.017  1.00  0.00           O  
ATOM   4032  N   GLY   255      62.235  47.444  49.343  1.00  0.00           N  
ATOM   4033  H   GLY   255      62.453  46.877  48.536  1.00  0.00           H  
ATOM   4034  CA  GLY   255      61.996  46.669  50.541  1.00  0.00           C  
ATOM   4035  HA2 GLY   255      62.534  45.723  50.466  1.00  0.00           H  
ATOM   4036  HA3 GLY   255      62.216  47.212  51.461  1.00  0.00           H  
ATOM   4037  C   GLY   255      60.576  46.233  50.679  1.00  0.00           C  
ATOM   4038  O   GLY   255      60.199  45.869  51.819  1.00  0.00           O  
ATOM   4039  N   ARG   256      59.776  46.129  49.628  1.00  0.00           N  
ATOM   4040  H   ARG   256      60.179  46.423  48.751  1.00  0.00           H  
ATOM   4041  CA  ARG   256      58.315  46.115  49.741  1.00  0.00           C  
ATOM   4042  HA  ARG   256      58.143  46.870  50.508  1.00  0.00           H  
ATOM   4043  CB  ARG   256      57.725  46.642  48.463  1.00  0.00           C  
ATOM   4044  HB2 ARG   256      58.268  47.532  48.149  1.00  0.00           H  
ATOM   4045  HB3 ARG   256      57.853  45.879  47.695  1.00  0.00           H  
ATOM   4046  CG  ARG   256      56.245  47.041  48.501  1.00  0.00           C  
ATOM   4047  HG2 ARG   256      55.868  47.475  49.426  1.00  0.00           H  
ATOM   4048  HG3 ARG   256      55.980  47.717  47.688  1.00  0.00           H  
ATOM   4049  CD  ARG   256      55.423  45.816  48.212  1.00  0.00           C  
ATOM   4050  HD2 ARG   256      55.904  45.253  47.412  1.00  0.00           H  
ATOM   4051  HD3 ARG   256      55.446  45.072  49.008  1.00  0.00           H  
ATOM   4052  NE  ARG   256      54.029  46.099  47.726  1.00  0.00           N  
ATOM   4053  HE  ARG   256      53.384  46.068  48.502  1.00  0.00           H  
ATOM   4054  CZ  ARG   256      53.597  46.326  46.540  1.00  0.00           C  
ATOM   4055  NH1 ARG   256      52.329  46.425  46.334  1.00  0.00           N  
ATOM   4056 HH11 ARG   256      51.717  46.065  47.052  1.00  0.00           H  
ATOM   4057 HH12 ARG   256      52.033  46.431  45.368  1.00  0.00           H  
ATOM   4058  NH2 ARG   256      54.360  46.638  45.489  1.00  0.00           N  
ATOM   4059 HH21 ARG   256      55.356  46.662  45.656  1.00  0.00           H  
ATOM   4060 HH22 ARG   256      53.990  47.126  44.687  1.00  0.00           H  
ATOM   4061  C   ARG   256      57.733  44.724  50.222  1.00  0.00           C  
ATOM   4062  O   ARG   256      56.880  44.771  51.026  1.00  0.00           O  
ATOM   4063  N   PHE   257      58.212  43.575  49.785  1.00  0.00           N  
ATOM   4064  H   PHE   257      58.903  43.463  49.057  1.00  0.00           H  
ATOM   4065  CA  PHE   257      57.713  42.300  50.366  1.00  0.00           C  
ATOM   4066  HA  PHE   257      57.120  42.450  51.269  1.00  0.00           H  
ATOM   4067  CB  PHE   257      56.922  41.511  49.276  1.00  0.00           C  
ATOM   4068  HB2 PHE   257      57.641  41.285  48.488  1.00  0.00           H  
ATOM   4069  HB3 PHE   257      56.708  40.535  49.711  1.00  0.00           H  
ATOM   4070  CG  PHE   257      55.576  42.056  48.781  1.00  0.00           C  
ATOM   4071  CD1 PHE   257      55.432  42.457  47.448  1.00  0.00           C  
ATOM   4072  HD1 PHE   257      56.285  42.406  46.788  1.00  0.00           H  
ATOM   4073  CE1 PHE   257      54.173  42.978  47.022  1.00  0.00           C  
ATOM   4074  HE1 PHE   257      54.042  43.389  46.032  1.00  0.00           H  
ATOM   4075  CZ  PHE   257      53.082  43.039  47.910  1.00  0.00           C  
ATOM   4076  HZ  PHE   257      52.201  43.538  47.534  1.00  0.00           H  
ATOM   4077  CE2 PHE   257      53.209  42.495  49.209  1.00  0.00           C  
ATOM   4078  HE2 PHE   257      52.342  42.422  49.848  1.00  0.00           H  
ATOM   4079  CD2 PHE   257      54.460  42.047  49.614  1.00  0.00           C  
ATOM   4080  HD2 PHE   257      54.443  41.703  50.637  1.00  0.00           H  
ATOM   4081  C   PHE   257      58.795  41.324  50.855  1.00  0.00           C  
ATOM   4082  O   PHE   257      59.891  41.408  50.344  1.00  0.00           O  
ATOM   4083  N   TRP   258      58.540  40.412  51.822  1.00  0.00           N  
ATOM   4084  H   TRP   258      57.689  40.478  52.362  1.00  0.00           H  
ATOM   4085  CA  TRP   258      59.546  39.409  52.304  1.00  0.00           C  
ATOM   4086  HA  TRP   258      60.474  39.743  51.839  1.00  0.00           H  
ATOM   4087  CB  TRP   258      59.714  39.373  53.874  1.00  0.00           C  
ATOM   4088  HB2 TRP   258      58.728  39.179  54.296  1.00  0.00           H  
ATOM   4089  HB3 TRP   258      60.231  38.445  54.119  1.00  0.00           H  
ATOM   4090  CG  TRP   258      60.377  40.566  54.586  1.00  0.00           C  
ATOM   4091  CD1 TRP   258      60.836  41.663  53.962  1.00  0.00           C  
ATOM   4092  HD1 TRP   258      60.671  41.954  52.935  1.00  0.00           H  
ATOM   4093  NE1 TRP   258      61.433  42.500  54.908  1.00  0.00           N  
ATOM   4094  HE1 TRP   258      61.780  43.418  54.668  1.00  0.00           H  
ATOM   4095  CE2 TRP   258      61.286  41.945  56.174  1.00  0.00           C  
ATOM   4096  CZ2 TRP   258      61.718  42.312  57.441  1.00  0.00           C  
ATOM   4097  HZ2 TRP   258      62.229  43.255  57.565  1.00  0.00           H  
ATOM   4098  CH2 TRP   258      61.369  41.597  58.527  1.00  0.00           C  
ATOM   4099  HH2 TRP   258      61.594  42.013  59.498  1.00  0.00           H  
ATOM   4100  CZ3 TRP   258      60.760  40.341  58.360  1.00  0.00           C  
ATOM   4101  HZ3 TRP   258      60.460  39.846  59.272  1.00  0.00           H  
ATOM   4102  CE3 TRP   258      60.375  39.871  57.095  1.00  0.00           C  
ATOM   4103  HE3 TRP   258      59.817  38.957  56.956  1.00  0.00           H  
ATOM   4104  CD2 TRP   258      60.643  40.658  55.988  1.00  0.00           C  
ATOM   4105  C   TRP   258      59.444  38.006  51.672  1.00  0.00           C  
ATOM   4106  O   TRP   258      60.355  37.174  51.740  1.00  0.00           O  
ATOM   4107  N   THR   259      58.374  37.691  50.909  1.00  0.00           N  
ATOM   4108  H   THR   259      57.718  38.424  50.678  1.00  0.00           H  
ATOM   4109  CA  THR   259      58.047  36.353  50.424  1.00  0.00           C  
ATOM   4110  HA  THR   259      57.846  35.718  51.286  1.00  0.00           H  
ATOM   4111  CB  THR   259      56.785  36.328  49.537  1.00  0.00           C  
ATOM   4112  HB  THR   259      57.136  36.650  48.557  1.00  0.00           H  
ATOM   4113  CG2 THR   259      56.041  35.010  49.549  1.00  0.00           C  
ATOM   4114 HG21 THR   259      55.118  35.143  48.985  1.00  0.00           H  
ATOM   4115 HG22 THR   259      56.737  34.335  49.050  1.00  0.00           H  
ATOM   4116 HG23 THR   259      55.938  34.574  50.543  1.00  0.00           H  
ATOM   4117  OG1 THR   259      55.785  37.261  49.849  1.00  0.00           O  
ATOM   4118  HG1 THR   259      55.746  37.807  49.060  1.00  0.00           H  
ATOM   4119  C   THR   259      59.165  35.653  49.628  1.00  0.00           C  
ATOM   4120  O   THR   259      59.119  34.432  49.666  1.00  0.00           O  
ATOM   4121  N   ASN   260      59.966  36.436  48.910  1.00  0.00           N  
ATOM   4122  H   ASN   260      59.846  37.435  48.998  1.00  0.00           H  
ATOM   4123  CA  ASN   260      61.069  35.854  48.068  1.00  0.00           C  
ATOM   4124  HA  ASN   260      60.619  35.229  47.297  1.00  0.00           H  
ATOM   4125  CB  ASN   260      61.919  37.033  47.446  1.00  0.00           C  
ATOM   4126  HB2 ASN   260      61.373  37.598  46.691  1.00  0.00           H  
ATOM   4127  HB3 ASN   260      62.139  37.625  48.334  1.00  0.00           H  
ATOM   4128  CG  ASN   260      63.123  36.689  46.653  1.00  0.00           C  
ATOM   4129  OD1 ASN   260      64.110  37.347  46.815  1.00  0.00           O  
ATOM   4130  ND2 ASN   260      63.152  35.552  46.012  1.00  0.00           N  
ATOM   4131 HD21 ASN   260      63.963  35.467  45.417  1.00  0.00           H  
ATOM   4132 HD22 ASN   260      62.322  35.027  45.776  1.00  0.00           H  
ATOM   4133  C   ASN   260      62.089  34.993  48.924  1.00  0.00           C  
ATOM   4134  O   ASN   260      62.618  34.023  48.436  1.00  0.00           O  
ATOM   4135  N   LEU   261      62.123  35.275  50.215  1.00  0.00           N  
ATOM   4136  H   LEU   261      61.673  36.078  50.631  1.00  0.00           H  
ATOM   4137  CA  LEU   261      63.023  34.563  51.155  1.00  0.00           C  
ATOM   4138  HA  LEU   261      63.917  34.370  50.563  1.00  0.00           H  
ATOM   4139  CB  LEU   261      63.343  35.459  52.389  1.00  0.00           C  
ATOM   4140  HB2 LEU   261      62.484  35.530  53.056  1.00  0.00           H  
ATOM   4141  HB3 LEU   261      64.197  35.006  52.891  1.00  0.00           H  
ATOM   4142  CG  LEU   261      63.769  36.831  51.956  1.00  0.00           C  
ATOM   4143  HG  LEU   261      62.946  37.303  51.419  1.00  0.00           H  
ATOM   4144  CD1 LEU   261      64.222  37.718  53.150  1.00  0.00           C  
ATOM   4145 HD11 LEU   261      63.374  37.752  53.834  1.00  0.00           H  
ATOM   4146 HD12 LEU   261      65.051  37.193  53.626  1.00  0.00           H  
ATOM   4147 HD13 LEU   261      64.536  38.708  52.820  1.00  0.00           H  
ATOM   4148  CD2 LEU   261      64.991  36.707  50.955  1.00  0.00           C  
ATOM   4149 HD21 LEU   261      65.793  36.111  51.390  1.00  0.00           H  
ATOM   4150 HD22 LEU   261      64.690  36.383  49.958  1.00  0.00           H  
ATOM   4151 HD23 LEU   261      65.348  37.730  50.839  1.00  0.00           H  
ATOM   4152  C   LEU   261      62.443  33.224  51.573  1.00  0.00           C  
ATOM   4153  O   LEU   261      63.165  32.447  52.136  1.00  0.00           O  
ATOM   4154  N   TYR   262      61.242  32.801  51.109  1.00  0.00           N  
ATOM   4155  H   TYR   262      60.587  33.528  50.862  1.00  0.00           H  
ATOM   4156  CA  TYR   262      60.693  31.445  51.374  1.00  0.00           C  
ATOM   4157  HA  TYR   262      60.426  31.391  52.429  1.00  0.00           H  
ATOM   4158  CB  TYR   262      59.360  31.274  50.597  1.00  0.00           C  
ATOM   4159  HB2 TYR   262      58.671  32.061  50.903  1.00  0.00           H  
ATOM   4160  HB3 TYR   262      59.550  31.314  49.525  1.00  0.00           H  
ATOM   4161  CG  TYR   262      58.731  29.959  51.038  1.00  0.00           C  
ATOM   4162  CD1 TYR   262      58.204  29.783  52.343  1.00  0.00           C  
ATOM   4163  HD1 TYR   262      58.369  30.533  53.103  1.00  0.00           H  
ATOM   4164  CE1 TYR   262      57.550  28.610  52.668  1.00  0.00           C  
ATOM   4165  HE1 TYR   262      57.034  28.471  53.607  1.00  0.00           H  
ATOM   4166  CZ  TYR   262      57.323  27.679  51.671  1.00  0.00           C  
ATOM   4167  OH  TYR   262      56.724  26.510  52.007  1.00  0.00           O  
ATOM   4168  HH  TYR   262      56.819  25.940  51.241  1.00  0.00           H  
ATOM   4169  CE2 TYR   262      57.869  27.792  50.351  1.00  0.00           C  
ATOM   4170  HE2 TYR   262      57.715  26.976  49.660  1.00  0.00           H  
ATOM   4171  CD2 TYR   262      58.559  28.955  50.055  1.00  0.00           C  
ATOM   4172  HD2 TYR   262      59.078  29.117  49.122  1.00  0.00           H  
ATOM   4173  C   TYR   262      61.648  30.314  51.039  1.00  0.00           C  
ATOM   4174  O   TYR   262      61.836  29.378  51.805  1.00  0.00           O  
ATOM   4175  N   SER   263      62.354  30.314  49.905  1.00  0.00           N  
ATOM   4176  H   SER   263      62.366  31.166  49.364  1.00  0.00           H  
ATOM   4177  CA  SER   263      63.230  29.179  49.562  1.00  0.00           C  
ATOM   4178  HA  SER   263      62.791  28.182  49.544  1.00  0.00           H  
ATOM   4179  CB  SER   263      63.786  29.265  48.044  1.00  0.00           C  
ATOM   4180  HB2 SER   263      64.331  28.331  47.904  1.00  0.00           H  
ATOM   4181  HB3 SER   263      62.899  29.339  47.415  1.00  0.00           H  
ATOM   4182  OG  SER   263      64.707  30.320  47.847  1.00  0.00           O  
ATOM   4183  HG  SER   263      64.228  30.929  47.279  1.00  0.00           H  
ATOM   4184  C   SER   263      64.515  29.010  50.423  1.00  0.00           C  
ATOM   4185  O   SER   263      64.951  27.883  50.617  1.00  0.00           O  
ATOM   4186  N   LEU   264      64.980  30.080  51.047  1.00  0.00           N  
ATOM   4187  H   LEU   264      64.431  30.914  50.894  1.00  0.00           H  
ATOM   4188  CA  LEU   264      66.025  30.016  52.056  1.00  0.00           C  
ATOM   4189  HA  LEU   264      66.515  29.044  51.997  1.00  0.00           H  
ATOM   4190  CB  LEU   264      67.220  30.943  51.709  1.00  0.00           C  
ATOM   4191  HB2 LEU   264      68.101  30.777  52.329  1.00  0.00           H  
ATOM   4192  HB3 LEU   264      67.497  30.587  50.717  1.00  0.00           H  
ATOM   4193  CG  LEU   264      66.911  32.416  51.621  1.00  0.00           C  
ATOM   4194  HG  LEU   264      65.864  32.574  51.364  1.00  0.00           H  
ATOM   4195  CD1 LEU   264      67.384  33.032  52.924  1.00  0.00           C  
ATOM   4196 HD11 LEU   264      67.176  32.490  53.846  1.00  0.00           H  
ATOM   4197 HD12 LEU   264      68.461  33.119  53.067  1.00  0.00           H  
ATOM   4198 HD13 LEU   264      66.949  34.028  53.002  1.00  0.00           H  
ATOM   4199  CD2 LEU   264      67.717  33.136  50.606  1.00  0.00           C  
ATOM   4200 HD21 LEU   264      68.765  33.126  50.907  1.00  0.00           H  
ATOM   4201 HD22 LEU   264      67.716  32.568  49.676  1.00  0.00           H  
ATOM   4202 HD23 LEU   264      67.364  34.165  50.543  1.00  0.00           H  
ATOM   4203  C   LEU   264      65.502  30.056  53.523  1.00  0.00           C  
ATOM   4204  O   LEU   264      66.357  30.214  54.443  1.00  0.00           O  
ATOM   4205  N   THR   265      64.139  30.104  53.824  1.00  0.00           N  
ATOM   4206  H   THR   265      63.515  30.149  53.030  1.00  0.00           H  
ATOM   4207  CA  THR   265      63.552  30.391  55.183  1.00  0.00           C  
ATOM   4208  HA  THR   265      64.319  30.298  55.953  1.00  0.00           H  
ATOM   4209  CB  THR   265      63.136  31.902  55.250  1.00  0.00           C  
ATOM   4210  HB  THR   265      62.361  32.020  54.492  1.00  0.00           H  
ATOM   4211  CG2 THR   265      62.668  32.391  56.614  1.00  0.00           C  
ATOM   4212 HG21 THR   265      61.691  31.925  56.740  1.00  0.00           H  
ATOM   4213 HG22 THR   265      63.210  32.085  57.509  1.00  0.00           H  
ATOM   4214 HG23 THR   265      62.532  33.473  56.623  1.00  0.00           H  
ATOM   4215  OG1 THR   265      64.153  32.719  54.801  1.00  0.00           O  
ATOM   4216  HG1 THR   265      64.217  32.644  53.846  1.00  0.00           H  
ATOM   4217  C   THR   265      62.454  29.410  55.625  1.00  0.00           C  
ATOM   4218  O   THR   265      61.899  29.416  56.700  1.00  0.00           O  
ATOM   4219  N   VAL   266      62.098  28.530  54.688  1.00  0.00           N  
ATOM   4220  H   VAL   266      62.559  28.490  53.791  1.00  0.00           H  
ATOM   4221  CA  VAL   266      61.071  27.460  54.905  1.00  0.00           C  
ATOM   4222  HA  VAL   266      60.118  27.987  54.953  1.00  0.00           H  
ATOM   4223  CB  VAL   266      60.837  26.611  53.538  1.00  0.00           C  
ATOM   4224  HB  VAL   266      60.437  27.204  52.715  1.00  0.00           H  
ATOM   4225  CG1 VAL   266      62.226  26.092  53.051  1.00  0.00           C  
ATOM   4226 HG11 VAL   266      62.807  25.651  53.861  1.00  0.00           H  
ATOM   4227 HG12 VAL   266      61.968  25.315  52.332  1.00  0.00           H  
ATOM   4228 HG13 VAL   266      62.789  26.943  52.666  1.00  0.00           H  
ATOM   4229  CG2 VAL   266      59.725  25.542  53.731  1.00  0.00           C  
ATOM   4230 HG21 VAL   266      58.787  26.090  53.820  1.00  0.00           H  
ATOM   4231 HG22 VAL   266      59.702  24.923  52.834  1.00  0.00           H  
ATOM   4232 HG23 VAL   266      59.775  24.817  54.543  1.00  0.00           H  
ATOM   4233  C   VAL   266      61.296  26.687  56.239  1.00  0.00           C  
ATOM   4234  O   VAL   266      62.433  26.241  56.468  1.00  0.00           O  
ATOM   4235  N   PRO   267      60.286  26.620  57.110  1.00  0.00           N  
ATOM   4236  CD  PRO   267      59.101  27.489  57.177  1.00  0.00           C  
ATOM   4237  HD2 PRO   267      58.229  27.019  56.721  1.00  0.00           H  
ATOM   4238  HD3 PRO   267      59.237  28.443  56.668  1.00  0.00           H  
ATOM   4239  CG  PRO   267      58.784  27.644  58.680  1.00  0.00           C  
ATOM   4240  HG2 PRO   267      57.730  27.790  58.917  1.00  0.00           H  
ATOM   4241  HG3 PRO   267      59.514  28.345  59.086  1.00  0.00           H  
ATOM   4242  CB  PRO   267      59.101  26.197  59.167  1.00  0.00           C  
ATOM   4243  HB2 PRO   267      58.352  25.489  58.812  1.00  0.00           H  
ATOM   4244  HB3 PRO   267      59.271  26.063  60.236  1.00  0.00           H  
ATOM   4245  CA  PRO   267      60.447  25.942  58.454  1.00  0.00           C  
ATOM   4246  HA  PRO   267      61.261  26.433  58.987  1.00  0.00           H  
ATOM   4247  C   PRO   267      60.604  24.383  58.362  1.00  0.00           C  
ATOM   4248  O   PRO   267      61.361  23.920  59.141  1.00  0.00           O  
ATOM   4249  N   PHE   268      59.969  23.785  57.385  1.00  0.00           N  
ATOM   4250  H   PHE   268      59.272  24.220  56.797  1.00  0.00           H  
ATOM   4251  CA  PHE   268      60.077  22.290  57.178  1.00  0.00           C  
ATOM   4252  HA  PHE   268      60.907  21.875  57.749  1.00  0.00           H  
ATOM   4253  CB  PHE   268      58.721  21.624  57.632  1.00  0.00           C  
ATOM   4254  HB2 PHE   268      57.835  22.170  57.309  1.00  0.00           H  
ATOM   4255  HB3 PHE   268      58.611  20.606  57.260  1.00  0.00           H  
ATOM   4256  CG  PHE   268      58.573  21.613  59.118  1.00  0.00           C  
ATOM   4257  CD1 PHE   268      57.760  22.509  59.715  1.00  0.00           C  
ATOM   4258  HD1 PHE   268      57.273  23.291  59.151  1.00  0.00           H  
ATOM   4259  CE1 PHE   268      57.537  22.501  61.107  1.00  0.00           C  
ATOM   4260  HE1 PHE   268      56.868  23.175  61.622  1.00  0.00           H  
ATOM   4261  CZ  PHE   268      58.240  21.521  61.835  1.00  0.00           C  
ATOM   4262  HZ  PHE   268      58.184  21.517  62.913  1.00  0.00           H  
ATOM   4263  CE2 PHE   268      58.964  20.489  61.220  1.00  0.00           C  
ATOM   4264  HE2 PHE   268      59.525  19.764  61.792  1.00  0.00           H  
ATOM   4265  CD2 PHE   268      59.190  20.528  59.808  1.00  0.00           C  
ATOM   4266  HD2 PHE   268      59.790  19.741  59.375  1.00  0.00           H  
ATOM   4267  C   PHE   268      60.392  22.092  55.683  1.00  0.00           C  
ATOM   4268  O   PHE   268      59.515  21.867  54.845  1.00  0.00           O  
ATOM   4269  N   GLY   269      61.680  22.313  55.423  1.00  0.00           N  
ATOM   4270  H   GLY   269      62.394  22.396  56.132  1.00  0.00           H  
ATOM   4271  CA  GLY   269      62.169  22.412  54.028  1.00  0.00           C  
ATOM   4272  HA2 GLY   269      61.440  22.893  53.377  1.00  0.00           H  
ATOM   4273  HA3 GLY   269      63.140  22.884  54.181  1.00  0.00           H  
ATOM   4274  C   GLY   269      62.419  21.077  53.270  1.00  0.00           C  
ATOM   4275  O   GLY   269      62.601  21.063  52.059  1.00  0.00           O  
ATOM   4276  N   GLN   270      62.473  20.008  54.024  1.00  0.00           N  
ATOM   4277  H   GLN   270      62.492  20.135  55.025  1.00  0.00           H  
ATOM   4278  CA  GLN   270      62.291  18.675  53.555  1.00  0.00           C  
ATOM   4279  HA  GLN   270      63.099  18.533  52.836  1.00  0.00           H  
ATOM   4280  CB  GLN   270      62.632  17.734  54.682  1.00  0.00           C  
ATOM   4281  HB2 GLN   270      63.166  16.911  54.208  1.00  0.00           H  
ATOM   4282  HB3 GLN   270      63.366  18.133  55.383  1.00  0.00           H  
ATOM   4283  CG  GLN   270      61.433  17.086  55.417  1.00  0.00           C  
ATOM   4284  HG2 GLN   270      60.802  16.486  54.762  1.00  0.00           H  
ATOM   4285  HG3 GLN   270      61.829  16.356  56.123  1.00  0.00           H  
ATOM   4286  CD  GLN   270      60.641  18.123  56.187  1.00  0.00           C  
ATOM   4287  OE1 GLN   270      60.993  19.273  56.308  1.00  0.00           O  
ATOM   4288  NE2 GLN   270      59.433  17.785  56.683  1.00  0.00           N  
ATOM   4289 HE21 GLN   270      58.888  18.469  57.189  1.00  0.00           H  
ATOM   4290 HE22 GLN   270      59.127  16.831  56.554  1.00  0.00           H  
ATOM   4291  C   GLN   270      60.979  18.355  52.873  1.00  0.00           C  
ATOM   4292  O   GLN   270      60.890  17.387  52.122  1.00  0.00           O  
ATOM   4293  N   LYS   271      59.914  19.190  53.066  1.00  0.00           N  
ATOM   4294  H   LYS   271      60.110  19.940  53.714  1.00  0.00           H  
ATOM   4295  CA  LYS   271      58.595  19.074  52.526  1.00  0.00           C  
ATOM   4296  HA  LYS   271      58.231  18.066  52.727  1.00  0.00           H  
ATOM   4297  CB  LYS   271      57.563  20.021  53.136  1.00  0.00           C  
ATOM   4298  HB2 LYS   271      57.894  21.051  53.264  1.00  0.00           H  
ATOM   4299  HB3 LYS   271      56.748  20.086  52.414  1.00  0.00           H  
ATOM   4300  CG  LYS   271      57.031  19.616  54.535  1.00  0.00           C  
ATOM   4301  HG2 LYS   271      57.872  19.597  55.228  1.00  0.00           H  
ATOM   4302  HG3 LYS   271      56.327  20.379  54.868  1.00  0.00           H  
ATOM   4303  CD  LYS   271      56.292  18.230  54.616  1.00  0.00           C  
ATOM   4304  HD2 LYS   271      56.712  17.424  54.015  1.00  0.00           H  
ATOM   4305  HD3 LYS   271      56.166  17.957  55.664  1.00  0.00           H  
ATOM   4306  CE  LYS   271      54.908  18.344  54.080  1.00  0.00           C  
ATOM   4307  HE2 LYS   271      54.329  19.015  54.714  1.00  0.00           H  
ATOM   4308  HE3 LYS   271      54.963  18.661  53.039  1.00  0.00           H  
ATOM   4309  NZ  LYS   271      54.140  17.144  54.044  1.00  0.00           N  
ATOM   4310  HZ1 LYS   271      53.728  16.884  54.929  1.00  0.00           H  
ATOM   4311  HZ2 LYS   271      53.456  17.188  53.302  1.00  0.00           H  
ATOM   4312  HZ3 LYS   271      54.675  16.337  53.757  1.00  0.00           H  
ATOM   4313  C   LYS   271      58.509  19.348  50.964  1.00  0.00           C  
ATOM   4314  O   LYS   271      59.308  20.104  50.420  1.00  0.00           O  
ATOM   4315  N   PRO   272      57.539  18.797  50.211  1.00  0.00           N  
ATOM   4316  CD  PRO   272      56.778  17.591  50.530  1.00  0.00           C  
ATOM   4317  HD2 PRO   272      55.954  17.863  51.189  1.00  0.00           H  
ATOM   4318  HD3 PRO   272      57.308  16.834  51.108  1.00  0.00           H  
ATOM   4319  CG  PRO   272      56.269  17.126  49.139  1.00  0.00           C  
ATOM   4320  HG2 PRO   272      55.309  16.651  49.342  1.00  0.00           H  
ATOM   4321  HG3 PRO   272      56.910  16.397  48.643  1.00  0.00           H  
ATOM   4322  CB  PRO   272      56.104  18.383  48.287  1.00  0.00           C  
ATOM   4323  HB2 PRO   272      55.162  18.800  48.645  1.00  0.00           H  
ATOM   4324  HB3 PRO   272      56.132  18.176  47.217  1.00  0.00           H  
ATOM   4325  CA  PRO   272      57.279  19.213  48.805  1.00  0.00           C  
ATOM   4326  HA  PRO   272      58.173  18.880  48.278  1.00  0.00           H  
ATOM   4327  C   PRO   272      57.053  20.715  48.657  1.00  0.00           C  
ATOM   4328  O   PRO   272      56.671  21.341  49.649  1.00  0.00           O  
ATOM   4329  N   ASN   273      57.137  21.332  47.532  1.00  0.00           N  
ATOM   4330  H   ASN   273      57.717  20.826  46.879  1.00  0.00           H  
ATOM   4331  CA  ASN   273      56.742  22.653  47.326  1.00  0.00           C  
ATOM   4332  HA  ASN   273      56.972  23.311  48.165  1.00  0.00           H  
ATOM   4333  CB  ASN   273      57.279  23.049  45.960  1.00  0.00           C  
ATOM   4334  HB2 ASN   273      58.199  22.557  45.644  1.00  0.00           H  
ATOM   4335  HB3 ASN   273      56.501  22.782  45.244  1.00  0.00           H  
ATOM   4336  CG  ASN   273      57.549  24.555  45.881  1.00  0.00           C  
ATOM   4337  OD1 ASN   273      56.683  25.324  46.293  1.00  0.00           O  
ATOM   4338  ND2 ASN   273      58.633  24.977  45.189  1.00  0.00           N  
ATOM   4339 HD21 ASN   273      58.691  25.984  45.243  1.00  0.00           H  
ATOM   4340 HD22 ASN   273      59.259  24.396  44.649  1.00  0.00           H  
ATOM   4341  C   ASN   273      55.212  22.728  47.349  1.00  0.00           C  
ATOM   4342  O   ASN   273      54.572  21.852  46.738  1.00  0.00           O  
ATOM   4343  N   ILE   274      54.675  23.731  48.122  1.00  0.00           N  
ATOM   4344  H   ILE   274      55.262  24.325  48.690  1.00  0.00           H  
ATOM   4345  CA  ILE   274      53.251  23.971  48.288  1.00  0.00           C  
ATOM   4346  HA  ILE   274      52.788  22.985  48.324  1.00  0.00           H  
ATOM   4347  CB  ILE   274      52.807  24.667  49.569  1.00  0.00           C  
ATOM   4348  HB  ILE   274      51.910  25.249  49.359  1.00  0.00           H  
ATOM   4349  CG2 ILE   274      52.474  23.704  50.709  1.00  0.00           C  
ATOM   4350 HG21 ILE   274      52.010  24.283  51.508  1.00  0.00           H  
ATOM   4351 HG22 ILE   274      51.756  22.932  50.431  1.00  0.00           H  
ATOM   4352 HG23 ILE   274      53.392  23.342  51.173  1.00  0.00           H  
ATOM   4353  CG1 ILE   274      53.863  25.629  50.142  1.00  0.00           C  
ATOM   4354 HG12 ILE   274      54.602  25.030  50.673  1.00  0.00           H  
ATOM   4355 HG13 ILE   274      54.527  26.037  49.381  1.00  0.00           H  
ATOM   4356  CD1 ILE   274      53.319  26.731  51.108  1.00  0.00           C  
ATOM   4357 HD11 ILE   274      54.155  27.378  51.374  1.00  0.00           H  
ATOM   4358 HD12 ILE   274      52.625  27.394  50.592  1.00  0.00           H  
ATOM   4359 HD13 ILE   274      52.796  26.331  51.977  1.00  0.00           H  
ATOM   4360  C   ILE   274      52.489  24.684  47.143  1.00  0.00           C  
ATOM   4361  O   ILE   274      51.261  24.653  47.223  1.00  0.00           O  
ATOM   4362  N   ASP   275      53.198  25.206  46.129  1.00  0.00           N  
ATOM   4363  H   ASP   275      54.203  25.099  46.149  1.00  0.00           H  
ATOM   4364  CA  ASP   275      52.623  25.774  44.986  1.00  0.00           C  
ATOM   4365  HA  ASP   275      51.728  26.209  45.430  1.00  0.00           H  
ATOM   4366  CB  ASP   275      53.506  26.978  44.525  1.00  0.00           C  
ATOM   4367  HB2 ASP   275      53.371  27.710  45.321  1.00  0.00           H  
ATOM   4368  HB3 ASP   275      54.541  26.640  44.468  1.00  0.00           H  
ATOM   4369  CG  ASP   275      53.117  27.654  43.256  1.00  0.00           C  
ATOM   4370  OD1 ASP   275      52.395  27.088  42.454  1.00  0.00           O  
ATOM   4371  OD2 ASP   275      53.605  28.815  43.039  1.00  0.00           O  
ATOM   4372  C   ASP   275      52.259  24.715  43.970  1.00  0.00           C  
ATOM   4373  O   ASP   275      53.212  24.070  43.487  1.00  0.00           O  
ATOM   4374  N   VAL   276      50.985  24.422  43.713  1.00  0.00           N  
ATOM   4375  H   VAL   276      50.234  25.018  44.031  1.00  0.00           H  
ATOM   4376  CA  VAL   276      50.622  23.242  42.870  1.00  0.00           C  
ATOM   4377  HA  VAL   276      51.243  22.391  43.151  1.00  0.00           H  
ATOM   4378  CB  VAL   276      49.107  22.963  43.140  1.00  0.00           C  
ATOM   4379  HB  VAL   276      48.846  21.971  42.772  1.00  0.00           H  
ATOM   4380  CG1 VAL   276      48.706  22.853  44.612  1.00  0.00           C  
ATOM   4381 HG11 VAL   276      47.711  22.412  44.670  1.00  0.00           H  
ATOM   4382 HG12 VAL   276      49.427  22.212  45.119  1.00  0.00           H  
ATOM   4383 HG13 VAL   276      48.767  23.853  45.042  1.00  0.00           H  
ATOM   4384  CG2 VAL   276      48.227  24.059  42.492  1.00  0.00           C  
ATOM   4385 HG21 VAL   276      48.220  23.951  41.407  1.00  0.00           H  
ATOM   4386 HG22 VAL   276      47.215  24.006  42.892  1.00  0.00           H  
ATOM   4387 HG23 VAL   276      48.622  25.006  42.859  1.00  0.00           H  
ATOM   4388  C   VAL   276      50.848  23.416  41.408  1.00  0.00           C  
ATOM   4389  O   VAL   276      50.451  22.506  40.636  1.00  0.00           O  
ATOM   4390  N   THR   277      51.509  24.560  40.998  1.00  0.00           N  
ATOM   4391  H   THR   277      51.746  25.260  41.687  1.00  0.00           H  
ATOM   4392  CA  THR   277      51.887  24.849  39.551  1.00  0.00           C  
ATOM   4393  HA  THR   277      51.000  25.206  39.027  1.00  0.00           H  
ATOM   4394  CB  THR   277      52.926  26.003  39.457  1.00  0.00           C  
ATOM   4395  HB  THR   277      53.808  25.837  40.076  1.00  0.00           H  
ATOM   4396  CG2 THR   277      53.299  26.183  38.021  1.00  0.00           C  
ATOM   4397 HG21 THR   277      53.944  25.428  37.571  1.00  0.00           H  
ATOM   4398 HG22 THR   277      52.415  26.508  37.472  1.00  0.00           H  
ATOM   4399 HG23 THR   277      53.950  27.054  38.088  1.00  0.00           H  
ATOM   4400  OG1 THR   277      52.306  27.248  39.845  1.00  0.00           O  
ATOM   4401  HG1 THR   277      52.406  27.254  40.800  1.00  0.00           H  
ATOM   4402  C   THR   277      52.464  23.612  38.859  1.00  0.00           C  
ATOM   4403  O   THR   277      52.043  23.297  37.745  1.00  0.00           O  
ATOM   4404  N   ASP   278      53.360  22.775  39.413  1.00  0.00           N  
ATOM   4405  H   ASP   278      53.728  23.065  40.307  1.00  0.00           H  
ATOM   4406  CA  ASP   278      53.956  21.630  38.686  1.00  0.00           C  
ATOM   4407  HA  ASP   278      54.435  21.998  37.779  1.00  0.00           H  
ATOM   4408  CB  ASP   278      55.115  21.040  39.578  1.00  0.00           C  
ATOM   4409  HB2 ASP   278      54.632  20.516  40.403  1.00  0.00           H  
ATOM   4410  HB3 ASP   278      55.702  20.378  38.942  1.00  0.00           H  
ATOM   4411  CG  ASP   278      56.085  22.084  40.030  1.00  0.00           C  
ATOM   4412  OD1 ASP   278      56.167  22.337  41.255  1.00  0.00           O  
ATOM   4413  OD2 ASP   278      56.706  22.749  39.145  1.00  0.00           O  
ATOM   4414  C   ASP   278      52.923  20.528  38.466  1.00  0.00           C  
ATOM   4415  O   ASP   278      53.007  19.883  37.419  1.00  0.00           O  
ATOM   4416  N   ALA   279      51.920  20.237  39.313  1.00  0.00           N  
ATOM   4417  H   ALA   279      51.739  21.001  39.948  1.00  0.00           H  
ATOM   4418  CA  ALA   279      50.865  19.275  39.083  1.00  0.00           C  
ATOM   4419  HA  ALA   279      51.283  18.379  38.624  1.00  0.00           H  
ATOM   4420  CB  ALA   279      50.253  18.950  40.446  1.00  0.00           C  
ATOM   4421  HB1 ALA   279      51.049  18.651  41.127  1.00  0.00           H  
ATOM   4422  HB2 ALA   279      49.867  19.848  40.927  1.00  0.00           H  
ATOM   4423  HB3 ALA   279      49.558  18.120  40.312  1.00  0.00           H  
ATOM   4424  C   ALA   279      49.731  19.904  38.189  1.00  0.00           C  
ATOM   4425  O   ALA   279      49.174  19.212  37.307  1.00  0.00           O  
ATOM   4426  N   MET   280      49.391  21.191  38.311  1.00  0.00           N  
ATOM   4427  H   MET   280      49.923  21.716  38.991  1.00  0.00           H  
ATOM   4428  CA  MET   280      48.485  21.969  37.453  1.00  0.00           C  
ATOM   4429  HA  MET   280      47.493  21.520  37.428  1.00  0.00           H  
ATOM   4430  CB  MET   280      48.473  23.375  38.075  1.00  0.00           C  
ATOM   4431  HB2 MET   280      47.932  23.381  39.021  1.00  0.00           H  
ATOM   4432  HB3 MET   280      49.492  23.743  38.196  1.00  0.00           H  
ATOM   4433  CG  MET   280      47.632  24.378  37.234  1.00  0.00           C  
ATOM   4434  HG2 MET   280      48.007  24.416  36.211  1.00  0.00           H  
ATOM   4435  HG3 MET   280      46.597  24.047  37.143  1.00  0.00           H  
ATOM   4436  SD  MET   280      47.683  26.035  37.902  1.00  0.00           S  
ATOM   4437  CE  MET   280      46.488  25.825  39.241  1.00  0.00           C  
ATOM   4438  HE1 MET   280      45.646  25.214  38.917  1.00  0.00           H  
ATOM   4439  HE2 MET   280      46.935  25.323  40.099  1.00  0.00           H  
ATOM   4440  HE3 MET   280      46.061  26.768  39.581  1.00  0.00           H  
ATOM   4441  C   MET   280      48.966  21.989  35.971  1.00  0.00           C  
ATOM   4442  O   MET   280      48.228  21.630  35.034  1.00  0.00           O  
ATOM   4443  N   VAL   281      50.238  22.255  35.760  1.00  0.00           N  
ATOM   4444  H   VAL   281      50.833  22.438  36.555  1.00  0.00           H  
ATOM   4445  CA  VAL   281      50.890  22.193  34.495  1.00  0.00           C  
ATOM   4446  HA  VAL   281      50.266  22.838  33.876  1.00  0.00           H  
ATOM   4447  CB  VAL   281      52.325  22.817  34.448  1.00  0.00           C  
ATOM   4448  HB  VAL   281      52.893  22.292  35.215  1.00  0.00           H  
ATOM   4449  CG1 VAL   281      53.007  22.526  33.091  1.00  0.00           C  
ATOM   4450 HG11 VAL   281      53.842  23.164  32.799  1.00  0.00           H  
ATOM   4451 HG12 VAL   281      53.301  21.483  32.977  1.00  0.00           H  
ATOM   4452 HG13 VAL   281      52.217  22.711  32.363  1.00  0.00           H  
ATOM   4453  CG2 VAL   281      52.292  24.376  34.579  1.00  0.00           C  
ATOM   4454 HG21 VAL   281      51.713  24.823  35.387  1.00  0.00           H  
ATOM   4455 HG22 VAL   281      53.290  24.768  34.777  1.00  0.00           H  
ATOM   4456 HG23 VAL   281      51.919  24.804  33.649  1.00  0.00           H  
ATOM   4457  C   VAL   281      50.983  20.708  33.934  1.00  0.00           C  
ATOM   4458  O   VAL   281      50.808  20.486  32.728  1.00  0.00           O  
ATOM   4459  N   ASP   282      51.204  19.669  34.801  1.00  0.00           N  
ATOM   4460  H   ASP   282      51.525  19.822  35.746  1.00  0.00           H  
ATOM   4461  CA  ASP   282      51.187  18.267  34.358  1.00  0.00           C  
ATOM   4462  HA  ASP   282      51.885  18.226  33.521  1.00  0.00           H  
ATOM   4463  CB  ASP   282      51.704  17.425  35.570  1.00  0.00           C  
ATOM   4464  HB2 ASP   282      52.584  17.889  36.017  1.00  0.00           H  
ATOM   4465  HB3 ASP   282      50.967  17.399  36.372  1.00  0.00           H  
ATOM   4466  CG  ASP   282      52.077  16.062  35.072  1.00  0.00           C  
ATOM   4467  OD1 ASP   282      52.951  16.033  34.090  1.00  0.00           O  
ATOM   4468  OD2 ASP   282      51.508  15.065  35.606  1.00  0.00           O  
ATOM   4469  C   ASP   282      49.759  17.773  33.882  1.00  0.00           C  
ATOM   4470  O   ASP   282      49.498  16.940  32.970  1.00  0.00           O  
ATOM   4471  N   GLN   283      48.730  18.311  34.522  1.00  0.00           N  
ATOM   4472  H   GLN   283      48.943  18.836  35.357  1.00  0.00           H  
ATOM   4473  CA  GLN   283      47.311  18.288  34.205  1.00  0.00           C  
ATOM   4474  HA  GLN   283      47.162  17.234  33.973  1.00  0.00           H  
ATOM   4475  CB  GLN   283      46.521  18.674  35.501  1.00  0.00           C  
ATOM   4476  HB2 GLN   283      46.876  19.620  35.909  1.00  0.00           H  
ATOM   4477  HB3 GLN   283      45.478  18.763  35.196  1.00  0.00           H  
ATOM   4478  CG  GLN   283      46.694  17.664  36.616  1.00  0.00           C  
ATOM   4479  HG2 GLN   283      47.680  17.206  36.535  1.00  0.00           H  
ATOM   4480  HG3 GLN   283      46.677  18.139  37.597  1.00  0.00           H  
ATOM   4481  CD  GLN   283      45.612  16.588  36.399  1.00  0.00           C  
ATOM   4482  OE1 GLN   283      44.418  16.772  36.658  1.00  0.00           O  
ATOM   4483  NE2 GLN   283      45.886  15.428  35.954  1.00  0.00           N  
ATOM   4484 HE21 GLN   283      45.164  14.724  35.899  1.00  0.00           H  
ATOM   4485 HE22 GLN   283      46.806  15.214  35.598  1.00  0.00           H  
ATOM   4486  C   GLN   283      46.942  19.086  32.952  1.00  0.00           C  
ATOM   4487  O   GLN   283      45.877  18.967  32.377  1.00  0.00           O  
ATOM   4488  N   ALA   284      47.830  19.936  32.440  1.00  0.00           N  
ATOM   4489  H   ALA   284      48.634  20.233  32.976  1.00  0.00           H  
ATOM   4490  CA  ALA   284      47.640  20.726  31.233  1.00  0.00           C  
ATOM   4491  HA  ALA   284      48.554  21.319  31.195  1.00  0.00           H  
ATOM   4492  CB  ALA   284      47.654  19.810  30.048  1.00  0.00           C  
ATOM   4493  HB1 ALA   284      46.792  19.143  30.027  1.00  0.00           H  
ATOM   4494  HB2 ALA   284      47.668  20.399  29.131  1.00  0.00           H  
ATOM   4495  HB3 ALA   284      48.574  19.225  30.024  1.00  0.00           H  
ATOM   4496  C   ALA   284      46.402  21.694  31.217  1.00  0.00           C  
ATOM   4497  O   ALA   284      45.631  21.788  30.249  1.00  0.00           O  
ATOM   4498  N   TRP   285      46.123  22.330  32.285  1.00  0.00           N  
ATOM   4499  H   TRP   285      46.699  22.314  33.115  1.00  0.00           H  
ATOM   4500  CA  TRP   285      45.008  23.280  32.366  1.00  0.00           C  
ATOM   4501  HA  TRP   285      44.142  22.764  31.951  1.00  0.00           H  
ATOM   4502  CB  TRP   285      44.707  23.575  33.839  1.00  0.00           C  
ATOM   4503  HB2 TRP   285      45.713  23.752  34.218  1.00  0.00           H  
ATOM   4504  HB3 TRP   285      44.041  24.438  33.833  1.00  0.00           H  
ATOM   4505  CG  TRP   285      44.055  22.495  34.630  1.00  0.00           C  
ATOM   4506  CD1 TRP   285      43.810  21.256  34.286  1.00  0.00           C  
ATOM   4507  HD1 TRP   285      44.038  20.750  33.360  1.00  0.00           H  
ATOM   4508  NE1 TRP   285      43.326  20.592  35.363  1.00  0.00           N  
ATOM   4509  HE1 TRP   285      42.949  19.665  35.225  1.00  0.00           H  
ATOM   4510  CE2 TRP   285      43.099  21.379  36.387  1.00  0.00           C  
ATOM   4511  CZ2 TRP   285      42.446  21.166  37.618  1.00  0.00           C  
ATOM   4512  HZ2 TRP   285      41.840  20.298  37.831  1.00  0.00           H  
ATOM   4513  CH2 TRP   285      42.353  22.221  38.560  1.00  0.00           C  
ATOM   4514  HH2 TRP   285      42.045  21.961  39.562  1.00  0.00           H  
ATOM   4515  CZ3 TRP   285      42.938  23.461  38.220  1.00  0.00           C  
ATOM   4516  HZ3 TRP   285      42.936  24.267  38.940  1.00  0.00           H  
ATOM   4517  CE3 TRP   285      43.596  23.597  37.003  1.00  0.00           C  
ATOM   4518  HE3 TRP   285      44.213  24.459  36.799  1.00  0.00           H  
ATOM   4519  CD2 TRP   285      43.662  22.570  36.038  1.00  0.00           C  
ATOM   4520  C   TRP   285      45.233  24.596  31.612  1.00  0.00           C  
ATOM   4521  O   TRP   285      46.296  25.087  31.342  1.00  0.00           O  
ATOM   4522  N   ASP   286      44.068  25.154  31.143  1.00  0.00           N  
ATOM   4523  H   ASP   286      43.155  24.760  31.321  1.00  0.00           H  
ATOM   4524  CA  ASP   286      43.982  26.451  30.449  1.00  0.00           C  
ATOM   4525  HA  ASP   286      44.979  26.820  30.211  1.00  0.00           H  
ATOM   4526  CB  ASP   286      43.194  26.490  29.106  1.00  0.00           C  
ATOM   4527  HB2 ASP   286      43.247  27.502  28.705  1.00  0.00           H  
ATOM   4528  HB3 ASP   286      43.660  25.736  28.472  1.00  0.00           H  
ATOM   4529  CG  ASP   286      41.692  26.026  29.177  1.00  0.00           C  
ATOM   4530  OD1 ASP   286      41.151  26.021  28.030  1.00  0.00           O  
ATOM   4531  OD2 ASP   286      41.197  25.747  30.273  1.00  0.00           O  
ATOM   4532  C   ASP   286      43.407  27.465  31.438  1.00  0.00           C  
ATOM   4533  O   ASP   286      42.846  27.180  32.524  1.00  0.00           O  
ATOM   4534  N   ALA   287      43.469  28.761  31.049  1.00  0.00           N  
ATOM   4535  H   ALA   287      44.157  28.920  30.327  1.00  0.00           H  
ATOM   4536  CA  ALA   287      42.878  29.860  31.804  1.00  0.00           C  
ATOM   4537  HA  ALA   287      43.380  30.128  32.733  1.00  0.00           H  
ATOM   4538  CB  ALA   287      43.120  31.113  30.933  1.00  0.00           C  
ATOM   4539  HB1 ALA   287      42.657  31.924  31.495  1.00  0.00           H  
ATOM   4540  HB2 ALA   287      44.184  31.281  30.764  1.00  0.00           H  
ATOM   4541  HB3 ALA   287      42.604  30.947  29.987  1.00  0.00           H  
ATOM   4542  C   ALA   287      41.378  29.637  32.120  1.00  0.00           C  
ATOM   4543  O   ALA   287      40.824  30.140  33.080  1.00  0.00           O  
ATOM   4544  N   GLN   288      40.698  28.774  31.381  1.00  0.00           N  
ATOM   4545  H   GLN   288      41.209  28.343  30.624  1.00  0.00           H  
ATOM   4546  CA  GLN   288      39.237  28.471  31.520  1.00  0.00           C  
ATOM   4547  HA  GLN   288      38.878  29.332  32.084  1.00  0.00           H  
ATOM   4548  CB  GLN   288      38.748  28.317  30.062  1.00  0.00           C  
ATOM   4549  HB2 GLN   288      39.528  27.794  29.509  1.00  0.00           H  
ATOM   4550  HB3 GLN   288      37.767  27.856  30.179  1.00  0.00           H  
ATOM   4551  CG  GLN   288      38.770  29.628  29.333  1.00  0.00           C  
ATOM   4552  HG2 GLN   288      38.040  29.477  28.538  1.00  0.00           H  
ATOM   4553  HG3 GLN   288      38.392  30.425  29.973  1.00  0.00           H  
ATOM   4554  CD  GLN   288      39.968  30.132  28.596  1.00  0.00           C  
ATOM   4555  OE1 GLN   288      40.849  29.326  28.216  1.00  0.00           O  
ATOM   4556  NE2 GLN   288      40.092  31.387  28.254  1.00  0.00           N  
ATOM   4557 HE21 GLN   288      40.864  31.616  27.645  1.00  0.00           H  
ATOM   4558 HE22 GLN   288      39.248  31.925  28.391  1.00  0.00           H  
ATOM   4559  C   GLN   288      38.797  27.320  32.428  1.00  0.00           C  
ATOM   4560  O   GLN   288      37.767  27.282  33.057  1.00  0.00           O  
ATOM   4561  N   ARG   289      39.711  26.373  32.547  1.00  0.00           N  
ATOM   4562  H   ARG   289      40.370  26.455  31.786  1.00  0.00           H  
ATOM   4563  CA  ARG   289      39.713  25.324  33.565  1.00  0.00           C  
ATOM   4564  HA  ARG   289      38.718  24.909  33.726  1.00  0.00           H  
ATOM   4565  CB  ARG   289      40.524  24.047  33.064  1.00  0.00           C  
ATOM   4566  HB2 ARG   289      40.053  23.591  32.194  1.00  0.00           H  
ATOM   4567  HB3 ARG   289      41.518  24.409  32.802  1.00  0.00           H  
ATOM   4568  CG  ARG   289      40.610  22.879  34.058  1.00  0.00           C  
ATOM   4569  HG2 ARG   289      41.416  22.206  33.766  1.00  0.00           H  
ATOM   4570  HG3 ARG   289      40.918  23.210  35.050  1.00  0.00           H  
ATOM   4571  CD  ARG   289      39.289  22.096  34.285  1.00  0.00           C  
ATOM   4572  HD2 ARG   289      38.427  22.731  34.082  1.00  0.00           H  
ATOM   4573  HD3 ARG   289      39.286  21.254  33.593  1.00  0.00           H  
ATOM   4574  NE  ARG   289      39.285  21.297  35.569  1.00  0.00           N  
ATOM   4575  HE  ARG   289      39.301  20.292  35.472  1.00  0.00           H  
ATOM   4576  CZ  ARG   289      38.999  21.742  36.749  1.00  0.00           C  
ATOM   4577  NH1 ARG   289      38.875  23.013  37.036  1.00  0.00           N  
ATOM   4578 HH11 ARG   289      39.045  23.646  36.268  1.00  0.00           H  
ATOM   4579 HH12 ARG   289      38.882  23.369  37.981  1.00  0.00           H  
ATOM   4580  NH2 ARG   289      38.920  20.852  37.735  1.00  0.00           N  
ATOM   4581 HH21 ARG   289      39.104  19.867  37.607  1.00  0.00           H  
ATOM   4582 HH22 ARG   289      38.790  21.164  38.687  1.00  0.00           H  
ATOM   4583  C   ARG   289      40.261  25.809  34.871  1.00  0.00           C  
ATOM   4584  O   ARG   289      39.658  25.336  35.881  1.00  0.00           O  
ATOM   4585  N   ILE   290      41.112  26.811  34.917  1.00  0.00           N  
ATOM   4586  H   ILE   290      41.609  26.915  34.044  1.00  0.00           H  
ATOM   4587  CA  ILE   290      41.364  27.614  36.114  1.00  0.00           C  
ATOM   4588  HA  ILE   290      41.577  26.859  36.871  1.00  0.00           H  
ATOM   4589  CB  ILE   290      42.732  28.347  35.944  1.00  0.00           C  
ATOM   4590  HB  ILE   290      42.658  28.850  34.980  1.00  0.00           H  
ATOM   4591  CG2 ILE   290      42.862  29.608  36.914  1.00  0.00           C  
ATOM   4592 HG21 ILE   290      42.021  30.293  36.806  1.00  0.00           H  
ATOM   4593 HG22 ILE   290      42.918  29.270  37.949  1.00  0.00           H  
ATOM   4594 HG23 ILE   290      43.738  30.212  36.677  1.00  0.00           H  
ATOM   4595  CG1 ILE   290      43.961  27.357  35.961  1.00  0.00           C  
ATOM   4596 HG12 ILE   290      44.162  26.995  36.969  1.00  0.00           H  
ATOM   4597 HG13 ILE   290      43.651  26.527  35.327  1.00  0.00           H  
ATOM   4598  CD1 ILE   290      45.287  27.852  35.453  1.00  0.00           C  
ATOM   4599 HD11 ILE   290      45.573  28.665  36.120  1.00  0.00           H  
ATOM   4600 HD12 ILE   290      46.118  27.147  35.441  1.00  0.00           H  
ATOM   4601 HD13 ILE   290      45.278  28.250  34.438  1.00  0.00           H  
ATOM   4602  C   ILE   290      40.198  28.380  36.639  1.00  0.00           C  
ATOM   4603  O   ILE   290      39.952  28.302  37.846  1.00  0.00           O  
ATOM   4604  N   PHE   291      39.437  29.154  35.746  1.00  0.00           N  
ATOM   4605  H   PHE   291      39.854  29.379  34.854  1.00  0.00           H  
ATOM   4606  CA  PHE   291      38.172  29.915  36.164  1.00  0.00           C  
ATOM   4607  HA  PHE   291      38.507  30.445  37.055  1.00  0.00           H  
ATOM   4608  CB  PHE   291      37.774  31.037  35.231  1.00  0.00           C  
ATOM   4609  HB2 PHE   291      38.070  30.708  34.235  1.00  0.00           H  
ATOM   4610  HB3 PHE   291      36.687  31.027  35.318  1.00  0.00           H  
ATOM   4611  CG  PHE   291      38.357  32.398  35.486  1.00  0.00           C  
ATOM   4612  CD1 PHE   291      39.729  32.704  35.235  1.00  0.00           C  
ATOM   4613  HD1 PHE   291      40.359  32.047  34.653  1.00  0.00           H  
ATOM   4614  CE1 PHE   291      40.219  33.973  35.634  1.00  0.00           C  
ATOM   4615  HE1 PHE   291      41.255  34.176  35.403  1.00  0.00           H  
ATOM   4616  CZ  PHE   291      39.382  34.860  36.295  1.00  0.00           C  
ATOM   4617  HZ  PHE   291      39.680  35.856  36.589  1.00  0.00           H  
ATOM   4618  CE2 PHE   291      38.039  34.530  36.572  1.00  0.00           C  
ATOM   4619  HE2 PHE   291      37.381  35.216  37.084  1.00  0.00           H  
ATOM   4620  CD2 PHE   291      37.536  33.303  36.094  1.00  0.00           C  
ATOM   4621  HD2 PHE   291      36.533  33.120  36.448  1.00  0.00           H  
ATOM   4622  C   PHE   291      37.005  28.942  36.465  1.00  0.00           C  
ATOM   4623  O   PHE   291      36.192  29.224  37.307  1.00  0.00           O  
ATOM   4624  N   LYS   292      36.958  27.845  35.790  1.00  0.00           N  
ATOM   4625  H   LYS   292      37.457  27.753  34.918  1.00  0.00           H  
ATOM   4626  CA  LYS   292      36.041  26.753  36.135  1.00  0.00           C  
ATOM   4627  HA  LYS   292      35.005  27.057  35.987  1.00  0.00           H  
ATOM   4628  CB  LYS   292      36.305  25.541  35.180  1.00  0.00           C  
ATOM   4629  HB2 LYS   292      36.316  25.862  34.138  1.00  0.00           H  
ATOM   4630  HB3 LYS   292      37.262  25.089  35.441  1.00  0.00           H  
ATOM   4631  CG  LYS   292      35.176  24.516  35.312  1.00  0.00           C  
ATOM   4632  HG2 LYS   292      35.425  23.860  36.146  1.00  0.00           H  
ATOM   4633  HG3 LYS   292      34.224  25.011  35.502  1.00  0.00           H  
ATOM   4634  CD  LYS   292      34.911  23.682  34.035  1.00  0.00           C  
ATOM   4635  HD2 LYS   292      34.776  24.339  33.176  1.00  0.00           H  
ATOM   4636  HD3 LYS   292      35.757  23.103  33.663  1.00  0.00           H  
ATOM   4637  CE  LYS   292      33.593  22.834  34.113  1.00  0.00           C  
ATOM   4638  HE2 LYS   292      33.784  22.024  33.409  1.00  0.00           H  
ATOM   4639  HE3 LYS   292      33.551  22.345  35.086  1.00  0.00           H  
ATOM   4640  NZ  LYS   292      32.291  23.541  33.806  1.00  0.00           N  
ATOM   4641  HZ1 LYS   292      32.298  23.787  32.826  1.00  0.00           H  
ATOM   4642  HZ2 LYS   292      31.512  22.917  33.953  1.00  0.00           H  
ATOM   4643  HZ3 LYS   292      32.268  24.407  34.325  1.00  0.00           H  
ATOM   4644  C   LYS   292      36.108  26.304  37.640  1.00  0.00           C  
ATOM   4645  O   LYS   292      35.085  26.224  38.289  1.00  0.00           O  
ATOM   4646  N   GLU   293      37.319  26.069  38.176  1.00  0.00           N  
ATOM   4647  H   GLU   293      38.115  26.319  37.607  1.00  0.00           H  
ATOM   4648  CA  GLU   293      37.475  25.745  39.568  1.00  0.00           C  
ATOM   4649  HA  GLU   293      36.851  24.877  39.783  1.00  0.00           H  
ATOM   4650  CB  GLU   293      38.996  25.506  39.865  1.00  0.00           C  
ATOM   4651  HB2 GLU   293      39.482  25.064  38.994  1.00  0.00           H  
ATOM   4652  HB3 GLU   293      39.491  26.444  40.116  1.00  0.00           H  
ATOM   4653  CG  GLU   293      39.295  24.537  41.032  1.00  0.00           C  
ATOM   4654  HG2 GLU   293      40.368  24.499  41.220  1.00  0.00           H  
ATOM   4655  HG3 GLU   293      38.833  25.141  41.813  1.00  0.00           H  
ATOM   4656  CD  GLU   293      38.684  23.199  40.864  1.00  0.00           C  
ATOM   4657  OE1 GLU   293      38.506  22.739  39.701  1.00  0.00           O  
ATOM   4658  OE2 GLU   293      38.116  22.641  41.854  1.00  0.00           O  
ATOM   4659  C   GLU   293      36.974  26.856  40.555  1.00  0.00           C  
ATOM   4660  O   GLU   293      36.472  26.503  41.638  1.00  0.00           O  
ATOM   4661  N   ALA   294      37.182  28.109  40.212  1.00  0.00           N  
ATOM   4662  H   ALA   294      37.543  28.397  39.314  1.00  0.00           H  
ATOM   4663  CA  ALA   294      36.550  29.214  40.961  1.00  0.00           C  
ATOM   4664  HA  ALA   294      36.754  29.020  42.014  1.00  0.00           H  
ATOM   4665  CB  ALA   294      37.243  30.524  40.624  1.00  0.00           C  
ATOM   4666  HB1 ALA   294      38.304  30.379  40.827  1.00  0.00           H  
ATOM   4667  HB2 ALA   294      37.080  30.742  39.569  1.00  0.00           H  
ATOM   4668  HB3 ALA   294      36.871  31.347  41.235  1.00  0.00           H  
ATOM   4669  C   ALA   294      35.050  29.437  40.774  1.00  0.00           C  
ATOM   4670  O   ALA   294      34.301  29.684  41.727  1.00  0.00           O  
ATOM   4671  N   GLU   295      34.467  29.094  39.571  1.00  0.00           N  
ATOM   4672  H   GLU   295      35.054  29.001  38.754  1.00  0.00           H  
ATOM   4673  CA  GLU   295      33.036  28.921  39.341  1.00  0.00           C  
ATOM   4674  HA  GLU   295      32.616  29.863  39.693  1.00  0.00           H  
ATOM   4675  CB  GLU   295      32.656  28.901  37.827  1.00  0.00           C  
ATOM   4676  HB2 GLU   295      33.002  29.775  37.276  1.00  0.00           H  
ATOM   4677  HB3 GLU   295      33.354  28.208  37.356  1.00  0.00           H  
ATOM   4678  CG  GLU   295      31.136  28.706  37.497  1.00  0.00           C  
ATOM   4679  HG2 GLU   295      30.749  27.750  37.851  1.00  0.00           H  
ATOM   4680  HG3 GLU   295      30.554  29.448  38.043  1.00  0.00           H  
ATOM   4681  CD  GLU   295      30.792  28.783  35.932  1.00  0.00           C  
ATOM   4682  OE1 GLU   295      30.017  27.935  35.430  1.00  0.00           O  
ATOM   4683  OE2 GLU   295      31.216  29.677  35.208  1.00  0.00           O  
ATOM   4684  C   GLU   295      32.424  27.802  40.181  1.00  0.00           C  
ATOM   4685  O   GLU   295      31.354  27.983  40.837  1.00  0.00           O  
ATOM   4686  N   LYS   296      33.087  26.688  40.250  1.00  0.00           N  
ATOM   4687  H   LYS   296      33.863  26.625  39.606  1.00  0.00           H  
ATOM   4688  CA  LYS   296      32.649  25.635  41.125  1.00  0.00           C  
ATOM   4689  HA  LYS   296      31.587  25.598  40.883  1.00  0.00           H  
ATOM   4690  CB  LYS   296      33.349  24.347  40.657  1.00  0.00           C  
ATOM   4691  HB2 LYS   296      33.385  24.208  39.577  1.00  0.00           H  
ATOM   4692  HB3 LYS   296      34.386  24.415  40.985  1.00  0.00           H  
ATOM   4693  CG  LYS   296      32.813  23.206  41.478  1.00  0.00           C  
ATOM   4694  HG2 LYS   296      33.029  23.422  42.524  1.00  0.00           H  
ATOM   4695  HG3 LYS   296      31.753  23.268  41.232  1.00  0.00           H  
ATOM   4696  CD  LYS   296      33.368  21.789  41.155  1.00  0.00           C  
ATOM   4697  HD2 LYS   296      32.582  21.053  41.323  1.00  0.00           H  
ATOM   4698  HD3 LYS   296      33.653  21.734  40.105  1.00  0.00           H  
ATOM   4699  CE  LYS   296      34.637  21.489  42.108  1.00  0.00           C  
ATOM   4700  HE2 LYS   296      35.491  22.080  41.778  1.00  0.00           H  
ATOM   4701  HE3 LYS   296      34.380  21.788  43.124  1.00  0.00           H  
ATOM   4702  NZ  LYS   296      35.082  20.025  42.104  1.00  0.00           N  
ATOM   4703  HZ1 LYS   296      34.360  19.427  42.479  1.00  0.00           H  
ATOM   4704  HZ2 LYS   296      35.343  19.721  41.177  1.00  0.00           H  
ATOM   4705  HZ3 LYS   296      35.849  19.918  42.752  1.00  0.00           H  
ATOM   4706  C   LYS   296      32.732  25.911  42.605  1.00  0.00           C  
ATOM   4707  O   LYS   296      31.790  25.548  43.324  1.00  0.00           O  
ATOM   4708  N   PHE   297      33.718  26.762  43.035  1.00  0.00           N  
ATOM   4709  H   PHE   297      34.402  27.110  42.378  1.00  0.00           H  
ATOM   4710  CA  PHE   297      33.769  27.213  44.392  1.00  0.00           C  
ATOM   4711  HA  PHE   297      33.553  26.392  45.076  1.00  0.00           H  
ATOM   4712  CB  PHE   297      35.153  27.732  44.710  1.00  0.00           C  
ATOM   4713  HB2 PHE   297      35.958  27.043  44.456  1.00  0.00           H  
ATOM   4714  HB3 PHE   297      35.295  28.679  44.189  1.00  0.00           H  
ATOM   4715  CG  PHE   297      35.369  28.036  46.182  1.00  0.00           C  
ATOM   4716  CD1 PHE   297      35.686  29.336  46.625  1.00  0.00           C  
ATOM   4717  HD1 PHE   297      35.688  30.152  45.917  1.00  0.00           H  
ATOM   4718  CE1 PHE   297      35.847  29.589  47.976  1.00  0.00           C  
ATOM   4719  HE1 PHE   297      36.120  30.603  48.229  1.00  0.00           H  
ATOM   4720  CZ  PHE   297      35.740  28.571  48.920  1.00  0.00           C  
ATOM   4721  HZ  PHE   297      36.086  28.721  49.932  1.00  0.00           H  
ATOM   4722  CE2 PHE   297      35.352  27.258  48.540  1.00  0.00           C  
ATOM   4723  HE2 PHE   297      35.369  26.436  49.240  1.00  0.00           H  
ATOM   4724  CD2 PHE   297      35.310  26.988  47.162  1.00  0.00           C  
ATOM   4725  HD2 PHE   297      35.307  25.974  46.791  1.00  0.00           H  
ATOM   4726  C   PHE   297      32.641  28.280  44.660  1.00  0.00           C  
ATOM   4727  O   PHE   297      31.996  28.221  45.703  1.00  0.00           O  
ATOM   4728  N   PHE   298      32.399  29.217  43.743  1.00  0.00           N  
ATOM   4729  H   PHE   298      32.854  29.194  42.842  1.00  0.00           H  
ATOM   4730  CA  PHE   298      31.438  30.278  43.906  1.00  0.00           C  
ATOM   4731  HA  PHE   298      31.520  30.619  44.938  1.00  0.00           H  
ATOM   4732  CB  PHE   298      31.713  31.560  42.985  1.00  0.00           C  
ATOM   4733  HB2 PHE   298      31.881  31.194  41.972  1.00  0.00           H  
ATOM   4734  HB3 PHE   298      30.899  32.271  42.845  1.00  0.00           H  
ATOM   4735  CG  PHE   298      32.884  32.436  43.410  1.00  0.00           C  
ATOM   4736  CD1 PHE   298      32.869  33.779  43.017  1.00  0.00           C  
ATOM   4737  HD1 PHE   298      32.004  34.240  42.564  1.00  0.00           H  
ATOM   4738  CE1 PHE   298      33.982  34.633  43.258  1.00  0.00           C  
ATOM   4739  HE1 PHE   298      33.929  35.679  42.997  1.00  0.00           H  
ATOM   4740  CZ  PHE   298      35.128  34.073  43.836  1.00  0.00           C  
ATOM   4741  HZ  PHE   298      36.025  34.674  43.879  1.00  0.00           H  
ATOM   4742  CE2 PHE   298      35.174  32.706  44.098  1.00  0.00           C  
ATOM   4743  HE2 PHE   298      36.057  32.181  44.428  1.00  0.00           H  
ATOM   4744  CD2 PHE   298      34.038  31.916  44.025  1.00  0.00           C  
ATOM   4745  HD2 PHE   298      34.222  30.867  44.206  1.00  0.00           H  
ATOM   4746  C   PHE   298      30.007  29.861  43.719  1.00  0.00           C  
ATOM   4747  O   PHE   298      29.192  30.300  44.505  1.00  0.00           O  
ATOM   4748  N   VAL   299      29.705  28.828  42.919  1.00  0.00           N  
ATOM   4749  H   VAL   299      30.409  28.494  42.276  1.00  0.00           H  
ATOM   4750  CA  VAL   299      28.369  28.114  42.924  1.00  0.00           C  
ATOM   4751  HA  VAL   299      27.563  28.824  42.737  1.00  0.00           H  
ATOM   4752  CB  VAL   299      28.307  27.110  41.756  1.00  0.00           C  
ATOM   4753  HB  VAL   299      29.221  26.517  41.747  1.00  0.00           H  
ATOM   4754  CG1 VAL   299      27.078  26.265  41.914  1.00  0.00           C  
ATOM   4755 HG11 VAL   299      27.229  25.374  42.524  1.00  0.00           H  
ATOM   4756 HG12 VAL   299      26.358  26.795  42.537  1.00  0.00           H  
ATOM   4757 HG13 VAL   299      26.724  25.973  40.925  1.00  0.00           H  
ATOM   4758  CG2 VAL   299      28.227  27.789  40.330  1.00  0.00           C  
ATOM   4759 HG21 VAL   299      28.401  27.113  39.493  1.00  0.00           H  
ATOM   4760 HG22 VAL   299      27.252  28.256  40.187  1.00  0.00           H  
ATOM   4761 HG23 VAL   299      29.023  28.514  40.156  1.00  0.00           H  
ATOM   4762  C   VAL   299      28.189  27.338  44.278  1.00  0.00           C  
ATOM   4763  O   VAL   299      27.113  27.226  44.855  1.00  0.00           O  
ATOM   4764  N   SER   300      29.240  26.773  44.830  1.00  0.00           N  
ATOM   4765  H   SER   300      30.153  27.017  44.472  1.00  0.00           H  
ATOM   4766  CA  SER   300      29.189  26.000  46.103  1.00  0.00           C  
ATOM   4767  HA  SER   300      28.312  25.355  46.055  1.00  0.00           H  
ATOM   4768  CB  SER   300      30.409  25.045  46.219  1.00  0.00           C  
ATOM   4769  HB2 SER   300      30.307  24.209  45.527  1.00  0.00           H  
ATOM   4770  HB3 SER   300      31.221  25.704  45.912  1.00  0.00           H  
ATOM   4771  OG  SER   300      30.495  24.345  47.452  1.00  0.00           O  
ATOM   4772  HG  SER   300      31.346  24.598  47.817  1.00  0.00           H  
ATOM   4773  C   SER   300      29.094  26.860  47.361  1.00  0.00           C  
ATOM   4774  O   SER   300      28.477  26.349  48.316  1.00  0.00           O  
ATOM   4775  N   VAL   301      29.486  28.138  47.325  1.00  0.00           N  
ATOM   4776  H   VAL   301      30.123  28.478  46.620  1.00  0.00           H  
ATOM   4777  CA  VAL   301      29.149  29.091  48.348  1.00  0.00           C  
ATOM   4778  HA  VAL   301      29.242  28.622  49.327  1.00  0.00           H  
ATOM   4779  CB  VAL   301      30.199  30.212  48.338  1.00  0.00           C  
ATOM   4780  HB  VAL   301      30.224  30.734  47.382  1.00  0.00           H  
ATOM   4781  CG1 VAL   301      29.801  31.384  49.244  1.00  0.00           C  
ATOM   4782 HG11 VAL   301      29.205  32.134  48.724  1.00  0.00           H  
ATOM   4783 HG12 VAL   301      29.397  31.059  50.203  1.00  0.00           H  
ATOM   4784 HG13 VAL   301      30.661  32.000  49.509  1.00  0.00           H  
ATOM   4785  CG2 VAL   301      31.619  29.692  48.700  1.00  0.00           C  
ATOM   4786 HG21 VAL   301      31.766  29.323  49.715  1.00  0.00           H  
ATOM   4787 HG22 VAL   301      31.908  28.877  48.037  1.00  0.00           H  
ATOM   4788 HG23 VAL   301      32.423  30.395  48.481  1.00  0.00           H  
ATOM   4789  C   VAL   301      27.780  29.669  48.112  1.00  0.00           C  
ATOM   4790  O   VAL   301      27.133  29.962  49.091  1.00  0.00           O  
ATOM   4791  N   GLY   302      27.265  29.769  46.888  1.00  0.00           N  
ATOM   4792  H   GLY   302      27.790  29.420  46.098  1.00  0.00           H  
ATOM   4793  CA  GLY   302      25.828  30.110  46.611  1.00  0.00           C  
ATOM   4794  HA2 GLY   302      25.385  29.265  46.084  1.00  0.00           H  
ATOM   4795  HA3 GLY   302      25.254  30.298  47.519  1.00  0.00           H  
ATOM   4796  C   GLY   302      25.562  31.399  45.794  1.00  0.00           C  
ATOM   4797  O   GLY   302      24.500  32.018  45.891  1.00  0.00           O  
ATOM   4798  N   LEU   303      26.635  31.993  45.217  1.00  0.00           N  
ATOM   4799  H   LEU   303      27.515  31.501  45.273  1.00  0.00           H  
ATOM   4800  CA  LEU   303      26.550  33.151  44.351  1.00  0.00           C  
ATOM   4801  HA  LEU   303      25.970  33.841  44.963  1.00  0.00           H  
ATOM   4802  CB  LEU   303      27.850  34.043  44.239  1.00  0.00           C  
ATOM   4803  HB2 LEU   303      28.398  33.489  43.476  1.00  0.00           H  
ATOM   4804  HB3 LEU   303      27.796  35.026  43.771  1.00  0.00           H  
ATOM   4805  CG  LEU   303      28.559  34.269  45.596  1.00  0.00           C  
ATOM   4806  HG  LEU   303      28.625  33.363  46.199  1.00  0.00           H  
ATOM   4807  CD1 LEU   303      29.958  34.844  45.390  1.00  0.00           C  
ATOM   4808 HD11 LEU   303      30.571  34.037  44.989  1.00  0.00           H  
ATOM   4809 HD12 LEU   303      29.972  35.724  44.747  1.00  0.00           H  
ATOM   4810 HD13 LEU   303      30.291  35.249  46.346  1.00  0.00           H  
ATOM   4811  CD2 LEU   303      27.741  35.362  46.438  1.00  0.00           C  
ATOM   4812 HD21 LEU   303      26.798  34.878  46.693  1.00  0.00           H  
ATOM   4813 HD22 LEU   303      28.267  35.575  47.369  1.00  0.00           H  
ATOM   4814 HD23 LEU   303      27.716  36.276  45.845  1.00  0.00           H  
ATOM   4815  C   LEU   303      25.737  32.840  43.057  1.00  0.00           C  
ATOM   4816  O   LEU   303      25.916  31.758  42.520  1.00  0.00           O  
ATOM   4817  N   PRO   304      25.065  33.852  42.485  1.00  0.00           N  
ATOM   4818  CD  PRO   304      24.806  35.096  43.066  1.00  0.00           C  
ATOM   4819  HD2 PRO   304      25.585  35.713  43.513  1.00  0.00           H  
ATOM   4820  HD3 PRO   304      24.166  34.885  43.923  1.00  0.00           H  
ATOM   4821  CG  PRO   304      24.090  36.036  42.051  1.00  0.00           C  
ATOM   4822  HG2 PRO   304      24.782  36.787  41.670  1.00  0.00           H  
ATOM   4823  HG3 PRO   304      23.351  36.665  42.547  1.00  0.00           H  
ATOM   4824  CB  PRO   304      23.550  35.041  41.011  1.00  0.00           C  
ATOM   4825  HB2 PRO   304      23.324  35.431  40.019  1.00  0.00           H  
ATOM   4826  HB3 PRO   304      22.603  34.709  41.436  1.00  0.00           H  
ATOM   4827  CA  PRO   304      24.489  33.852  41.148  1.00  0.00           C  
ATOM   4828  HA  PRO   304      23.861  32.993  40.913  1.00  0.00           H  
ATOM   4829  C   PRO   304      25.623  33.948  40.078  1.00  0.00           C  
ATOM   4830  O   PRO   304      26.351  34.895  39.935  1.00  0.00           O  
ATOM   4831  N   ASN   305      25.552  33.055  39.081  1.00  0.00           N  
ATOM   4832  H   ASN   305      24.941  32.283  39.303  1.00  0.00           H  
ATOM   4833  CA  ASN   305      26.427  33.003  37.932  1.00  0.00           C  
ATOM   4834  HA  ASN   305      27.415  32.834  38.362  1.00  0.00           H  
ATOM   4835  CB  ASN   305      26.049  31.832  37.015  1.00  0.00           C  
ATOM   4836  HB2 ASN   305      24.995  31.893  36.743  1.00  0.00           H  
ATOM   4837  HB3 ASN   305      26.586  31.814  36.067  1.00  0.00           H  
ATOM   4838  CG  ASN   305      26.158  30.512  37.785  1.00  0.00           C  
ATOM   4839  OD1 ASN   305      25.401  30.193  38.686  1.00  0.00           O  
ATOM   4840  ND2 ASN   305      27.060  29.588  37.374  1.00  0.00           N  
ATOM   4841 HD21 ASN   305      27.290  28.813  37.979  1.00  0.00           H  
ATOM   4842 HD22 ASN   305      27.637  29.828  36.582  1.00  0.00           H  
ATOM   4843  C   ASN   305      26.511  34.280  37.103  1.00  0.00           C  
ATOM   4844  O   ASN   305      25.509  34.976  36.958  1.00  0.00           O  
ATOM   4845  N   MET   306      27.753  34.598  36.553  1.00  0.00           N  
ATOM   4846  H   MET   306      28.560  34.069  36.853  1.00  0.00           H  
ATOM   4847  CA  MET   306      27.951  35.807  35.784  1.00  0.00           C  
ATOM   4848  HA  MET   306      27.586  36.580  36.460  1.00  0.00           H  
ATOM   4849  CB  MET   306      29.471  36.067  35.638  1.00  0.00           C  
ATOM   4850  HB2 MET   306      29.996  35.970  36.589  1.00  0.00           H  
ATOM   4851  HB3 MET   306      29.887  35.357  34.924  1.00  0.00           H  
ATOM   4852  CG  MET   306      29.830  37.529  35.175  1.00  0.00           C  
ATOM   4853  HG2 MET   306      30.885  37.779  35.065  1.00  0.00           H  
ATOM   4854  HG3 MET   306      29.467  37.559  34.147  1.00  0.00           H  
ATOM   4855  SD  MET   306      28.926  38.692  36.127  1.00  0.00           S  
ATOM   4856  CE  MET   306      29.456  38.314  37.844  1.00  0.00           C  
ATOM   4857  HE1 MET   306      29.492  39.268  38.371  1.00  0.00           H  
ATOM   4858  HE2 MET   306      28.709  37.663  38.298  1.00  0.00           H  
ATOM   4859  HE3 MET   306      30.502  38.008  37.825  1.00  0.00           H  
ATOM   4860  C   MET   306      27.137  35.993  34.524  1.00  0.00           C  
ATOM   4861  O   MET   306      26.756  35.012  33.856  1.00  0.00           O  
ATOM   4862  N   THR   307      26.799  37.242  34.167  1.00  0.00           N  
ATOM   4863  H   THR   307      26.761  37.923  34.912  1.00  0.00           H  
ATOM   4864  CA  THR   307      26.183  37.639  32.916  1.00  0.00           C  
ATOM   4865  HA  THR   307      25.248  37.119  33.126  1.00  0.00           H  
ATOM   4866  CB  THR   307      26.078  39.167  32.880  1.00  0.00           C  
ATOM   4867  HB  THR   307      25.633  39.463  33.830  1.00  0.00           H  
ATOM   4868  CG2 THR   307      27.413  39.827  32.708  1.00  0.00           C  
ATOM   4869 HG21 THR   307      27.967  39.582  33.615  1.00  0.00           H  
ATOM   4870 HG22 THR   307      27.844  39.278  31.870  1.00  0.00           H  
ATOM   4871 HG23 THR   307      27.373  40.867  32.386  1.00  0.00           H  
ATOM   4872  OG1 THR   307      25.290  39.676  31.799  1.00  0.00           O  
ATOM   4873  HG1 THR   307      24.373  39.677  32.083  1.00  0.00           H  
ATOM   4874  C   THR   307      26.746  37.056  31.566  1.00  0.00           C  
ATOM   4875  O   THR   307      27.870  36.493  31.516  1.00  0.00           O  
ATOM   4876  N   GLN   308      25.965  37.188  30.514  1.00  0.00           N  
ATOM   4877  H   GLN   308      25.144  37.769  30.609  1.00  0.00           H  
ATOM   4878  CA  GLN   308      26.273  36.903  29.122  1.00  0.00           C  
ATOM   4879  HA  GLN   308      26.694  35.898  29.095  1.00  0.00           H  
ATOM   4880  CB  GLN   308      25.037  37.080  28.285  1.00  0.00           C  
ATOM   4881  HB2 GLN   308      24.589  38.044  28.530  1.00  0.00           H  
ATOM   4882  HB3 GLN   308      25.327  37.148  27.237  1.00  0.00           H  
ATOM   4883  CG  GLN   308      24.078  35.840  28.406  1.00  0.00           C  
ATOM   4884  HG2 GLN   308      23.559  35.855  29.365  1.00  0.00           H  
ATOM   4885  HG3 GLN   308      23.264  35.931  27.687  1.00  0.00           H  
ATOM   4886  CD  GLN   308      24.616  34.470  28.264  1.00  0.00           C  
ATOM   4887  OE1 GLN   308      25.596  34.099  27.584  1.00  0.00           O  
ATOM   4888  NE2 GLN   308      24.093  33.523  29.044  1.00  0.00           N  
ATOM   4889 HE21 GLN   308      24.538  32.621  28.958  1.00  0.00           H  
ATOM   4890 HE22 GLN   308      23.266  33.646  29.610  1.00  0.00           H  
ATOM   4891  C   GLN   308      27.424  37.777  28.622  1.00  0.00           C  
ATOM   4892  O   GLN   308      27.682  38.871  29.088  1.00  0.00           O  
ATOM   4893  N   GLY   309      28.127  37.326  27.605  1.00  0.00           N  
ATOM   4894  H   GLY   309      27.942  36.392  27.269  1.00  0.00           H  
ATOM   4895  CA  GLY   309      29.348  37.875  27.048  1.00  0.00           C  
ATOM   4896  HA2 GLY   309      29.571  37.419  26.083  1.00  0.00           H  
ATOM   4897  HA3 GLY   309      29.180  38.946  26.932  1.00  0.00           H  
ATOM   4898  C   GLY   309      30.611  37.736  27.866  1.00  0.00           C  
ATOM   4899  O   GLY   309      31.696  37.851  27.304  1.00  0.00           O  
ATOM   4900  N   PHE   310      30.568  37.551  29.156  1.00  0.00           N  
ATOM   4901  H   PHE   310      29.672  37.510  29.621  1.00  0.00           H  
ATOM   4902  CA  PHE   310      31.646  37.582  30.130  1.00  0.00           C  
ATOM   4903  HA  PHE   310      31.980  38.619  30.155  1.00  0.00           H  
ATOM   4904  CB  PHE   310      31.092  37.060  31.411  1.00  0.00           C  
ATOM   4905  HB2 PHE   310      30.194  37.629  31.649  1.00  0.00           H  
ATOM   4906  HB3 PHE   310      30.879  35.991  31.382  1.00  0.00           H  
ATOM   4907  CG  PHE   310      31.924  37.272  32.667  1.00  0.00           C  
ATOM   4908  CD1 PHE   310      32.603  36.232  33.431  1.00  0.00           C  
ATOM   4909  HD1 PHE   310      32.439  35.189  33.204  1.00  0.00           H  
ATOM   4910  CE1 PHE   310      33.448  36.522  34.466  1.00  0.00           C  
ATOM   4911  HE1 PHE   310      33.849  35.687  35.021  1.00  0.00           H  
ATOM   4912  CZ  PHE   310      33.665  37.898  34.762  1.00  0.00           C  
ATOM   4913  HZ  PHE   310      34.343  38.124  35.572  1.00  0.00           H  
ATOM   4914  CE2 PHE   310      33.023  38.922  34.122  1.00  0.00           C  
ATOM   4915  HE2 PHE   310      33.196  39.933  34.461  1.00  0.00           H  
ATOM   4916  CD2 PHE   310      32.201  38.640  33.013  1.00  0.00           C  
ATOM   4917  HD2 PHE   310      31.721  39.463  32.503  1.00  0.00           H  
ATOM   4918  C   PHE   310      32.992  36.887  29.666  1.00  0.00           C  
ATOM   4919  O   PHE   310      34.097  37.388  29.969  1.00  0.00           O  
ATOM   4920  N   TRP   311      32.941  35.705  29.003  1.00  0.00           N  
ATOM   4921  H   TRP   311      32.037  35.259  28.938  1.00  0.00           H  
ATOM   4922  CA  TRP   311      34.193  34.981  28.770  1.00  0.00           C  
ATOM   4923  HA  TRP   311      34.962  35.071  29.538  1.00  0.00           H  
ATOM   4924  CB  TRP   311      33.733  33.512  28.671  1.00  0.00           C  
ATOM   4925  HB2 TRP   311      33.319  33.277  27.691  1.00  0.00           H  
ATOM   4926  HB3 TRP   311      34.635  32.909  28.776  1.00  0.00           H  
ATOM   4927  CG  TRP   311      32.931  33.089  29.854  1.00  0.00           C  
ATOM   4928  CD1 TRP   311      31.588  32.829  29.951  1.00  0.00           C  
ATOM   4929  HD1 TRP   311      30.869  32.845  29.146  1.00  0.00           H  
ATOM   4930  NE1 TRP   311      31.215  32.712  31.302  1.00  0.00           N  
ATOM   4931  HE1 TRP   311      30.240  32.626  31.549  1.00  0.00           H  
ATOM   4932  CE2 TRP   311      32.307  32.761  32.135  1.00  0.00           C  
ATOM   4933  CZ2 TRP   311      32.411  32.600  33.496  1.00  0.00           C  
ATOM   4934  HZ2 TRP   311      31.543  32.357  34.091  1.00  0.00           H  
ATOM   4935  CH2 TRP   311      33.644  32.756  34.112  1.00  0.00           C  
ATOM   4936  HH2 TRP   311      33.786  32.755  35.183  1.00  0.00           H  
ATOM   4937  CZ3 TRP   311      34.784  33.108  33.332  1.00  0.00           C  
ATOM   4938  HZ3 TRP   311      35.680  33.405  33.856  1.00  0.00           H
[truncated: 377,256 more chars]
