# Supplementary material for: Discovery of Bile Acid Derivatives as Potent ACE2 Activators by Virtual Screening and Essential Dynamics
Source: J Chem Inf Model. 2021 Dec 16;62(1):196–209. doi: 10.1021/acs.jcim.1c01126 (PMC8691454; doi:10.1021/acs.jcim.1c01126)
Supplement: Supplementary file 3 — ci1c01126_si_003.pdb [file ci1c01126_si_003.pdb]

ATOM      1  H1  ACE     1       8.563  63.587  39.620  1.00  0.00           H  
ATOM      2  CH3 ACE     1       9.289  64.340  39.313  1.00  0.00           C  
ATOM      3  H2  ACE     1      10.178  63.712  39.251  1.00  0.00           H  
ATOM      4  H3  ACE     1       9.367  65.152  40.036  1.00  0.00           H  
ATOM      5  C   ACE     1       9.082  64.865  37.924  1.00  0.00           C  
ATOM      6  O   ACE     1       8.055  64.602  37.338  1.00  0.00           O  
ATOM      7  N   SER     2      10.144  65.490  37.356  1.00  0.00           N  
ATOM      8  H   SER     2      10.924  65.505  37.998  1.00  0.00           H  
ATOM      9  CA  SER     2      10.179  66.106  36.009  1.00  0.00           C  
ATOM     10  HA  SER     2       9.284  66.701  35.825  1.00  0.00           H  
ATOM     11  CB  SER     2      11.383  67.059  35.888  1.00  0.00           C  
ATOM     12  HB2 SER     2      11.394  67.973  36.482  1.00  0.00           H  
ATOM     13  HB3 SER     2      12.270  66.436  36.010  1.00  0.00           H  
ATOM     14  OG  SER     2      11.601  67.517  34.595  1.00  0.00           O  
ATOM     15  HG  SER     2      11.821  68.425  34.816  1.00  0.00           H  
ATOM     16  C   SER     2      10.178  65.022  34.845  1.00  0.00           C  
ATOM     17  O   SER     2      10.670  63.901  35.006  1.00  0.00           O  
ATOM     18  N   THR     3       9.857  65.361  33.595  1.00  0.00           N  
ATOM     19  H   THR     3       9.332  66.224  33.594  1.00  0.00           H  
ATOM     20  CA  THR     3      10.084  64.573  32.334  1.00  0.00           C  
ATOM     21  HA  THR     3       9.619  63.602  32.506  1.00  0.00           H  
ATOM     22  CB  THR     3       9.556  65.345  31.139  1.00  0.00           C  
ATOM     23  HB  THR     3       9.932  66.367  31.181  1.00  0.00           H  
ATOM     24  CG2 THR     3       9.949  64.898  29.782  1.00  0.00           C  
ATOM     25 HG21 THR     3      10.997  65.159  29.636  1.00  0.00           H  
ATOM     26 HG22 THR     3       9.990  63.809  29.763  1.00  0.00           H  
ATOM     27 HG23 THR     3       9.253  65.395  29.105  1.00  0.00           H  
ATOM     28  OG1 THR     3       8.171  65.307  31.192  1.00  0.00           O  
ATOM     29  HG1 THR     3       7.857  65.853  31.917  1.00  0.00           H  
ATOM     30  C   THR     3      11.535  64.273  32.079  1.00  0.00           C  
ATOM     31  O   THR     3      11.965  63.154  31.716  1.00  0.00           O  
ATOM     32  N   ILE     4      12.418  65.206  32.481  1.00  0.00           N  
ATOM     33  H   ILE     4      12.049  66.116  32.719  1.00  0.00           H  
ATOM     34  CA  ILE     4      13.834  65.028  32.369  1.00  0.00           C  
ATOM     35  HA  ILE     4      13.974  64.720  31.333  1.00  0.00           H  
ATOM     36  CB  ILE     4      14.428  66.485  32.592  1.00  0.00           C  
ATOM     37  HB  ILE     4      14.108  66.827  33.576  1.00  0.00           H  
ATOM     38  CG2 ILE     4      16.040  66.450  32.636  1.00  0.00           C  
ATOM     39 HG21 ILE     4      16.335  67.496  32.724  1.00  0.00           H  
ATOM     40 HG22 ILE     4      16.377  65.799  33.442  1.00  0.00           H  
ATOM     41 HG23 ILE     4      16.430  66.076  31.690  1.00  0.00           H  
ATOM     42  CG1 ILE     4      13.913  67.650  31.616  1.00  0.00           C  
ATOM     43 HG12 ILE     4      12.824  67.632  31.567  1.00  0.00           H  
ATOM     44 HG13 ILE     4      14.237  68.626  31.977  1.00  0.00           H  
ATOM     45  CD1 ILE     4      14.573  67.559  30.219  1.00  0.00           C  
ATOM     46 HD11 ILE     4      14.821  66.558  29.868  1.00  0.00           H  
ATOM     47 HD12 ILE     4      13.897  67.969  29.469  1.00  0.00           H  
ATOM     48 HD13 ILE     4      15.404  68.259  30.126  1.00  0.00           H  
ATOM     49  C   ILE     4      14.469  63.933  33.267  1.00  0.00           C  
ATOM     50  O   ILE     4      15.459  63.270  32.960  1.00  0.00           O  
ATOM     51  N   GLU     5      13.761  63.694  34.393  1.00  0.00           N  
ATOM     52  H   GLU     5      12.922  64.185  34.665  1.00  0.00           H  
ATOM     53  CA  GLU     5      14.073  62.506  35.240  1.00  0.00           C  
ATOM     54  HA  GLU     5      15.155  62.526  35.372  1.00  0.00           H  
ATOM     55  CB  GLU     5      13.573  62.914  36.642  1.00  0.00           C  
ATOM     56  HB2 GLU     5      14.340  63.561  37.067  1.00  0.00           H  
ATOM     57  HB3 GLU     5      12.644  63.485  36.654  1.00  0.00           H  
ATOM     58  CG  GLU     5      13.463  61.708  37.562  1.00  0.00           C  
ATOM     59  HG2 GLU     5      12.871  60.852  37.240  1.00  0.00           H  
ATOM     60  HG3 GLU     5      14.521  61.466  37.669  1.00  0.00           H  
ATOM     61  CD  GLU     5      12.934  62.046  38.922  1.00  0.00           C  
ATOM     62  OE1 GLU     5      13.568  62.912  39.641  1.00  0.00           O  
ATOM     63  OE2 GLU     5      12.000  61.327  39.368  1.00  0.00           O  
ATOM     64  C   GLU     5      13.500  61.150  34.705  1.00  0.00           C  
ATOM     65  O   GLU     5      14.204  60.140  34.735  1.00  0.00           O  
ATOM     66  N   GLU     6      12.356  61.094  34.095  1.00  0.00           N  
ATOM     67  H   GLU     6      11.999  62.006  33.849  1.00  0.00           H  
ATOM     68  CA  GLU     6      11.853  59.900  33.320  1.00  0.00           C  
ATOM     69  HA  GLU     6      11.816  59.018  33.959  1.00  0.00           H  
ATOM     70  CB  GLU     6      10.423  60.085  32.969  1.00  0.00           C  
ATOM     71  HB2 GLU     6       9.915  60.414  33.876  1.00  0.00           H  
ATOM     72  HB3 GLU     6      10.355  60.977  32.346  1.00  0.00           H  
ATOM     73  CG  GLU     6       9.655  58.981  32.292  1.00  0.00           C  
ATOM     74  HG2 GLU     6       8.641  59.311  32.065  1.00  0.00           H  
ATOM     75  HG3 GLU     6      10.136  58.823  31.326  1.00  0.00           H  
ATOM     76  CD  GLU     6       9.568  57.658  33.085  1.00  0.00           C  
ATOM     77  OE1 GLU     6       9.810  57.743  34.325  1.00  0.00           O  
ATOM     78  OE2 GLU     6       9.164  56.596  32.563  1.00  0.00           O  
ATOM     79  C   GLU     6      12.708  59.554  32.040  1.00  0.00           C  
ATOM     80  O   GLU     6      12.995  58.346  31.848  1.00  0.00           O  
ATOM     81  N   GLN     7      13.134  60.587  31.351  1.00  0.00           N  
ATOM     82  H   GLN     7      12.855  61.543  31.521  1.00  0.00           H  
ATOM     83  CA  GLN     7      13.973  60.360  30.189  1.00  0.00           C  
ATOM     84  HA  GLN     7      13.565  59.587  29.538  1.00  0.00           H  
ATOM     85  CB  GLN     7      14.098  61.605  29.350  1.00  0.00           C  
ATOM     86  HB2 GLN     7      14.499  62.431  29.937  1.00  0.00           H  
ATOM     87  HB3 GLN     7      14.926  61.443  28.659  1.00  0.00           H  
ATOM     88  CG  GLN     7      12.813  62.133  28.598  1.00  0.00           C  
ATOM     89  HG2 GLN     7      12.654  61.409  27.798  1.00  0.00           H  
ATOM     90  HG3 GLN     7      11.985  62.155  29.305  1.00  0.00           H  
ATOM     91  CD  GLN     7      12.838  63.513  28.007  1.00  0.00           C  
ATOM     92  OE1 GLN     7      13.768  64.259  28.228  1.00  0.00           O  
ATOM     93  NE2 GLN     7      11.882  63.827  27.176  1.00  0.00           N  
ATOM     94 HE21 GLN     7      11.818  64.771  26.824  1.00  0.00           H  
ATOM     95 HE22 GLN     7      11.122  63.213  26.917  1.00  0.00           H  
ATOM     96  C   GLN     7      15.349  59.894  30.667  1.00  0.00           C  
ATOM     97  O   GLN     7      16.026  59.052  30.121  1.00  0.00           O  
ATOM     98  N   ALA     8      15.806  60.354  31.830  1.00  0.00           N  
ATOM     99  H   ALA     8      15.299  61.070  32.330  1.00  0.00           H  
ATOM    100  CA  ALA     8      17.098  59.908  32.422  1.00  0.00           C  
ATOM    101  HA  ALA     8      17.903  60.035  31.698  1.00  0.00           H  
ATOM    102  CB  ALA     8      17.419  60.910  33.591  1.00  0.00           C  
ATOM    103  HB1 ALA     8      18.290  60.533  34.127  1.00  0.00           H  
ATOM    104  HB2 ALA     8      17.686  61.865  33.137  1.00  0.00           H  
ATOM    105  HB3 ALA     8      16.598  60.824  34.302  1.00  0.00           H  
ATOM    106  C   ALA     8      17.033  58.446  32.880  1.00  0.00           C  
ATOM    107  O   ALA     8      17.989  57.711  32.715  1.00  0.00           O  
ATOM    108  N   LYS     9      15.893  58.068  33.497  1.00  0.00           N  
ATOM    109  H   LYS     9      15.085  58.671  33.551  1.00  0.00           H  
ATOM    110  CA  LYS     9      15.699  56.716  33.994  1.00  0.00           C  
ATOM    111  HA  LYS     9      16.597  56.476  34.563  1.00  0.00           H  
ATOM    112  CB  LYS     9      14.503  56.849  34.935  1.00  0.00           C  
ATOM    113  HB2 LYS     9      14.839  57.560  35.690  1.00  0.00           H  
ATOM    114  HB3 LYS     9      13.691  57.384  34.442  1.00  0.00           H  
ATOM    115  CG  LYS     9      14.281  55.517  35.609  1.00  0.00           C  
ATOM    116  HG2 LYS     9      13.937  54.937  34.752  1.00  0.00           H  
ATOM    117  HG3 LYS     9      15.245  55.084  35.874  1.00  0.00           H  
ATOM    118  CD  LYS     9      13.295  55.241  36.760  1.00  0.00           C  
ATOM    119  HD2 LYS     9      13.042  54.181  36.797  1.00  0.00           H  
ATOM    120  HD3 LYS     9      13.829  55.595  37.642  1.00  0.00           H  
ATOM    121  CE  LYS     9      12.025  56.068  36.580  1.00  0.00           C  
ATOM    122  HE2 LYS     9      11.533  56.195  37.544  1.00  0.00           H  
ATOM    123  HE3 LYS     9      12.294  57.072  36.252  1.00  0.00           H  
ATOM    124  NZ  LYS     9      11.168  55.573  35.542  1.00  0.00           N  
ATOM    125  HZ1 LYS     9      11.622  54.908  34.932  1.00  0.00           H  
ATOM    126  HZ2 LYS     9      10.366  55.119  35.956  1.00  0.00           H  
ATOM    127  HZ3 LYS     9      10.839  56.340  34.972  1.00  0.00           H  
ATOM    128  C   LYS     9      15.582  55.681  32.836  1.00  0.00           C  
ATOM    129  O   LYS     9      16.290  54.646  32.898  1.00  0.00           O  
ATOM    130  N   THR    10      14.779  55.936  31.806  1.00  0.00           N  
ATOM    131  H   THR    10      14.232  56.782  31.872  1.00  0.00           H  
ATOM    132  CA  THR    10      14.756  55.229  30.522  1.00  0.00           C  
ATOM    133  HA  THR    10      14.622  54.177  30.771  1.00  0.00           H  
ATOM    134  CB  THR    10      13.630  55.748  29.710  1.00  0.00           C  
ATOM    135  HB  THR    10      13.667  55.260  28.736  1.00  0.00           H  
ATOM    136  CG2 THR    10      12.323  55.428  30.528  1.00  0.00           C  
ATOM    137 HG21 THR    10      12.308  54.421  30.946  1.00  0.00           H  
ATOM    138 HG22 THR    10      12.233  56.090  31.389  1.00  0.00           H  
ATOM    139 HG23 THR    10      11.490  55.557  29.836  1.00  0.00           H  
ATOM    140  OG1 THR    10      13.640  57.146  29.540  1.00  0.00           O  
ATOM    141  HG1 THR    10      13.032  57.524  30.180  1.00  0.00           H  
ATOM    142  C   THR    10      16.031  55.294  29.692  1.00  0.00           C  
ATOM    143  O   THR    10      16.388  54.288  29.104  1.00  0.00           O  
ATOM    144  N   PHE    11      16.888  56.337  29.736  1.00  0.00           N  
ATOM    145  H   PHE    11      16.543  57.196  30.139  1.00  0.00           H  
ATOM    146  CA  PHE    11      18.329  56.314  29.253  1.00  0.00           C  
ATOM    147  HA  PHE    11      18.172  55.949  28.238  1.00  0.00           H  
ATOM    148  CB  PHE    11      18.992  57.718  29.261  1.00  0.00           C  
ATOM    149  HB2 PHE    11      18.594  58.240  28.390  1.00  0.00           H  
ATOM    150  HB3 PHE    11      18.649  58.368  30.066  1.00  0.00           H  
ATOM    151  CG  PHE    11      20.562  57.641  29.252  1.00  0.00           C  
ATOM    152  CD1 PHE    11      21.175  57.557  27.951  1.00  0.00           C  
ATOM    153  HD1 PHE    11      20.509  57.670  27.108  1.00  0.00           H  
ATOM    154  CE1 PHE    11      22.579  57.407  27.893  1.00  0.00           C  
ATOM    155  HE1 PHE    11      23.009  57.144  26.938  1.00  0.00           H  
ATOM    156  CZ  PHE    11      23.328  57.269  29.000  1.00  0.00           C  
ATOM    157  HZ  PHE    11      24.369  57.046  28.816  1.00  0.00           H  
ATOM    158  CE2 PHE    11      22.748  57.290  30.264  1.00  0.00           C  
ATOM    159  HE2 PHE    11      23.298  57.090  31.171  1.00  0.00           H  
ATOM    160  CD2 PHE    11      21.368  57.398  30.386  1.00  0.00           C  
ATOM    161  HD2 PHE    11      20.927  57.477  31.369  1.00  0.00           H  
ATOM    162  C   PHE    11      19.139  55.200  29.971  1.00  0.00           C  
ATOM    163  O   PHE    11      19.811  54.444  29.230  1.00  0.00           O  
ATOM    164  N   LEU    12      19.075  55.118  31.287  1.00  0.00           N  
ATOM    165  H   LEU    12      18.570  55.828  31.797  1.00  0.00           H  
ATOM    166  CA  LEU    12      19.743  54.102  32.060  1.00  0.00           C  
ATOM    167  HA  LEU    12      20.796  54.107  31.779  1.00  0.00           H  
ATOM    168  CB  LEU    12      19.717  54.564  33.597  1.00  0.00           C  
ATOM    169  HB2 LEU    12      18.651  54.701  33.775  1.00  0.00           H  
ATOM    170  HB3 LEU    12      20.003  53.688  34.180  1.00  0.00           H  
ATOM    171  CG  LEU    12      20.567  55.801  34.043  1.00  0.00           C  
ATOM    172  HG  LEU    12      20.398  56.700  33.450  1.00  0.00           H  
ATOM    173  CD1 LEU    12      20.119  56.129  35.479  1.00  0.00           C  
ATOM    174 HD11 LEU    12      19.042  56.286  35.426  1.00  0.00           H  
ATOM    175 HD12 LEU    12      20.347  55.301  36.150  1.00  0.00           H  
ATOM    176 HD13 LEU    12      20.749  56.930  35.866  1.00  0.00           H  
ATOM    177  CD2 LEU    12      22.050  55.452  34.008  1.00  0.00           C  
ATOM    178 HD21 LEU    12      22.486  55.226  33.035  1.00  0.00           H  
ATOM    179 HD22 LEU    12      22.580  56.380  34.219  1.00  0.00           H  
ATOM    180 HD23 LEU    12      22.236  54.695  34.770  1.00  0.00           H  
ATOM    181  C   LEU    12      19.214  52.696  31.928  1.00  0.00           C  
ATOM    182  O   LEU    12      20.017  51.755  31.883  1.00  0.00           O  
ATOM    183  N   ASP    13      17.918  52.485  31.668  1.00  0.00           N  
ATOM    184  H   ASP    13      17.321  53.299  31.652  1.00  0.00           H  
ATOM    185  CA  ASP    13      17.384  51.139  31.317  1.00  0.00           C  
ATOM    186  HA  ASP    13      17.617  50.436  32.117  1.00  0.00           H  
ATOM    187  CB  ASP    13      15.851  51.157  31.106  1.00  0.00           C  
ATOM    188  HB2 ASP    13      15.612  51.921  30.366  1.00  0.00           H  
ATOM    189  HB3 ASP    13      15.599  50.223  30.603  1.00  0.00           H  
ATOM    190  CG  ASP    13      14.961  51.346  32.386  1.00  0.00           C  
ATOM    191  OD1 ASP    13      15.368  50.945  33.512  1.00  0.00           O  
ATOM    192  OD2 ASP    13      13.766  51.660  32.130  1.00  0.00           O  
ATOM    193  C   ASP    13      18.020  50.685  29.958  1.00  0.00           C  
ATOM    194  O   ASP    13      18.390  49.560  29.942  1.00  0.00           O  
ATOM    195  N   LYS    14      18.170  51.555  28.999  1.00  0.00           N  
ATOM    196  H   LYS    14      18.000  52.517  29.253  1.00  0.00           H  
ATOM    197  CA  LYS    14      18.932  51.322  27.746  1.00  0.00           C  
ATOM    198  HA  LYS    14      18.537  50.412  27.294  1.00  0.00           H  
ATOM    199  CB  LYS    14      18.563  52.425  26.716  1.00  0.00           C  
ATOM    200  HB2 LYS    14      19.043  53.312  27.130  1.00  0.00           H  
ATOM    201  HB3 LYS    14      19.140  52.250  25.807  1.00  0.00           H  
ATOM    202  CG  LYS    14      17.022  52.724  26.412  1.00  0.00           C  
ATOM    203  HG2 LYS    14      16.842  51.943  25.674  1.00  0.00           H  
ATOM    204  HG3 LYS    14      16.373  52.512  27.262  1.00  0.00           H  
ATOM    205  CD  LYS    14      16.729  54.080  25.846  1.00  0.00           C  
ATOM    206  HD2 LYS    14      17.085  54.851  26.529  1.00  0.00           H  
ATOM    207  HD3 LYS    14      17.284  54.155  24.911  1.00  0.00           H  
ATOM    208  CE  LYS    14      15.252  54.249  25.565  1.00  0.00           C  
ATOM    209  HE2 LYS    14      14.884  53.517  24.846  1.00  0.00           H  
ATOM    210  HE3 LYS    14      14.687  54.058  26.477  1.00  0.00           H  
ATOM    211  NZ  LYS    14      14.991  55.605  25.048  1.00  0.00           N  
ATOM    212  HZ1 LYS    14      15.198  55.659  24.061  1.00  0.00           H  
ATOM    213  HZ2 LYS    14      14.011  55.844  25.091  1.00  0.00           H  
ATOM    214  HZ3 LYS    14      15.436  56.315  25.612  1.00  0.00           H  
ATOM    215  C   LYS    14      20.396  51.002  27.988  1.00  0.00           C  
ATOM    216  O   LYS    14      20.874  50.040  27.316  1.00  0.00           O  
ATOM    217  N   PHE    15      21.089  51.739  28.863  1.00  0.00           N  
ATOM    218  H   PHE    15      20.700  52.535  29.347  1.00  0.00           H  
ATOM    219  CA  PHE    15      22.582  51.470  29.122  1.00  0.00           C  
ATOM    220  HA  PHE    15      23.112  51.513  28.170  1.00  0.00           H  
ATOM    221  CB  PHE    15      23.149  52.651  29.972  1.00  0.00           C  
ATOM    222  HB2 PHE    15      23.108  53.567  29.383  1.00  0.00           H  
ATOM    223  HB3 PHE    15      22.615  52.751  30.916  1.00  0.00           H  
ATOM    224  CG  PHE    15      24.631  52.493  30.430  1.00  0.00           C  
ATOM    225  CD1 PHE    15      25.620  52.826  29.456  1.00  0.00           C  
ATOM    226  HD1 PHE    15      25.311  53.105  28.459  1.00  0.00           H  
ATOM    227  CE1 PHE    15      26.981  52.654  29.769  1.00  0.00           C  
ATOM    228  HE1 PHE    15      27.787  52.880  29.087  1.00  0.00           H  
ATOM    229  CZ  PHE    15      27.288  52.069  31.011  1.00  0.00           C  
ATOM    230  HZ  PHE    15      28.315  51.961  31.326  1.00  0.00           H  
ATOM    231  CE2 PHE    15      26.284  51.682  31.901  1.00  0.00           C  
ATOM    232  HE2 PHE    15      26.556  51.277  32.865  1.00  0.00           H  
ATOM    233  CD2 PHE    15      24.948  51.960  31.659  1.00  0.00           C  
ATOM    234  HD2 PHE    15      24.192  51.698  32.386  1.00  0.00           H  
ATOM    235  C   PHE    15      22.864  50.078  29.735  1.00  0.00           C  
ATOM    236  O   PHE    15      23.792  49.403  29.360  1.00  0.00           O  
ATOM    237  N   ASN    16      21.984  49.711  30.686  1.00  0.00           N  
ATOM    238  H   ASN    16      21.237  50.374  30.832  1.00  0.00           H  
ATOM    239  CA  ASN    16      22.109  48.453  31.332  1.00  0.00           C  
ATOM    240  HA  ASN    16      23.145  48.447  31.672  1.00  0.00           H  
ATOM    241  CB  ASN    16      21.126  48.501  32.552  1.00  0.00           C  
ATOM    242  HB2 ASN    16      20.212  49.040  32.304  1.00  0.00           H  
ATOM    243  HB3 ASN    16      20.867  47.519  32.951  1.00  0.00           H  
ATOM    244  CG  ASN    16      21.726  49.219  33.757  1.00  0.00           C  
ATOM    245  OD1 ASN    16      22.715  48.860  34.342  1.00  0.00           O  
ATOM    246  ND2 ASN    16      21.075  50.213  34.277  1.00  0.00           N  
ATOM    247 HD21 ASN    16      21.387  50.543  35.179  1.00  0.00           H  
ATOM    248 HD22 ASN    16      20.407  50.725  33.719  1.00  0.00           H  
ATOM    249  C   ASN    16      21.958  47.182  30.525  1.00  0.00           C  
ATOM    250  O   ASN    16      22.449  46.145  30.923  1.00  0.00           O  
ATOM    251  N   HIE    17      21.276  47.391  29.364  1.00  0.00           N  
ATOM    252  H   HIE    17      20.974  48.306  29.060  1.00  0.00           H  
ATOM    253  CA  HIE    17      21.106  46.459  28.239  1.00  0.00           C  
ATOM    254  HA  HIE    17      21.096  45.442  28.633  1.00  0.00           H  
ATOM    255  CB  HIE    17      19.672  46.731  27.535  1.00  0.00           C  
ATOM    256  HB2 HIE    17      18.806  46.640  28.191  1.00  0.00           H  
ATOM    257  HB3 HIE    17      19.776  47.721  27.092  1.00  0.00           H  
ATOM    258  CG  HIE    17      19.349  45.760  26.359  1.00  0.00           C  
ATOM    259  ND1 HIE    17      18.965  44.443  26.541  1.00  0.00           N  
ATOM    260  CE1 HIE    17      18.776  44.017  25.202  1.00  0.00           C  
ATOM    261  HE1 HIE    17      18.556  42.982  24.985  1.00  0.00           H  
ATOM    262  NE2 HIE    17      19.032  45.012  24.346  1.00  0.00           N  
ATOM    263  HE2 HIE    17      19.026  44.841  23.351  1.00  0.00           H  
ATOM    264  CD2 HIE    17      19.385  46.128  25.072  1.00  0.00           C  
ATOM    265  HD2 HIE    17      19.530  47.145  24.740  1.00  0.00           H  
ATOM    266  C   HIE    17      22.197  46.620  27.150  1.00  0.00           C  
ATOM    267  O   HIE    17      22.626  45.589  26.574  1.00  0.00           O  
ATOM    268  N   GLU    18      22.656  47.847  26.978  1.00  0.00           N  
ATOM    269  H   GLU    18      22.374  48.644  27.532  1.00  0.00           H  
ATOM    270  CA  GLU    18      23.581  48.082  25.888  1.00  0.00           C  
ATOM    271  HA  GLU    18      23.317  47.380  25.097  1.00  0.00           H  
ATOM    272  CB  GLU    18      23.327  49.425  25.213  1.00  0.00           C  
ATOM    273  HB2 GLU    18      22.255  49.462  25.017  1.00  0.00           H  
ATOM    274  HB3 GLU    18      23.620  50.179  25.944  1.00  0.00           H  
ATOM    275  CG  GLU    18      24.078  49.661  23.865  1.00  0.00           C  
ATOM    276  HG2 GLU    18      24.092  50.717  23.594  1.00  0.00           H  
ATOM    277  HG3 GLU    18      25.120  49.393  24.037  1.00  0.00           H  
ATOM    278  CD  GLU    18      23.598  48.835  22.639  1.00  0.00           C  
ATOM    279  OE1 GLU    18      22.492  48.176  22.692  1.00  0.00           O  
ATOM    280  OE2 GLU    18      24.396  48.770  21.673  1.00  0.00           O  
ATOM    281  C   GLU    18      25.054  47.857  26.210  1.00  0.00           C  
ATOM    282  O   GLU    18      25.829  47.527  25.358  1.00  0.00           O  
ATOM    283  N   ALA    19      25.483  48.021  27.423  1.00  0.00           N  
ATOM    284  H   ALA    19      24.805  48.518  27.983  1.00  0.00           H  
ATOM    285  CA  ALA    19      26.821  47.822  27.952  1.00  0.00           C  
ATOM    286  HA  ALA    19      27.494  48.258  27.214  1.00  0.00           H  
ATOM    287  CB  ALA    19      26.939  48.757  29.153  1.00  0.00           C  
ATOM    288  HB1 ALA    19      27.965  48.755  29.520  1.00  0.00           H  
ATOM    289  HB2 ALA    19      26.641  49.728  28.757  1.00  0.00           H  
ATOM    290  HB3 ALA    19      26.292  48.482  29.986  1.00  0.00           H  
ATOM    291  C   ALA    19      27.209  46.373  28.218  1.00  0.00           C  
ATOM    292  O   ALA    19      28.374  46.080  28.233  1.00  0.00           O  
ATOM    293  N   GLU    20      26.244  45.399  28.323  1.00  0.00           N  
ATOM    294  H   GLU    20      25.273  45.668  28.389  1.00  0.00           H  
ATOM    295  CA  GLU    20      26.580  44.079  28.788  1.00  0.00           C  
ATOM    296  HA  GLU    20      27.143  44.320  29.690  1.00  0.00           H  
ATOM    297  CB  GLU    20      25.306  43.236  29.073  1.00  0.00           C  
ATOM    298  HB2 GLU    20      24.840  42.901  28.147  1.00  0.00           H  
ATOM    299  HB3 GLU    20      25.680  42.402  29.667  1.00  0.00           H  
ATOM    300  CG  GLU    20      24.219  43.970  29.856  1.00  0.00           C  
ATOM    301  HG2 GLU    20      24.706  44.670  30.534  1.00  0.00           H  
ATOM    302  HG3 GLU    20      23.605  44.447  29.092  1.00  0.00           H  
ATOM    303  CD  GLU    20      23.265  43.084  30.700  1.00  0.00           C  
ATOM    304  OE1 GLU    20      23.714  42.348  31.616  1.00  0.00           O  
ATOM    305  OE2 GLU    20      22.088  42.984  30.275  1.00  0.00           O  
ATOM    306  C   GLU    20      27.428  43.176  27.893  1.00  0.00           C  
ATOM    307  O   GLU    20      28.504  42.574  28.239  1.00  0.00           O  
ATOM    308  N   ASP    21      27.034  43.160  26.592  1.00  0.00           N  
ATOM    309  H   ASP    21      26.105  43.488  26.371  1.00  0.00           H  
ATOM    310  CA  ASP    21      27.634  42.266  25.585  1.00  0.00           C  
ATOM    311  HA  ASP    21      27.836  41.330  26.107  1.00  0.00           H  
ATOM    312  CB  ASP    21      26.796  42.115  24.327  1.00  0.00           C  
ATOM    313  HB2 ASP    21      26.672  43.015  23.724  1.00  0.00           H  
ATOM    314  HB3 ASP    21      27.278  41.370  23.694  1.00  0.00           H  
ATOM    315  CG  ASP    21      25.419  41.675  24.610  1.00  0.00           C  
ATOM    316  OD1 ASP    21      24.696  41.525  23.642  1.00  0.00           O  
ATOM    317  OD2 ASP    21      25.055  41.306  25.805  1.00  0.00           O  
ATOM    318  C   ASP    21      29.035  42.742  25.070  1.00  0.00           C  
ATOM    319  O   ASP    21      29.935  41.934  24.908  1.00  0.00           O  
ATOM    320  N   LEU    22      29.185  44.049  24.869  1.00  0.00           N  
ATOM    321  H   LEU    22      28.356  44.583  25.087  1.00  0.00           H  
ATOM    322  CA  LEU    22      30.401  44.691  24.520  1.00  0.00           C  
ATOM    323  HA  LEU    22      30.796  43.998  23.777  1.00  0.00           H  
ATOM    324  CB  LEU    22      30.152  46.091  23.872  1.00  0.00           C  
ATOM    325  HB2 LEU    22      29.439  46.051  23.048  1.00  0.00           H  
ATOM    326  HB3 LEU    22      29.677  46.789  24.562  1.00  0.00           H  
ATOM    327  CG  LEU    22      31.543  46.782  23.474  1.00  0.00           C  
ATOM    328  HG  LEU    22      32.302  46.765  24.255  1.00  0.00           H  
ATOM    329  CD1 LEU    22      32.039  46.116  22.198  1.00  0.00           C  
ATOM    330 HD11 LEU    22      31.348  46.291  21.373  1.00  0.00           H  
ATOM    331 HD12 LEU    22      33.011  46.584  22.045  1.00  0.00           H  
ATOM    332 HD13 LEU    22      32.120  45.054  22.430  1.00  0.00           H  
ATOM    333  CD2 LEU    22      31.169  48.250  23.146  1.00  0.00           C  
ATOM    334 HD21 LEU    22      30.840  48.716  24.075  1.00  0.00           H  
ATOM    335 HD22 LEU    22      31.994  48.799  22.693  1.00  0.00           H  
ATOM    336 HD23 LEU    22      30.278  48.264  22.518  1.00  0.00           H  
ATOM    337  C   LEU    22      31.417  44.675  25.669  1.00  0.00           C  
ATOM    338  O   LEU    22      32.578  44.281  25.448  1.00  0.00           O  
ATOM    339  N   PHE    23      30.962  44.883  26.922  1.00  0.00           N  
ATOM    340  H   PHE    23      30.007  45.149  27.116  1.00  0.00           H  
ATOM    341  CA  PHE    23      31.831  44.612  28.081  1.00  0.00           C  
ATOM    342  HA  PHE    23      32.769  45.168  28.085  1.00  0.00           H  
ATOM    343  CB  PHE    23      31.094  45.107  29.347  1.00  0.00           C  
ATOM    344  HB2 PHE    23      30.776  46.144  29.233  1.00  0.00           H  
ATOM    345  HB3 PHE    23      30.267  44.414  29.503  1.00  0.00           H  
ATOM    346  CG  PHE    23      32.041  45.040  30.581  1.00  0.00           C  
ATOM    347  CD1 PHE    23      32.240  43.970  31.385  1.00  0.00           C  
ATOM    348  HD1 PHE    23      31.799  43.015  31.141  1.00  0.00           H  
ATOM    349  CE1 PHE    23      33.084  44.015  32.541  1.00  0.00           C  
ATOM    350  HE1 PHE    23      33.209  43.103  33.105  1.00  0.00           H  
ATOM    351  CZ  PHE    23      33.724  45.226  32.900  1.00  0.00           C  
ATOM    352  HZ  PHE    23      34.372  45.215  33.764  1.00  0.00           H  
ATOM    353  CE2 PHE    23      33.427  46.387  32.135  1.00  0.00           C  
ATOM    354  HE2 PHE    23      33.883  47.329  32.399  1.00  0.00           H  
ATOM    355  CD2 PHE    23      32.640  46.229  30.942  1.00  0.00           C  
ATOM    356  HD2 PHE    23      32.584  46.986  30.174  1.00  0.00           H  
ATOM    357  C   PHE    23      32.308  43.167  28.232  1.00  0.00           C  
ATOM    358  O   PHE    23      33.489  42.939  28.551  1.00  0.00           O  
ATOM    359  N   TYR    24      31.432  42.195  27.912  1.00  0.00           N  
ATOM    360  H   TYR    24      30.491  42.449  27.648  1.00  0.00           H  
ATOM    361  CA  TYR    24      31.754  40.759  27.814  1.00  0.00           C  
ATOM    362  HA  TYR    24      32.291  40.425  28.702  1.00  0.00           H  
ATOM    363  CB  TYR    24      30.549  39.943  27.510  1.00  0.00           C  
ATOM    364  HB2 TYR    24      29.793  40.221  28.245  1.00  0.00           H  
ATOM    365  HB3 TYR    24      30.157  40.307  26.561  1.00  0.00           H  
ATOM    366  CG  TYR    24      30.756  38.520  27.461  1.00  0.00           C  
ATOM    367  CD1 TYR    24      30.728  37.955  28.726  1.00  0.00           C  
ATOM    368  HD1 TYR    24      30.577  38.472  29.663  1.00  0.00           H  
ATOM    369  CE1 TYR    24      31.194  36.628  28.874  1.00  0.00           C  
ATOM    370  HE1 TYR    24      31.290  36.145  29.836  1.00  0.00           H  
ATOM    371  CZ  TYR    24      31.467  35.844  27.718  1.00  0.00           C  
ATOM    372  OH  TYR    24      31.927  34.600  27.828  1.00  0.00           O  
ATOM    373  HH  TYR    24      31.959  34.450  28.776  1.00  0.00           H  
ATOM    374  CE2 TYR    24      31.367  36.458  26.475  1.00  0.00           C  
ATOM    375  HE2 TYR    24      31.585  35.893  25.581  1.00  0.00           H  
ATOM    376  CD2 TYR    24      31.046  37.810  26.325  1.00  0.00           C  
ATOM    377  HD2 TYR    24      31.037  38.277  25.351  1.00  0.00           H  
ATOM    378  C   TYR    24      32.711  40.449  26.730  1.00  0.00           C  
ATOM    379  O   TYR    24      33.814  39.776  26.945  1.00  0.00           O  
ATOM    380  N   GLN    25      32.512  40.983  25.477  1.00  0.00           N  
ATOM    381  H   GLN    25      31.679  41.526  25.301  1.00  0.00           H  
ATOM    382  CA  GLN    25      33.453  40.653  24.369  1.00  0.00           C  
ATOM    383  HA  GLN    25      33.589  39.572  24.382  1.00  0.00           H  
ATOM    384  CB  GLN    25      32.793  41.152  23.105  1.00  0.00           C  
ATOM    385  HB2 GLN    25      31.747  40.850  23.056  1.00  0.00           H  
ATOM    386  HB3 GLN    25      32.870  42.238  23.052  1.00  0.00           H  
ATOM    387  CG  GLN    25      33.605  40.512  21.922  1.00  0.00           C  
ATOM    388  HG2 GLN    25      34.635  40.857  21.831  1.00  0.00           H  
ATOM    389  HG3 GLN    25      33.799  39.474  22.191  1.00  0.00           H  
ATOM    390  CD  GLN    25      32.954  40.734  20.582  1.00  0.00           C  
ATOM    391  OE1 GLN    25      33.554  41.212  19.693  1.00  0.00           O  
ATOM    392  NE2 GLN    25      31.745  40.380  20.383  1.00  0.00           N  
ATOM    393 HE21 GLN    25      31.321  40.820  19.579  1.00  0.00           H  
ATOM    394 HE22 GLN    25      31.231  40.373  21.252  1.00  0.00           H  
ATOM    395  C   GLN    25      34.801  41.256  24.627  1.00  0.00           C  
ATOM    396  O   GLN    25      35.871  40.682  24.285  1.00  0.00           O  
ATOM    397  N   SER    26      34.871  42.323  25.401  1.00  0.00           N  
ATOM    398  H   SER    26      34.020  42.790  25.678  1.00  0.00           H  
ATOM    399  CA  SER    26      36.111  43.077  25.722  1.00  0.00           C  
ATOM    400  HA  SER    26      36.808  43.021  24.886  1.00  0.00           H  
ATOM    401  CB  SER    26      35.711  44.558  26.011  1.00  0.00           C  
ATOM    402  HB2 SER    26      35.326  44.900  25.051  1.00  0.00           H  
ATOM    403  HB3 SER    26      34.871  44.485  26.702  1.00  0.00           H  
ATOM    404  OG  SER    26      36.773  45.349  26.508  1.00  0.00           O  
ATOM    405  HG  SER    26      36.556  45.790  27.332  1.00  0.00           H  
ATOM    406  C   SER    26      36.769  42.384  26.916  1.00  0.00           C  
ATOM    407  O   SER    26      38.025  42.178  26.870  1.00  0.00           O  
ATOM    408  N   SER    27      36.043  41.954  27.936  1.00  0.00           N  
ATOM    409  H   SER    27      35.085  42.264  28.011  1.00  0.00           H  
ATOM    410  CA  SER    27      36.579  41.179  29.069  1.00  0.00           C  
ATOM    411  HA  SER    27      37.391  41.803  29.443  1.00  0.00           H  
ATOM    412  CB  SER    27      35.532  40.841  30.135  1.00  0.00           C  
ATOM    413  HB2 SER    27      34.711  40.327  29.636  1.00  0.00           H  
ATOM    414  HB3 SER    27      35.948  40.147  30.865  1.00  0.00           H  
ATOM    415  OG  SER    27      35.096  42.057  30.754  1.00  0.00           O  
ATOM    416  HG  SER    27      34.327  42.438  30.324  1.00  0.00           H  
ATOM    417  C   SER    27      37.142  39.873  28.617  1.00  0.00           C  
ATOM    418  O   SER    27      38.161  39.475  29.152  1.00  0.00           O  
ATOM    419  N   LEU    28      36.462  39.285  27.622  1.00  0.00           N  
ATOM    420  H   LEU    28      35.632  39.777  27.325  1.00  0.00           H  
ATOM    421  CA  LEU    28      36.852  38.056  26.941  1.00  0.00           C  
ATOM    422  HA  LEU    28      37.071  37.345  27.737  1.00  0.00           H  
ATOM    423  CB  LEU    28      35.661  37.458  26.121  1.00  0.00           C  
ATOM    424  HB2 LEU    28      34.737  37.456  26.698  1.00  0.00           H  
ATOM    425  HB3 LEU    28      35.473  38.193  25.338  1.00  0.00           H  
ATOM    426  CG  LEU    28      35.956  36.095  25.545  1.00  0.00           C  
ATOM    427  HG  LEU    28      37.014  35.899  25.368  1.00  0.00           H  
ATOM    428  CD1 LEU    28      35.537  34.947  26.451  1.00  0.00           C  
ATOM    429 HD11 LEU    28      35.725  34.017  25.914  1.00  0.00           H  
ATOM    430 HD12 LEU    28      36.113  34.848  27.372  1.00  0.00           H  
ATOM    431 HD13 LEU    28      34.483  34.925  26.728  1.00  0.00           H  
ATOM    432  CD2 LEU    28      35.253  35.783  24.212  1.00  0.00           C  
ATOM    433 HD21 LEU    28      34.182  35.623  24.331  1.00  0.00           H  
ATOM    434 HD22 LEU    28      35.463  36.587  23.506  1.00  0.00           H  
ATOM    435 HD23 LEU    28      35.630  34.844  23.808  1.00  0.00           H  
ATOM    436  C   LEU    28      38.163  38.174  26.178  1.00  0.00           C  
ATOM    437  O   LEU    28      39.017  37.351  26.360  1.00  0.00           O  
ATOM    438  N   ALA    29      38.304  39.245  25.321  1.00  0.00           N  
ATOM    439  H   ALA    29      37.492  39.806  25.105  1.00  0.00           H  
ATOM    440  CA  ALA    29      39.549  39.660  24.681  1.00  0.00           C  
ATOM    441  HA  ALA    29      39.912  38.925  23.963  1.00  0.00           H  
ATOM    442  CB  ALA    29      39.314  40.986  23.833  1.00  0.00           C  
ATOM    443  HB1 ALA    29      38.257  41.214  23.699  1.00  0.00           H  
ATOM    444  HB2 ALA    29      39.630  41.845  24.424  1.00  0.00           H  
ATOM    445  HB3 ALA    29      39.866  40.936  22.894  1.00  0.00           H  
ATOM    446  C   ALA    29      40.743  39.909  25.628  1.00  0.00           C  
ATOM    447  O   ALA    29      41.821  39.409  25.330  1.00  0.00           O  
ATOM    448  N   SER    30      40.501  40.580  26.738  1.00  0.00           N  
ATOM    449  H   SER    30      39.585  40.989  26.854  1.00  0.00           H  
ATOM    450  CA  SER    30      41.522  40.636  27.799  1.00  0.00           C  
ATOM    451  HA  SER    30      42.404  41.100  27.357  1.00  0.00           H  
ATOM    452  CB  SER    30      40.971  41.638  28.829  1.00  0.00           C  
ATOM    453  HB2 SER    30      40.554  42.444  28.225  1.00  0.00           H  
ATOM    454  HB3 SER    30      40.145  41.308  29.458  1.00  0.00           H  
ATOM    455  OG  SER    30      41.960  42.171  29.686  1.00  0.00           O  
ATOM    456  HG  SER    30      42.222  42.985  29.251  1.00  0.00           H  
ATOM    457  C   SER    30      41.773  39.252  28.436  1.00  0.00           C  
ATOM    458  O   SER    30      42.984  38.886  28.507  1.00  0.00           O  
ATOM    459  N   TRP    31      40.787  38.476  28.952  1.00  0.00           N  
ATOM    460  H   TRP    31      39.850  38.852  28.972  1.00  0.00           H  
ATOM    461  CA  TRP    31      40.925  37.154  29.601  1.00  0.00           C  
ATOM    462  HA  TRP    31      41.352  37.199  30.603  1.00  0.00           H  
ATOM    463  CB  TRP    31      39.499  36.552  29.890  1.00  0.00           C  
ATOM    464  HB2 TRP    31      38.935  37.064  30.670  1.00  0.00           H  
ATOM    465  HB3 TRP    31      38.876  36.635  29.000  1.00  0.00           H  
ATOM    466  CG  TRP    31      39.595  35.059  30.128  1.00  0.00           C  
ATOM    467  CD1 TRP    31      39.558  34.091  29.178  1.00  0.00           C  
ATOM    468  HD1 TRP    31      39.377  34.305  28.135  1.00  0.00           H  
ATOM    469  NE1 TRP    31      39.649  32.857  29.768  1.00  0.00           N  
ATOM    470  HE1 TRP    31      39.660  32.024  29.198  1.00  0.00           H  
ATOM    471  CE2 TRP    31      39.925  32.875  31.075  1.00  0.00           C  
ATOM    472  CZ2 TRP    31      40.283  31.892  32.020  1.00  0.00           C  
ATOM    473  HZ2 TRP    31      40.382  30.869  31.689  1.00  0.00           H  
ATOM    474  CH2 TRP    31      40.513  32.333  33.420  1.00  0.00           C  
ATOM    475  HH2 TRP    31      40.754  31.572  34.148  1.00  0.00           H  
ATOM    476  CZ3 TRP    31      40.416  33.703  33.760  1.00  0.00           C  
ATOM    477  HZ3 TRP    31      40.452  33.953  34.810  1.00  0.00           H  
ATOM    478  CE3 TRP    31      40.106  34.653  32.721  1.00  0.00           C  
ATOM    479  HE3 TRP    31      40.052  35.718  32.891  1.00  0.00           H  
ATOM    480  CD2 TRP    31      39.846  34.246  31.374  1.00  0.00           C  
ATOM    481  C   TRP    31      41.765  36.322  28.647  1.00  0.00           C  
ATOM    482  O   TRP    31      42.736  35.737  29.130  1.00  0.00           O  
ATOM    483  N   ASN    32      41.357  36.225  27.372  1.00  0.00           N  
ATOM    484  H   ASN    32      40.610  36.843  27.090  1.00  0.00           H  
ATOM    485  CA  ASN    32      42.064  35.444  26.353  1.00  0.00           C  
ATOM    486  HA  ASN    32      42.175  34.418  26.703  1.00  0.00           H  
ATOM    487  CB  ASN    32      41.292  35.553  25.047  1.00  0.00           C  
ATOM    488  HB2 ASN    32      40.245  35.613  25.342  1.00  0.00           H  
ATOM    489  HB3 ASN    32      41.510  36.488  24.530  1.00  0.00           H  
ATOM    490  CG  ASN    32      41.409  34.270  24.137  1.00  0.00           C  
ATOM    491  OD1 ASN    32      41.295  33.116  24.595  1.00  0.00           O  
ATOM    492  ND2 ASN    32      41.630  34.410  22.877  1.00  0.00           N  
ATOM    493 HD21 ASN    32      41.657  33.599  22.275  1.00  0.00           H  
ATOM    494 HD22 ASN    32      41.676  35.320  22.443  1.00  0.00           H  
ATOM    495  C   ASN    32      43.503  35.875  26.041  1.00  0.00           C  
ATOM    496  O   ASN    32      44.405  35.090  25.889  1.00  0.00           O  
ATOM    497  N   TYR    33      43.854  37.180  26.159  1.00  0.00           N  
ATOM    498  H   TYR    33      43.100  37.849  26.219  1.00  0.00           H  
ATOM    499  CA  TYR    33      45.231  37.681  26.101  1.00  0.00           C  
ATOM    500  HA  TYR    33      45.739  37.215  25.256  1.00  0.00           H  
ATOM    501  CB  TYR    33      45.178  39.200  25.910  1.00  0.00           C  
ATOM    502  HB2 TYR    33      45.089  39.380  24.839  1.00  0.00           H  
ATOM    503  HB3 TYR    33      44.271  39.619  26.347  1.00  0.00           H  
ATOM    504  CG  TYR    33      46.291  40.041  26.477  1.00  0.00           C  
ATOM    505  CD1 TYR    33      46.140  40.846  27.639  1.00  0.00           C  
ATOM    506  HD1 TYR    33      45.161  41.160  27.970  1.00  0.00           H  
ATOM    507  CE1 TYR    33      47.252  41.336  28.306  1.00  0.00           C  
ATOM    508  HE1 TYR    33      47.148  41.849  29.250  1.00  0.00           H  
ATOM    509  CZ  TYR    33      48.573  41.121  27.792  1.00  0.00           C  
ATOM    510  OH  TYR    33      49.734  41.645  28.313  1.00  0.00           O  
ATOM    511  HH  TYR    33      49.554  41.890  29.224  1.00  0.00           H  
ATOM    512  CE2 TYR    33      48.711  40.386  26.626  1.00  0.00           C  
ATOM    513  HE2 TYR    33      49.670  40.136  26.196  1.00  0.00           H  
ATOM    514  CD2 TYR    33      47.564  39.843  25.965  1.00  0.00           C  
ATOM    515  HD2 TYR    33      47.743  39.178  25.133  1.00  0.00           H  
ATOM    516  C   TYR    33      45.983  37.364  27.468  1.00  0.00           C  
ATOM    517  O   TYR    33      47.245  37.191  27.400  1.00  0.00           O  
ATOM    518  N   ASN    34      45.375  37.208  28.620  1.00  0.00           N  
ATOM    519  H   ASN    34      44.386  37.370  28.493  1.00  0.00           H  
ATOM    520  CA  ASN    34      46.074  36.778  29.807  1.00  0.00           C  
ATOM    521  HA  ASN    34      47.083  37.184  29.722  1.00  0.00           H  
ATOM    522  CB  ASN    34      45.485  37.364  31.042  1.00  0.00           C  
ATOM    523  HB2 ASN    34      44.437  37.063  31.027  1.00  0.00           H  
ATOM    524  HB3 ASN    34      45.875  36.852  31.922  1.00  0.00           H  
ATOM    525  CG  ASN    34      45.570  38.909  31.218  1.00  0.00           C  
ATOM    526  OD1 ASN    34      46.273  39.383  32.050  1.00  0.00           O  
ATOM    527  ND2 ASN    34      44.887  39.641  30.467  1.00  0.00           N  
ATOM    528 HD21 ASN    34      44.977  40.643  30.552  1.00  0.00           H  
ATOM    529 HD22 ASN    34      44.371  39.311  29.664  1.00  0.00           H  
ATOM    530  C   ASN    34      46.229  35.338  29.950  1.00  0.00           C  
ATOM    531  O   ASN    34      47.184  34.901  30.583  1.00  0.00           O  
ATOM    532  N   THR    35      45.520  34.470  29.254  1.00  0.00           N  
ATOM    533  H   THR    35      44.716  34.839  28.766  1.00  0.00           H  
ATOM    534  CA  THR    35      45.928  32.988  29.113  1.00  0.00           C  
ATOM    535  HA  THR    35      46.446  32.696  30.026  1.00  0.00           H  
ATOM    536  CB  THR    35      44.639  32.084  29.106  1.00  0.00           C  
ATOM    537  HB  THR    35      44.947  31.051  28.947  1.00  0.00           H  
ATOM    538  CG2 THR    35      43.816  32.229  30.432  1.00  0.00           C  
ATOM    539 HG21 THR    35      43.876  31.342  31.062  1.00  0.00           H  
ATOM    540 HG22 THR    35      44.153  33.127  30.951  1.00  0.00           H  
ATOM    541 HG23 THR    35      42.764  32.398  30.202  1.00  0.00           H  
ATOM    542  OG1 THR    35      43.908  32.553  28.067  1.00  0.00           O  
ATOM    543  HG1 THR    35      43.555  33.408  28.321  1.00  0.00           H  
ATOM    544  C   THR    35      46.847  32.602  27.915  1.00  0.00           C  
ATOM    545  O   THR    35      47.534  31.582  27.973  1.00  0.00           O  
ATOM    546  N   ASN    36      46.789  33.335  26.811  1.00  0.00           N  
ATOM    547  H   ASN    36      46.120  34.079  26.674  1.00  0.00           H  
ATOM    548  CA  ASN    36      47.635  33.024  25.672  1.00  0.00           C  
ATOM    549  HA  ASN    36      48.459  32.388  25.996  1.00  0.00           H  
ATOM    550  CB  ASN    36      46.865  32.224  24.624  1.00  0.00           C  
ATOM    551  HB2 ASN    36      46.515  31.255  24.978  1.00  0.00           H  
ATOM    552  HB3 ASN    36      45.979  32.779  24.316  1.00  0.00           H  
ATOM    553  CG  ASN    36      47.757  32.036  23.364  1.00  0.00           C  
ATOM    554  OD1 ASN    36      48.960  32.128  23.320  1.00  0.00           O  
ATOM    555  ND2 ASN    36      47.035  31.711  22.278  1.00  0.00           N  
ATOM    556 HD21 ASN    36      47.423  31.654  21.348  1.00  0.00           H  
ATOM    557 HD22 ASN    36      46.077  31.400  22.356  1.00  0.00           H  
ATOM    558  C   ASN    36      48.226  34.437  25.212  1.00  0.00           C  
ATOM    559  O   ASN    36      47.474  35.153  24.510  1.00  0.00           O  
ATOM    560  N   ILE    37      49.448  34.829  25.617  1.00  0.00           N  
ATOM    561  H   ILE    37      49.877  34.290  26.355  1.00  0.00           H  
ATOM    562  CA  ILE    37      50.060  36.053  25.067  1.00  0.00           C  
ATOM    563  HA  ILE    37      49.245  36.754  24.886  1.00  0.00           H  
ATOM    564  CB  ILE    37      51.167  36.633  25.935  1.00  0.00           C  
ATOM    565  HB  ILE    37      51.882  35.816  25.844  1.00  0.00           H  
ATOM    566  CG2 ILE    37      51.691  37.913  25.297  1.00  0.00           C  
ATOM    567 HG21 ILE    37      52.361  38.472  25.950  1.00  0.00           H  
ATOM    568 HG22 ILE    37      52.137  37.709  24.324  1.00  0.00           H  
ATOM    569 HG23 ILE    37      50.894  38.632  25.109  1.00  0.00           H  
ATOM    570  CG1 ILE    37      50.827  36.793  27.421  1.00  0.00           C  
ATOM    571 HG12 ILE    37      50.476  37.810  27.594  1.00  0.00           H  
ATOM    572 HG13 ILE    37      50.071  36.070  27.728  1.00  0.00           H  
ATOM    573  CD1 ILE    37      52.036  36.588  28.403  1.00  0.00           C  
ATOM    574 HD11 ILE    37      51.788  36.847  29.433  1.00  0.00           H  
ATOM    575 HD12 ILE    37      52.274  35.527  28.330  1.00  0.00           H  
ATOM    576 HD13 ILE    37      52.929  37.143  28.117  1.00  0.00           H  
ATOM    577  C   ILE    37      50.621  35.721  23.631  1.00  0.00           C  
ATOM    578  O   ILE    37      51.622  35.017  23.506  1.00  0.00           O  
ATOM    579  N   THR    38      50.121  36.422  22.657  1.00  0.00           N  
ATOM    580  H   THR    38      49.432  37.112  22.920  1.00  0.00           H  
ATOM    581  CA  THR    38      50.641  36.574  21.203  1.00  0.00           C  
ATOM    582  HA  THR    38      51.721  36.664  21.322  1.00  0.00           H  
ATOM    583  CB  THR    38      50.330  35.298  20.450  1.00  0.00           C  
ATOM    584  HB  THR    38      50.928  34.487  20.865  1.00  0.00           H  
ATOM    585  CG2 THR    38      48.849  34.865  20.512  1.00  0.00           C  
ATOM    586 HG21 THR    38      48.551  34.107  19.787  1.00  0.00           H  
ATOM    587 HG22 THR    38      48.540  34.407  21.452  1.00  0.00           H  
ATOM    588 HG23 THR    38      48.221  35.741  20.350  1.00  0.00           H  
ATOM    589  OG1 THR    38      50.643  35.444  19.066  1.00  0.00           O  
ATOM    590  HG1 THR    38      50.750  34.538  18.766  1.00  0.00           H  
ATOM    591  C   THR    38      50.014  37.805  20.479  1.00  0.00           C  
ATOM    592  O   THR    38      49.141  38.371  21.046  1.00  0.00           O  
ATOM    593  N   GLU    39      50.553  38.334  19.354  1.00  0.00           N  
ATOM    594  H   GLU    39      51.411  37.898  19.048  1.00  0.00           H  
ATOM    595  CA  GLU    39      50.074  39.530  18.613  1.00  0.00           C  
ATOM    596  HA  GLU    39      50.252  40.341  19.319  1.00  0.00           H  
ATOM    597  CB  GLU    39      50.905  39.823  17.408  1.00  0.00           C  
ATOM    598  HB2 GLU    39      51.956  39.745  17.686  1.00  0.00           H  
ATOM    599  HB3 GLU    39      50.763  39.070  16.633  1.00  0.00           H  
ATOM    600  CG  GLU    39      50.560  41.151  16.666  1.00  0.00           C  
ATOM    601  HG2 GLU    39      51.127  41.035  15.742  1.00  0.00           H  
ATOM    602  HG3 GLU    39      49.514  41.019  16.391  1.00  0.00           H  
ATOM    603  CD  GLU    39      50.794  42.481  17.419  1.00  0.00           C  
ATOM    604  OE1 GLU    39      51.801  42.563  18.163  1.00  0.00           O  
ATOM    605  OE2 GLU    39      50.160  43.466  17.035  1.00  0.00           O  
ATOM    606  C   GLU    39      48.593  39.518  18.297  1.00  0.00           C  
ATOM    607  O   GLU    39      47.947  40.488  18.659  1.00  0.00           O  
ATOM    608  N   GLU    40      48.051  38.437  17.744  1.00  0.00           N  
ATOM    609  H   GLU    40      48.579  37.587  17.608  1.00  0.00           H  
ATOM    610  CA  GLU    40      46.592  38.301  17.497  1.00  0.00           C  
ATOM    611  HA  GLU    40      46.348  38.955  16.659  1.00  0.00           H  
ATOM    612  CB  GLU    40      46.179  36.835  17.080  1.00  0.00           C  
ATOM    613  HB2 GLU    40      46.807  36.468  16.269  1.00  0.00           H  
ATOM    614  HB3 GLU    40      46.420  36.145  17.889  1.00  0.00           H  
ATOM    615  CG  GLU    40      44.706  36.729  16.794  1.00  0.00           C  
ATOM    616  HG2 GLU    40      44.555  35.715  16.426  1.00  0.00           H  
ATOM    617  HG3 GLU    40      44.151  36.789  17.730  1.00  0.00           H  
ATOM    618  CD  GLU    40      44.165  37.719  15.766  1.00  0.00           C  
ATOM    619  OE1 GLU    40      42.981  38.051  15.753  1.00  0.00           O  
ATOM    620  OE2 GLU    40      44.959  38.247  14.962  1.00  0.00           O  
ATOM    621  C   GLU    40      45.798  38.615  18.793  1.00  0.00           C  
ATOM    622  O   GLU    40      44.803  39.319  18.711  1.00  0.00           O  
ATOM    623  N   ASN    41      46.312  38.141  19.909  1.00  0.00           N  
ATOM    624  H   ASN    41      47.156  37.587  19.932  1.00  0.00           H  
ATOM    625  CA  ASN    41      45.610  38.358  21.171  1.00  0.00           C  
ATOM    626  HA  ASN    41      44.558  38.340  20.886  1.00  0.00           H  
ATOM    627  CB  ASN    41      45.915  37.264  22.223  1.00  0.00           C  
ATOM    628  HB2 ASN    41      46.986  37.193  22.414  1.00  0.00           H  
ATOM    629  HB3 ASN    41      45.358  37.593  23.100  1.00  0.00           H  
ATOM    630  CG  ASN    41      45.361  35.877  21.818  1.00  0.00           C  
ATOM    631  OD1 ASN    41      44.828  35.695  20.744  1.00  0.00           O  
ATOM    632  ND2 ASN    41      45.354  34.881  22.655  1.00  0.00           N  
ATOM    633 HD21 ASN    41      44.981  34.019  22.284  1.00  0.00           H  
ATOM    634 HD22 ASN    41      45.817  35.030  23.540  1.00  0.00           H  
ATOM    635  C   ASN    41      45.843  39.777  21.604  1.00  0.00           C  
ATOM    636  O   ASN    41      44.946  40.503  22.049  1.00  0.00           O  
ATOM    637  N   VAL    42      47.077  40.352  21.454  1.00  0.00           N  
ATOM    638  H   VAL    42      47.766  39.879  20.886  1.00  0.00           H  
ATOM    639  CA  VAL    42      47.288  41.781  21.915  1.00  0.00           C  
ATOM    640  HA  VAL    42      46.901  41.893  22.928  1.00  0.00           H  
ATOM    641  CB  VAL    42      48.776  42.051  22.047  1.00  0.00           C  
ATOM    642  HB  VAL    42      49.292  41.778  21.126  1.00  0.00           H  
ATOM    643  CG1 VAL    42      49.084  43.529  22.187  1.00  0.00           C  
ATOM    644 HG11 VAL    42      50.141  43.612  22.441  1.00  0.00           H  
ATOM    645 HG12 VAL    42      48.985  44.017  21.218  1.00  0.00           H  
ATOM    646 HG13 VAL    42      48.556  43.960  23.037  1.00  0.00           H  
ATOM    647  CG2 VAL    42      49.471  41.331  23.238  1.00  0.00           C  
ATOM    648 HG21 VAL    42      49.325  40.252  23.176  1.00  0.00           H  
ATOM    649 HG22 VAL    42      50.535  41.560  23.191  1.00  0.00           H  
ATOM    650 HG23 VAL    42      49.095  41.572  24.233  1.00  0.00           H  
ATOM    651  C   VAL    42      46.525  42.818  21.062  1.00  0.00           C  
ATOM    652  O   VAL    42      46.030  43.851  21.597  1.00  0.00           O  
ATOM    653  N   GLN    43      46.263  42.472  19.785  1.00  0.00           N  
ATOM    654  H   GLN    43      46.749  41.726  19.309  1.00  0.00           H  
ATOM    655  CA  GLN    43      45.472  43.313  18.912  1.00  0.00           C  
ATOM    656  HA  GLN    43      45.868  44.329  18.909  1.00  0.00           H  
ATOM    657  CB  GLN    43      45.678  42.737  17.558  1.00  0.00           C  
ATOM    658  HB2 GLN    43      45.479  41.667  17.502  1.00  0.00           H  
ATOM    659  HB3 GLN    43      44.944  43.207  16.905  1.00  0.00           H  
ATOM    660  CG  GLN    43      47.041  43.013  16.914  1.00  0.00           C  
ATOM    661  HG2 GLN    43      47.816  42.859  17.664  1.00  0.00           H  
ATOM    662  HG3 GLN    43      47.076  42.370  16.035  1.00  0.00           H  
ATOM    663  CD  GLN    43      47.070  44.452  16.380  1.00  0.00           C  
ATOM    664  OE1 GLN    43      46.136  45.076  15.910  1.00  0.00           O  
ATOM    665  NE2 GLN    43      48.133  45.125  16.616  1.00  0.00           N  
ATOM    666 HE21 GLN    43      48.211  46.102  16.370  1.00  0.00           H  
ATOM    667 HE22 GLN    43      48.856  44.525  16.986  1.00  0.00           H  
ATOM    668  C   GLN    43      43.979  43.293  19.285  1.00  0.00           C  
ATOM    669  O   GLN    43      43.346  44.322  19.170  1.00  0.00           O  
ATOM    670  N   ASN    44      43.494  42.109  19.724  1.00  0.00           N  
ATOM    671  H   ASN    44      44.140  41.334  19.687  1.00  0.00           H  
ATOM    672  CA  ASN    44      42.088  41.867  20.035  1.00  0.00           C  
ATOM    673  HA  ASN    44      41.398  42.306  19.314  1.00  0.00           H  
ATOM    674  CB  ASN    44      41.824  40.347  20.058  1.00  0.00           C  
ATOM    675  HB2 ASN    44      42.654  39.714  20.370  1.00  0.00           H  
ATOM    676  HB3 ASN    44      40.944  40.182  20.680  1.00  0.00           H  
ATOM    677  CG  ASN    44      41.434  39.886  18.646  1.00  0.00           C  
ATOM    678  OD1 ASN    44      40.645  40.469  17.953  1.00  0.00           O  
ATOM    679  ND2 ASN    44      41.922  38.720  18.349  1.00  0.00           N  
ATOM    680 HD21 ASN    44      41.906  38.366  17.403  1.00  0.00           H  
ATOM    681 HD22 ASN    44      42.472  38.206  19.022  1.00  0.00           H  
ATOM    682  C   ASN    44      41.686  42.476  21.342  1.00  0.00           C  
ATOM    683  O   ASN    44      40.656  43.168  21.455  1.00  0.00           O  
ATOM    684  N   MET    45      42.607  42.448  22.301  1.00  0.00           N  
ATOM    685  H   MET    45      43.401  41.864  22.083  1.00  0.00           H  
ATOM    686  CA  MET    45      42.605  43.142  23.567  1.00  0.00           C  
ATOM    687  HA  MET    45      41.700  42.859  24.103  1.00  0.00           H  
ATOM    688  CB  MET    45      43.710  42.597  24.418  1.00  0.00           C  
ATOM    689  HB2 MET    45      43.505  41.530  24.506  1.00  0.00           H  
ATOM    690  HB3 MET    45      44.681  42.702  23.934  1.00  0.00           H  
ATOM    691  CG  MET    45      43.857  43.136  25.835  1.00  0.00           C  
ATOM    692  HG2 MET    45      42.872  43.275  26.282  1.00  0.00           H  
ATOM    693  HG3 MET    45      44.505  42.503  26.442  1.00  0.00           H  
ATOM    694  SD  MET    45      44.804  44.741  25.887  1.00  0.00           S  
ATOM    695  CE  MET    45      46.444  44.010  25.524  1.00  0.00           C  
ATOM    696  HE1 MET    45      46.668  43.254  26.277  1.00  0.00           H  
ATOM    697  HE2 MET    45      46.646  43.692  24.502  1.00  0.00           H  
ATOM    698  HE3 MET    45      47.146  44.781  25.842  1.00  0.00           H  
ATOM    699  C   MET    45      42.660  44.681  23.367  1.00  0.00           C  
ATOM    700  O   MET    45      41.797  45.451  23.818  1.00  0.00           O  
ATOM    701  N   ASN    46      43.492  45.151  22.366  1.00  0.00           N  
ATOM    702  H   ASN    46      44.287  44.546  22.214  1.00  0.00           H  
ATOM    703  CA  ASN    46      43.590  46.598  22.074  1.00  0.00           C  
ATOM    704  HA  ASN    46      43.575  47.024  23.078  1.00  0.00           H  
ATOM    705  CB  ASN    46      44.955  47.005  21.480  1.00  0.00           C  
ATOM    706  HB2 ASN    46      45.344  46.207  20.848  1.00  0.00           H  
ATOM    707  HB3 ASN    46      44.830  47.880  20.842  1.00  0.00           H  
ATOM    708  CG  ASN    46      45.923  47.140  22.688  1.00  0.00           C  
ATOM    709  OD1 ASN    46      46.239  48.268  23.125  1.00  0.00           O  
ATOM    710  ND2 ASN    46      46.348  46.043  23.269  1.00  0.00           N  
ATOM    711 HD21 ASN    46      47.056  46.182  23.975  1.00  0.00           H  
ATOM    712 HD22 ASN    46      46.254  45.133  22.840  1.00  0.00           H  
ATOM    713  C   ASN    46      42.371  47.140  21.347  1.00  0.00           C  
ATOM    714  O   ASN    46      41.890  48.209  21.568  1.00  0.00           O  
ATOM    715  N   ASN    47      41.840  46.349  20.409  1.00  0.00           N  
ATOM    716  H   ASN    47      42.304  45.468  20.242  1.00  0.00           H  
ATOM    717  CA  ASN    47      40.675  46.675  19.573  1.00  0.00           C  
ATOM    718  HA  ASN    47      40.797  47.664  19.132  1.00  0.00           H  
ATOM    719  CB  ASN    47      40.674  45.692  18.458  1.00  0.00           C  
ATOM    720  HB2 ASN    47      41.667  45.654  18.010  1.00  0.00           H  
ATOM    721  HB3 ASN    47      40.632  44.684  18.871  1.00  0.00           H  
ATOM    722  CG  ASN    47      39.500  45.830  17.485  1.00  0.00           C  
ATOM    723  OD1 ASN    47      38.520  45.076  17.509  1.00  0.00           O  
ATOM    724  ND2 ASN    47      39.587  46.843  16.619  1.00  0.00           N  
ATOM    725 HD21 ASN    47      39.009  46.912  15.794  1.00  0.00           H  
ATOM    726 HD22 ASN    47      40.445  47.377  16.589  1.00  0.00           H  
ATOM    727  C   ASN    47      39.380  46.667  20.277  1.00  0.00           C  
ATOM    728  O   ASN    47      38.603  47.565  20.248  1.00  0.00           O  
ATOM    729  N   ALA    48      39.218  45.741  21.244  1.00  0.00           N  
ATOM    730  H   ALA    48      39.834  44.961  21.423  1.00  0.00           H  
ATOM    731  CA  ALA    48      38.228  45.795  22.328  1.00  0.00           C  
ATOM    732  HA  ALA    48      37.222  45.830  21.909  1.00  0.00           H  
ATOM    733  CB  ALA    48      38.293  44.583  23.206  1.00  0.00           C  
ATOM    734  HB1 ALA    48      37.647  44.821  24.051  1.00  0.00           H  
ATOM    735  HB2 ALA    48      37.846  43.792  22.604  1.00  0.00           H  
ATOM    736  HB3 ALA    48      39.291  44.364  23.584  1.00  0.00           H  
ATOM    737  C   ALA    48      38.497  47.038  23.189  1.00  0.00           C  
ATOM    738  O   ALA    48      37.503  47.679  23.505  1.00  0.00           O  
ATOM    739  N   GLY    49      39.684  47.382  23.738  1.00  0.00           N  
ATOM    740  H   GLY    49      40.466  46.756  23.609  1.00  0.00           H  
ATOM    741  CA  GLY    49      39.955  48.566  24.601  1.00  0.00           C  
ATOM    742  HA2 GLY    49      39.611  48.445  25.628  1.00  0.00           H  
ATOM    743  HA3 GLY    49      41.029  48.673  24.753  1.00  0.00           H  
ATOM    744  C   GLY    49      39.572  49.905  23.926  1.00  0.00           C  
ATOM    745  O   GLY    49      38.789  50.718  24.404  1.00  0.00           O  
ATOM    746  N   ASP    50      40.109  50.071  22.704  1.00  0.00           N  
ATOM    747  H   ASP    50      40.852  49.474  22.370  1.00  0.00           H  
ATOM    748  CA  ASP    50      39.697  51.159  21.886  1.00  0.00           C  
ATOM    749  HA  ASP    50      40.049  52.088  22.334  1.00  0.00           H  
ATOM    750  CB  ASP    50      40.352  50.910  20.545  1.00  0.00           C  
ATOM    751  HB2 ASP    50      41.395  50.733  20.807  1.00  0.00           H  
ATOM    752  HB3 ASP    50      39.904  50.046  20.054  1.00  0.00           H  
ATOM    753  CG  ASP    50      40.255  52.058  19.493  1.00  0.00           C  
ATOM    754  OD1 ASP    50      40.029  53.224  19.823  1.00  0.00           O  
ATOM    755  OD2 ASP    50      40.566  51.704  18.292  1.00  0.00           O  
ATOM    756  C   ASP    50      38.233  51.340  21.724  1.00  0.00           C  
ATOM    757  O   ASP    50      37.679  52.394  22.113  1.00  0.00           O  
ATOM    758  N   LYS    51      37.506  50.326  21.182  1.00  0.00           N  
ATOM    759  H   LYS    51      37.935  49.426  21.022  1.00  0.00           H  
ATOM    760  CA  LYS    51      35.994  50.309  20.968  1.00  0.00           C  
ATOM    761  HA  LYS    51      35.848  51.282  20.498  1.00  0.00           H  
ATOM    762  CB  LYS    51      35.520  49.278  19.935  1.00  0.00           C  
ATOM    763  HB2 LYS    51      34.550  49.618  19.572  1.00  0.00           H  
ATOM    764  HB3 LYS    51      36.210  49.258  19.092  1.00  0.00           H  
ATOM    765  CG  LYS    51      35.360  47.843  20.553  1.00  0.00           C  
ATOM    766  HG2 LYS    51      36.221  47.704  21.207  1.00  0.00           H  
ATOM    767  HG3 LYS    51      34.584  47.846  21.317  1.00  0.00           H  
ATOM    768  CD  LYS    51      35.144  46.664  19.618  1.00  0.00           C  
ATOM    769  HD2 LYS    51      35.044  45.760  20.219  1.00  0.00           H  
ATOM    770  HD3 LYS    51      34.186  46.946  19.182  1.00  0.00           H  
ATOM    771  CE  LYS    51      36.167  46.400  18.482  1.00  0.00           C  
ATOM    772  HE2 LYS    51      36.239  47.366  17.984  1.00  0.00           H  
ATOM    773  HE3 LYS    51      37.097  46.004  18.891  1.00  0.00           H  
ATOM    774  NZ  LYS    51      35.593  45.447  17.498  1.00  0.00           N  
ATOM    775  HZ1 LYS    51      35.060  44.687  17.897  1.00  0.00           H  
ATOM    776  HZ2 LYS    51      34.886  45.820  16.881  1.00  0.00           H  
ATOM    777  HZ3 LYS    51      36.294  45.095  16.862  1.00  0.00           H  
ATOM    778  C   LYS    51      35.136  50.402  22.279  1.00  0.00           C  
ATOM    779  O   LYS    51      34.039  51.016  22.246  1.00  0.00           O  
ATOM    780  N   TRP    52      35.615  49.888  23.500  1.00  0.00           N  
ATOM    781  H   TRP    52      36.462  49.346  23.412  1.00  0.00           H  
ATOM    782  CA  TRP    52      34.998  50.124  24.788  1.00  0.00           C  
ATOM    783  HA  TRP    52      33.935  49.935  24.641  1.00  0.00           H  
ATOM    784  CB  TRP    52      35.407  49.034  25.795  1.00  0.00           C  
ATOM    785  HB2 TRP    52      34.973  48.078  25.501  1.00  0.00           H  
ATOM    786  HB3 TRP    52      36.495  48.998  25.742  1.00  0.00           H  
ATOM    787  CG  TRP    52      35.003  49.233  27.222  1.00  0.00           C  
ATOM    788  CD1 TRP    52      35.759  49.621  28.277  1.00  0.00           C  
ATOM    789  HD1 TRP    52      36.779  49.970  28.216  1.00  0.00           H  
ATOM    790  NE1 TRP    52      34.973  49.807  29.373  1.00  0.00           N  
ATOM    791  HE1 TRP    52      35.371  50.201  30.214  1.00  0.00           H  
ATOM    792  CE2 TRP    52      33.645  49.475  29.086  1.00  0.00           C  
ATOM    793  CZ2 TRP    52      32.440  49.617  29.752  1.00  0.00           C  
ATOM    794  HZ2 TRP    52      32.395  49.898  30.794  1.00  0.00           H  
ATOM    795  CH2 TRP    52      31.212  49.264  29.162  1.00  0.00           C  
ATOM    796  HH2 TRP    52      30.285  49.298  29.715  1.00  0.00           H  
ATOM    797  CZ3 TRP    52      31.221  48.775  27.825  1.00  0.00           C  
ATOM    798  HZ3 TRP    52      30.349  48.477  27.261  1.00  0.00           H  
ATOM    799  CE3 TRP    52      32.466  48.726  27.105  1.00  0.00           C  
ATOM    800  HE3 TRP    52      32.494  48.413  26.072  1.00  0.00           H  
ATOM    801  CD2 TRP    52      33.672  49.121  27.713  1.00  0.00           C  
ATOM    802  C   TRP    52      35.142  51.521  25.324  1.00  0.00           C  
ATOM    803  O   TRP    52      34.114  52.154  25.626  1.00  0.00           O  
ATOM    804  N   SER    53      36.328  52.087  25.184  1.00  0.00           N  
ATOM    805  H   SER    53      37.114  51.596  24.783  1.00  0.00           H  
ATOM    806  CA  SER    53      36.541  53.494  25.439  1.00  0.00           C  
ATOM    807  HA  SER    53      36.086  53.646  26.417  1.00  0.00           H  
ATOM    808  CB  SER    53      38.019  53.747  25.341  1.00  0.00           C  
ATOM    809  HB2 SER    53      38.662  53.058  25.889  1.00  0.00           H  
ATOM    810  HB3 SER    53      38.385  53.754  24.314  1.00  0.00           H  
ATOM    811  OG  SER    53      38.386  54.963  25.942  1.00  0.00           O  
ATOM    812  HG  SER    53      38.354  54.765  26.881  1.00  0.00           H  
ATOM    813  C   SER    53      35.771  54.486  24.490  1.00  0.00           C  
ATOM    814  O   SER    53      35.133  55.431  24.930  1.00  0.00           O  
ATOM    815  N   ALA    54      35.681  54.193  23.185  1.00  0.00           N  
ATOM    816  H   ALA    54      36.219  53.468  22.732  1.00  0.00           H  
ATOM    817  CA  ALA    54      34.771  54.850  22.240  1.00  0.00           C  
ATOM    818  HA  ALA    54      35.040  55.897  22.374  1.00  0.00           H  
ATOM    819  CB  ALA    54      35.016  54.360  20.817  1.00  0.00           C  
ATOM    820  HB1 ALA    54      34.780  53.296  20.813  1.00  0.00           H  
ATOM    821  HB2 ALA    54      34.433  54.947  20.107  1.00  0.00           H  
ATOM    822  HB3 ALA    54      36.081  54.525  20.651  1.00  0.00           H  
ATOM    823  C   ALA    54      33.271  54.685  22.722  1.00  0.00           C  
ATOM    824  O   ALA    54      32.588  55.721  22.777  1.00  0.00           O  
ATOM    825  N   PHE    55      32.811  53.457  22.990  1.00  0.00           N  
ATOM    826  H   PHE    55      33.521  52.739  22.976  1.00  0.00           H  
ATOM    827  CA  PHE    55      31.442  53.183  23.285  1.00  0.00           C  
ATOM    828  HA  PHE    55      30.874  53.455  22.395  1.00  0.00           H  
ATOM    829  CB  PHE    55      31.250  51.675  23.533  1.00  0.00           C  
ATOM    830  HB2 PHE    55      31.420  51.156  22.589  1.00  0.00           H  
ATOM    831  HB3 PHE    55      31.995  51.326  24.248  1.00  0.00           H  
ATOM    832  CG  PHE    55      29.839  51.292  24.125  1.00  0.00           C  
ATOM    833  CD1 PHE    55      28.629  51.501  23.399  1.00  0.00           C  
ATOM    834  HD1 PHE    55      28.649  51.818  22.367  1.00  0.00           H  
ATOM    835  CE1 PHE    55      27.378  51.186  23.966  1.00  0.00           C  
ATOM    836  HE1 PHE    55      26.487  51.286  23.364  1.00  0.00           H  
ATOM    837  CZ  PHE    55      27.311  50.719  25.291  1.00  0.00           C  
ATOM    838  HZ  PHE    55      26.423  50.382  25.806  1.00  0.00           H  
ATOM    839  CE2 PHE    55      28.470  50.551  25.985  1.00  0.00           C  
ATOM    840  HE2 PHE    55      28.466  50.176  26.998  1.00  0.00           H  
ATOM    841  CD2 PHE    55      29.733  50.848  25.464  1.00  0.00           C  
ATOM    842  HD2 PHE    55      30.612  50.718  26.078  1.00  0.00           H  
ATOM    843  C   PHE    55      31.021  53.889  24.636  1.00  0.00           C  
ATOM    844  O   PHE    55      29.989  54.588  24.818  1.00  0.00           O  
ATOM    845  N   LEU    56      31.919  53.864  25.637  1.00  0.00           N  
ATOM    846  H   LEU    56      32.826  53.432  25.532  1.00  0.00           H  
ATOM    847  CA  LEU    56      31.866  54.643  26.869  1.00  0.00           C  
ATOM    848  HA  LEU    56      30.920  54.396  27.352  1.00  0.00           H  
ATOM    849  CB  LEU    56      32.884  54.233  27.948  1.00  0.00           C  
ATOM    850  HB2 LEU    56      33.807  53.969  27.431  1.00  0.00           H  
ATOM    851  HB3 LEU    56      33.091  55.121  28.545  1.00  0.00           H  
ATOM    852  CG  LEU    56      32.499  53.054  28.813  1.00  0.00           C  
ATOM    853  HG  LEU    56      32.389  52.181  28.169  1.00  0.00           H  
ATOM    854  CD1 LEU    56      33.769  52.829  29.704  1.00  0.00           C  
ATOM    855 HD11 LEU    56      33.534  52.091  30.470  1.00  0.00           H  
ATOM    856 HD12 LEU    56      34.695  52.529  29.214  1.00  0.00           H  
ATOM    857 HD13 LEU    56      33.990  53.718  30.295  1.00  0.00           H  
ATOM    858  CD2 LEU    56      31.282  53.241  29.693  1.00  0.00           C  
ATOM    859 HD21 LEU    56      31.179  52.566  30.543  1.00  0.00           H  
ATOM    860 HD22 LEU    56      31.213  54.297  29.951  1.00  0.00           H  
ATOM    861 HD23 LEU    56      30.309  53.116  29.218  1.00  0.00           H  
ATOM    862  C   LEU    56      31.814  56.143  26.722  1.00  0.00           C  
ATOM    863  O   LEU    56      30.924  56.723  27.410  1.00  0.00           O  
ATOM    864  N   LYS    57      32.459  56.703  25.739  1.00  0.00           N  
ATOM    865  H   LYS    57      32.963  56.092  25.112  1.00  0.00           H  
ATOM    866  CA  LYS    57      32.295  58.086  25.318  1.00  0.00           C  
ATOM    867  HA  LYS    57      32.382  58.713  26.206  1.00  0.00           H  
ATOM    868  CB  LYS    57      33.465  58.541  24.416  1.00  0.00           C  
ATOM    869  HB2 LYS    57      34.429  58.474  24.920  1.00  0.00           H  
ATOM    870  HB3 LYS    57      33.677  57.785  23.660  1.00  0.00           H  
ATOM    871  CG  LYS    57      33.415  59.989  23.785  1.00  0.00           C  
ATOM    872  HG2 LYS    57      34.340  60.259  23.274  1.00  0.00           H  
ATOM    873  HG3 LYS    57      32.690  59.852  22.983  1.00  0.00           H  
ATOM    874  CD  LYS    57      33.029  61.145  24.678  1.00  0.00           C  
ATOM    875  HD2 LYS    57      32.198  60.833  25.311  1.00  0.00           H  
ATOM    876  HD3 LYS    57      33.869  61.402  25.324  1.00  0.00           H  
ATOM    877  CE  LYS    57      32.764  62.492  23.886  1.00  0.00           C  
ATOM    878  HE2 LYS    57      33.720  62.728  23.419  1.00  0.00           H  
ATOM    879  HE3 LYS    57      31.988  62.223  23.169  1.00  0.00           H  
ATOM    880  NZ  LYS    57      32.292  63.561  24.800  1.00  0.00           N  
ATOM    881  HZ1 LYS    57      32.362  64.502  24.440  1.00  0.00           H  
ATOM    882  HZ2 LYS    57      31.307  63.483  25.008  1.00  0.00           H  
ATOM    883  HZ3 LYS    57      32.702  63.568  25.723  1.00  0.00           H  
ATOM    884  C   LYS    57      30.959  58.291  24.605  1.00  0.00           C  
ATOM    885  O   LYS    57      30.258  59.237  24.983  1.00  0.00           O  
ATOM    886  N   GLU    58      30.544  57.439  23.702  1.00  0.00           N  
ATOM    887  H   GLU    58      31.154  56.650  23.545  1.00  0.00           H  
ATOM    888  CA  GLU    58      29.225  57.502  23.119  1.00  0.00           C  
ATOM    889  HA  GLU    58      29.098  58.416  22.538  1.00  0.00           H  
ATOM    890  CB  GLU    58      29.068  56.369  22.044  1.00  0.00           C  
ATOM    891  HB2 GLU    58      29.747  56.688  21.254  1.00  0.00           H  
ATOM    892  HB3 GLU    58      29.271  55.382  22.461  1.00  0.00           H  
ATOM    893  CG  GLU    58      27.653  56.347  21.379  1.00  0.00           C  
ATOM    894  HG2 GLU    58      26.988  56.009  22.174  1.00  0.00           H  
ATOM    895  HG3 GLU    58      27.541  57.390  21.083  1.00  0.00           H  
ATOM    896  CD  GLU    58      27.535  55.358  20.217  1.00  0.00           C  
ATOM    897  OE1 GLU    58      26.478  54.688  20.050  1.00  0.00           O  
ATOM    898  OE2 GLU    58      28.503  55.082  19.441  1.00  0.00           O  
ATOM    899  C   GLU    58      28.032  57.557  24.105  1.00  0.00           C  
ATOM    900  O   GLU    58      27.197  58.490  24.114  1.00  0.00           O  
ATOM    901  N   GLN    59      28.023  56.644  25.048  1.00  0.00           N  
ATOM    902  H   GLN    59      28.712  55.909  24.970  1.00  0.00           H  
ATOM    903  CA  GLN    59      27.142  56.622  26.168  1.00  0.00           C  
ATOM    904  HA  GLN    59      26.144  56.684  25.734  1.00  0.00           H  
ATOM    905  CB  GLN    59      27.215  55.270  26.969  1.00  0.00           C  
ATOM    906  HB2 GLN    59      28.251  55.147  27.286  1.00  0.00           H  
ATOM    907  HB3 GLN    59      26.611  55.276  27.876  1.00  0.00           H  
ATOM    908  CG  GLN    59      26.888  54.100  26.070  1.00  0.00           C  
ATOM    909  HG2 GLN    59      27.522  54.121  25.183  1.00  0.00           H  
ATOM    910  HG3 GLN    59      27.137  53.169  26.580  1.00  0.00           H  
ATOM    911  CD  GLN    59      25.434  54.004  25.749  1.00  0.00           C  
ATOM    912  OE1 GLN    59      24.558  54.303  26.564  1.00  0.00           O  
ATOM    913  NE2 GLN    59      25.029  53.414  24.643  1.00  0.00           N  
ATOM    914 HE21 GLN    59      24.037  53.235  24.587  1.00  0.00           H  
ATOM    915 HE22 GLN    59      25.686  53.210  23.903  1.00  0.00           H  
ATOM    916  C   GLN    59      27.221  57.868  27.117  1.00  0.00           C  
ATOM    917  O   GLN    59      26.168  58.271  27.633  1.00  0.00           O  
ATOM    918  N   SER    60      28.409  58.467  27.346  1.00  0.00           N  
ATOM    919  H   SER    60      29.230  58.145  26.855  1.00  0.00           H  
ATOM    920  CA  SER    60      28.730  59.674  28.091  1.00  0.00           C  
ATOM    921  HA  SER    60      28.245  59.572  29.062  1.00  0.00           H  
ATOM    922  CB  SER    60      30.214  59.560  28.416  1.00  0.00           C  
ATOM    923  HB2 SER    60      30.378  58.721  29.092  1.00  0.00           H  
ATOM    924  HB3 SER    60      30.800  59.412  27.508  1.00  0.00           H  
ATOM    925  OG  SER    60      30.870  60.607  29.175  1.00  0.00           O  
ATOM    926  HG  SER    60      30.483  60.407  30.030  1.00  0.00           H  
ATOM    927  C   SER    60      28.315  60.953  27.447  1.00  0.00           C  
ATOM    928  O   SER    60      27.843  61.868  28.112  1.00  0.00           O  
ATOM    929  N   THR    61      28.261  60.946  26.038  1.00  0.00           N  
ATOM    930  H   THR    61      28.635  60.168  25.513  1.00  0.00           H  
ATOM    931  CA  THR    61      27.669  62.046  25.246  1.00  0.00           C  
ATOM    932  HA  THR    61      27.956  63.044  25.576  1.00  0.00           H  
ATOM    933  CB  THR    61      28.311  61.767  23.836  1.00  0.00           C  
ATOM    934  HB  THR    61      27.877  60.794  23.606  1.00  0.00           H  
ATOM    935  CG2 THR    61      27.904  62.822  22.877  1.00  0.00           C  
ATOM    936 HG21 THR    61      28.429  62.741  21.925  1.00  0.00           H  
ATOM    937 HG22 THR    61      26.849  62.708  22.628  1.00  0.00           H  
ATOM    938 HG23 THR    61      28.040  63.786  23.367  1.00  0.00           H  
ATOM    939  OG1 THR    61      29.692  61.773  23.968  1.00  0.00           O  
ATOM    940  HG1 THR    61      30.021  60.879  24.091  1.00  0.00           H  
ATOM    941  C   THR    61      26.230  62.013  25.163  1.00  0.00           C  
ATOM    942  O   THR    61      25.532  63.010  25.199  1.00  0.00           O  
ATOM    943  N   LEU    62      25.651  60.800  25.114  1.00  0.00           N  
ATOM    944  H   LEU    62      26.207  59.957  25.130  1.00  0.00           H  
ATOM    945  CA  LEU    62      24.203  60.640  25.254  1.00  0.00           C  
ATOM    946  HA  LEU    62      23.646  61.305  24.594  1.00  0.00           H  
ATOM    947  CB  LEU    62      23.686  59.245  24.806  1.00  0.00           C  
ATOM    948  HB2 LEU    62      24.428  58.515  25.130  1.00  0.00           H  
ATOM    949  HB3 LEU    62      22.709  59.034  25.241  1.00  0.00           H  
ATOM    950  CG  LEU    62      23.419  59.010  23.328  1.00  0.00           C  
ATOM    951  HG  LEU    62      24.328  59.105  22.733  1.00  0.00           H  
ATOM    952  CD1 LEU    62      22.933  57.574  23.259  1.00  0.00           C  
ATOM    953 HD11 LEU    62      22.950  57.246  22.219  1.00  0.00           H  
ATOM    954 HD12 LEU    62      23.654  56.949  23.785  1.00  0.00           H  
ATOM    955 HD13 LEU    62      21.905  57.441  23.594  1.00  0.00           H  
ATOM    956  CD2 LEU    62      22.420  59.833  22.598  1.00  0.00           C  
ATOM    957 HD21 LEU    62      22.620  60.896  22.729  1.00  0.00           H  
ATOM    958 HD22 LEU    62      22.377  59.686  21.519  1.00  0.00           H  
ATOM    959 HD23 LEU    62      21.407  59.745  22.993  1.00  0.00           H  
ATOM    960  C   LEU    62      23.742  60.927  26.671  1.00  0.00           C  
ATOM    961  O   LEU    62      22.613  61.299  26.760  1.00  0.00           O  
ATOM    962  N   ALA    63      24.537  60.804  27.769  1.00  0.00           N  
ATOM    963  H   ALA    63      25.487  60.465  27.729  1.00  0.00           H  
ATOM    964  CA  ALA    63      24.104  61.201  29.082  1.00  0.00           C  
ATOM    965  HA  ALA    63      23.105  60.798  29.247  1.00  0.00           H  
ATOM    966  CB  ALA    63      25.013  60.564  30.174  1.00  0.00           C  
ATOM    967  HB1 ALA    63      26.024  60.968  30.112  1.00  0.00           H  
ATOM    968  HB2 ALA    63      24.747  60.763  31.212  1.00  0.00           H  
ATOM    969  HB3 ALA    63      25.137  59.485  30.077  1.00  0.00           H  
ATOM    970  C   ALA    63      24.049  62.704  29.333  1.00  0.00           C  
ATOM    971  O   ALA    63      23.218  63.102  30.194  1.00  0.00           O  
ATOM    972  N   GLN    64      24.696  63.526  28.466  1.00  0.00           N  
ATOM    973  H   GLN    64      25.047  63.158  27.594  1.00  0.00           H  
ATOM    974  CA  GLN    64      24.742  64.974  28.727  1.00  0.00           C  
ATOM    975  HA  GLN    64      25.145  65.134  29.726  1.00  0.00           H  
ATOM    976  CB  GLN    64      25.707  65.770  27.881  1.00  0.00           C  
ATOM    977  HB2 GLN    64      25.598  65.450  26.845  1.00  0.00           H  
ATOM    978  HB3 GLN    64      25.399  66.808  28.004  1.00  0.00           H  
ATOM    979  CG  GLN    64      27.152  65.537  28.206  1.00  0.00           C  
ATOM    980  HG2 GLN    64      27.390  64.474  28.245  1.00  0.00           H  
ATOM    981  HG3 GLN    64      27.695  65.878  27.324  1.00  0.00           H  
ATOM    982  CD  GLN    64      27.611  66.388  29.334  1.00  0.00           C  
ATOM    983  OE1 GLN    64      26.869  67.193  29.935  1.00  0.00           O  
ATOM    984  NE2 GLN    64      28.871  66.230  29.550  1.00  0.00           N  
ATOM    985 HE21 GLN    64      29.373  66.637  30.325  1.00  0.00           H  
ATOM    986 HE22 GLN    64      29.338  65.431  29.144  1.00  0.00           H  
ATOM    987  C   GLN    64      23.368  65.684  28.725  1.00  0.00           C  
ATOM    988  O   GLN    64      23.153  66.611  29.567  1.00  0.00           O  
ATOM    989  N   MET    65      22.396  65.203  27.947  1.00  0.00           N  
ATOM    990  H   MET    65      22.682  64.430  27.362  1.00  0.00           H  
ATOM    991  CA  MET    65      21.227  66.002  27.468  1.00  0.00           C  
ATOM    992  HA  MET    65      21.497  66.967  27.039  1.00  0.00           H  
ATOM    993  CB  MET    65      20.502  65.305  26.289  1.00  0.00           C  
ATOM    994  HB2 MET    65      19.566  65.824  26.085  1.00  0.00           H  
ATOM    995  HB3 MET    65      21.080  65.289  25.365  1.00  0.00           H  
ATOM    996  CG  MET    65      20.131  63.856  26.524  1.00  0.00           C  
ATOM    997  HG2 MET    65      21.045  63.298  26.727  1.00  0.00           H  
ATOM    998  HG3 MET    65      19.549  63.808  27.444  1.00  0.00           H  
ATOM    999  SD  MET    65      19.253  63.016  25.202  1.00  0.00           S  
ATOM   1000  CE  MET    65      20.749  62.760  24.154  1.00  0.00           C  
ATOM   1001  HE1 MET    65      20.547  61.892  23.526  1.00  0.00           H  
ATOM   1002  HE2 MET    65      21.084  63.680  23.675  1.00  0.00           H  
ATOM   1003  HE3 MET    65      21.569  62.513  24.828  1.00  0.00           H  
ATOM   1004  C   MET    65      20.253  66.301  28.601  1.00  0.00           C  
ATOM   1005  O   MET    65      19.595  67.321  28.572  1.00  0.00           O  
ATOM   1006  N   TYR    66      20.342  65.515  29.663  1.00  0.00           N  
ATOM   1007  H   TYR    66      20.985  64.737  29.616  1.00  0.00           H  
ATOM   1008  CA  TYR    66      19.535  65.614  30.887  1.00  0.00           C  
ATOM   1009  HA  TYR    66      18.649  66.171  30.579  1.00  0.00           H  
ATOM   1010  CB  TYR    66      19.115  64.146  31.244  1.00  0.00           C  
ATOM   1011  HB2 TYR    66      19.976  63.642  31.684  1.00  0.00           H  
ATOM   1012  HB3 TYR    66      18.201  64.211  31.833  1.00  0.00           H  
ATOM   1013  CG  TYR    66      18.620  63.289  30.085  1.00  0.00           C  
ATOM   1014  CD1 TYR    66      17.500  63.747  29.347  1.00  0.00           C  
ATOM   1015  HD1 TYR    66      17.066  64.692  29.637  1.00  0.00           H  
ATOM   1016  CE1 TYR    66      16.939  62.927  28.361  1.00  0.00           C  
ATOM   1017  HE1 TYR    66      16.075  63.232  27.788  1.00  0.00           H  
ATOM   1018  CZ  TYR    66      17.541  61.698  28.042  1.00  0.00           C  
ATOM   1019  OH  TYR    66      17.013  60.940  27.073  1.00  0.00           O  
ATOM   1020  HH  TYR    66      16.135  61.252  26.842  1.00  0.00           H  
ATOM   1021  CE2 TYR    66      18.749  61.348  28.654  1.00  0.00           C  
ATOM   1022  HE2 TYR    66      19.288  60.514  28.230  1.00  0.00           H  
ATOM   1023  CD2 TYR    66      19.324  62.136  29.666  1.00  0.00           C  
ATOM   1024  HD2 TYR    66      20.220  61.818  30.179  1.00  0.00           H  
ATOM   1025  C   TYR    66      20.312  66.305  32.064  1.00  0.00           C  
ATOM   1026  O   TYR    66      21.038  65.579  32.736  1.00  0.00           O  
ATOM   1027  N   PRO    67      20.027  67.627  32.335  1.00  0.00           N  
ATOM   1028  CD  PRO    67      19.168  68.501  31.511  1.00  0.00           C  
ATOM   1029  HD2 PRO    67      18.219  67.989  31.352  1.00  0.00           H  
ATOM   1030  HD3 PRO    67      19.541  68.877  30.559  1.00  0.00           H  
ATOM   1031  CG  PRO    67      18.967  69.655  32.451  1.00  0.00           C  
ATOM   1032  HG2 PRO    67      18.156  69.348  33.112  1.00  0.00           H  
ATOM   1033  HG3 PRO    67      18.777  70.610  31.961  1.00  0.00           H  
ATOM   1034  CB  PRO    67      20.239  69.757  33.259  1.00  0.00           C  
ATOM   1035  HB2 PRO    67      20.170  70.301  34.201  1.00  0.00           H  
ATOM   1036  HB3 PRO    67      21.028  70.209  32.657  1.00  0.00           H  
ATOM   1037  CA  PRO    67      20.604  68.300  33.466  1.00  0.00           C  
ATOM   1038  HA  PRO    67      21.675  68.250  33.271  1.00  0.00           H  
ATOM   1039  C   PRO    67      20.243  67.738  34.826  1.00  0.00           C  
ATOM   1040  O   PRO    67      19.098  67.772  35.180  1.00  0.00           O  
ATOM   1041  N   LEU    68      21.226  67.268  35.611  1.00  0.00           N  
ATOM   1042  H   LEU    68      22.154  67.487  35.277  1.00  0.00           H  
ATOM   1043  CA  LEU    68      21.021  66.715  36.960  1.00  0.00           C  
ATOM   1044  HA  LEU    68      20.514  65.757  36.847  1.00  0.00           H  
ATOM   1045  CB  LEU    68      22.353  66.426  37.569  1.00  0.00           C  
ATOM   1046  HB2 LEU    68      22.944  67.340  37.628  1.00  0.00           H  
ATOM   1047  HB3 LEU    68      22.227  66.113  38.606  1.00  0.00           H  
ATOM   1048  CG  LEU    68      23.254  65.463  36.817  1.00  0.00           C  
ATOM   1049  HG  LEU    68      23.301  65.530  35.730  1.00  0.00           H  
ATOM   1050  CD1 LEU    68      24.703  65.775  37.275  1.00  0.00           C  
ATOM   1051 HD11 LEU    68      24.929  66.780  36.919  1.00  0.00           H  
ATOM   1052 HD12 LEU    68      24.827  65.708  38.355  1.00  0.00           H  
ATOM   1053 HD13 LEU    68      25.396  65.051  36.845  1.00  0.00           H  
ATOM   1054  CD2 LEU    68      22.788  64.047  37.263  1.00  0.00           C  
ATOM   1055 HD21 LEU    68      21.702  63.989  37.335  1.00  0.00           H  
ATOM   1056 HD22 LEU    68      23.201  63.263  36.628  1.00  0.00           H  
ATOM   1057 HD23 LEU    68      23.207  63.803  38.239  1.00  0.00           H  
ATOM   1058  C   LEU    68      20.294  67.638  37.925  1.00  0.00           C  
ATOM   1059  O   LEU    68      19.688  67.050  38.850  1.00  0.00           O  
ATOM   1060  N   GLN    69      20.341  68.989  37.834  1.00  0.00           N  
ATOM   1061  H   GLN    69      20.696  69.295  36.940  1.00  0.00           H  
ATOM   1062  CA  GLN    69      19.597  69.830  38.750  1.00  0.00           C  
ATOM   1063  HA  GLN    69      19.741  69.552  39.794  1.00  0.00           H  
ATOM   1064  CB  GLN    69      20.100  71.287  38.463  1.00  0.00           C  
ATOM   1065  HB2 GLN    69      20.004  71.392  37.383  1.00  0.00           H  
ATOM   1066  HB3 GLN    69      19.413  71.955  38.983  1.00  0.00           H  
ATOM   1067  CG  GLN    69      21.537  71.521  38.905  1.00  0.00           C  
ATOM   1068  HG2 GLN    69      21.801  72.568  38.754  1.00  0.00           H  
ATOM   1069  HG3 GLN    69      21.650  71.382  39.980  1.00  0.00           H  
ATOM   1070  CD  GLN    69      22.515  70.650  38.154  1.00  0.00           C  
ATOM   1071  OE1 GLN    69      22.627  70.626  36.940  1.00  0.00           O  
ATOM   1072  NE2 GLN    69      23.199  69.713  38.820  1.00  0.00           N  
ATOM   1073 HE21 GLN    69      23.984  69.322  38.318  1.00  0.00           H  
ATOM   1074 HE22 GLN    69      23.125  69.636  39.824  1.00  0.00           H  
ATOM   1075  C   GLN    69      18.028  69.748  38.548  1.00  0.00           C  
ATOM   1076  O   GLN    69      17.282  70.273  39.363  1.00  0.00           O  
ATOM   1077  N   GLU    70      17.589  69.119  37.508  1.00  0.00           N  
ATOM   1078  H   GLU    70      18.256  68.778  36.830  1.00  0.00           H  
ATOM   1079  CA  GLU    70      16.153  68.867  37.290  1.00  0.00           C  
ATOM   1080  HA  GLU    70      15.584  69.712  37.676  1.00  0.00           H  
ATOM   1081  CB  GLU    70      15.782  68.916  35.772  1.00  0.00           C  
ATOM   1082  HB2 GLU    70      16.330  68.083  35.333  1.00  0.00           H  
ATOM   1083  HB3 GLU    70      14.704  68.782  35.687  1.00  0.00           H  
ATOM   1084  CG  GLU    70      16.111  70.176  35.061  1.00  0.00           C  
ATOM   1085  HG2 GLU    70      17.199  70.214  35.016  1.00  0.00           H  
ATOM   1086  HG3 GLU    70      15.775  70.170  34.024  1.00  0.00           H  
ATOM   1087  CD  GLU    70      15.534  71.432  35.789  1.00  0.00           C  
ATOM   1088  OE1 GLU    70      16.118  72.492  35.522  1.00  0.00           O  
ATOM   1089  OE2 GLU    70      14.529  71.358  36.460  1.00  0.00           O  
ATOM   1090  C   GLU    70      15.692  67.644  38.043  1.00  0.00           C  
ATOM   1091  O   GLU    70      14.459  67.500  38.207  1.00  0.00           O  
ATOM   1092  N   ILE    71      16.570  66.707  38.350  1.00  0.00           N  
ATOM   1093  H   ILE    71      17.553  66.938  38.341  1.00  0.00           H  
ATOM   1094  CA  ILE    71      16.230  65.380  38.805  1.00  0.00           C  
ATOM   1095  HA  ILE    71      15.319  65.079  38.288  1.00  0.00           H  
ATOM   1096  CB  ILE    71      17.378  64.413  38.433  1.00  0.00           C  
ATOM   1097  HB  ILE    71      18.170  64.764  39.095  1.00  0.00           H  
ATOM   1098  CG2 ILE    71      16.947  62.989  38.769  1.00  0.00           C  
ATOM   1099 HG21 ILE    71      16.217  62.673  38.024  1.00  0.00           H  
ATOM   1100 HG22 ILE    71      17.777  62.296  38.628  1.00  0.00           H  
ATOM   1101 HG23 ILE    71      16.537  62.793  39.760  1.00  0.00           H  
ATOM   1102  CG1 ILE    71      17.849  64.514  36.980  1.00  0.00           C  
ATOM   1103 HG12 ILE    71      17.000  64.523  36.296  1.00  0.00           H  
ATOM   1104 HG13 ILE    71      18.366  65.449  36.768  1.00  0.00           H  
ATOM   1105  CD1 ILE    71      18.788  63.418  36.408  1.00  0.00           C  
ATOM   1106 HD11 ILE    71      19.531  63.195  37.174  1.00  0.00           H  
ATOM   1107 HD12 ILE    71      18.134  62.618  36.060  1.00  0.00           H  
ATOM   1108 HD13 ILE    71      19.435  63.807  35.621  1.00  0.00           H  
ATOM   1109  C   ILE    71      15.936  65.508  40.290  1.00  0.00           C  
ATOM   1110  O   ILE    71      16.675  66.248  40.964  1.00  0.00           O  
ATOM   1111  N   GLN    72      15.132  64.677  40.886  1.00  0.00           N  
ATOM   1112  H   GLN    72      14.679  64.054  40.233  1.00  0.00           H  
ATOM   1113  CA  GLN    72      14.773  64.585  42.355  1.00  0.00           C  
ATOM   1114  HA  GLN    72      15.541  65.141  42.893  1.00  0.00           H  
ATOM   1115  CB  GLN    72      13.361  65.218  42.630  1.00  0.00           C  
ATOM   1116  HB2 GLN    72      12.638  64.660  42.035  1.00  0.00           H  
ATOM   1117  HB3 GLN    72      13.121  65.210  43.693  1.00  0.00           H  
ATOM   1118  CG  GLN    72      13.271  66.720  42.292  1.00  0.00           C  
ATOM   1119  HG2 GLN    72      14.126  67.165  42.800  1.00  0.00           H  
ATOM   1120  HG3 GLN    72      13.263  66.960  41.229  1.00  0.00           H  
ATOM   1121  CD  GLN    72      12.005  67.291  42.973  1.00  0.00           C  
ATOM   1122  OE1 GLN    72      10.873  66.924  42.644  1.00  0.00           O  
ATOM   1123  NE2 GLN    72      12.103  68.247  43.868  1.00  0.00           N  
ATOM   1124 HE21 GLN    72      11.255  68.495  44.357  1.00  0.00           H  
ATOM   1125 HE22 GLN    72      12.979  68.572  44.251  1.00  0.00           H  
ATOM   1126  C   GLN    72      14.836  63.158  42.976  1.00  0.00           C  
ATOM   1127  O   GLN    72      15.242  63.050  44.120  1.00  0.00           O  
ATOM   1128  N   ASN    73      14.417  62.156  42.251  1.00  0.00           N  
ATOM   1129  H   ASN    73      14.131  62.300  41.293  1.00  0.00           H  
ATOM   1130  CA  ASN    73      14.833  60.803  42.625  1.00  0.00           C  
ATOM   1131  HA  ASN    73      14.456  60.567  43.620  1.00  0.00           H  
ATOM   1132  CB  ASN    73      14.236  59.843  41.567  1.00  0.00           C  
ATOM   1133  HB2 ASN    73      13.157  59.996  41.567  1.00  0.00           H  
ATOM   1134  HB3 ASN    73      14.616  60.181  40.603  1.00  0.00           H  
ATOM   1135  CG  ASN    73      14.557  58.353  41.917  1.00  0.00           C  
ATOM   1136  OD1 ASN    73      15.634  58.032  42.461  1.00  0.00           O  
ATOM   1137  ND2 ASN    73      13.670  57.481  41.516  1.00  0.00           N  
ATOM   1138 HD21 ASN    73      13.801  56.529  41.827  1.00  0.00           H  
ATOM   1139 HD22 ASN    73      12.827  57.709  41.009  1.00  0.00           H  
ATOM   1140  C   ASN    73      16.420  60.675  42.652  1.00  0.00           C  
ATOM   1141  O   ASN    73      17.107  60.733  41.637  1.00  0.00           O  
ATOM   1142  N   LEU    74      16.979  60.644  43.875  1.00  0.00           N  
ATOM   1143  H   LEU    74      16.349  60.413  44.630  1.00  0.00           H  
ATOM   1144  CA  LEU    74      18.509  60.751  44.048  1.00  0.00           C  
ATOM   1145  HA  LEU    74      18.872  61.619  43.498  1.00  0.00           H  
ATOM   1146  CB  LEU    74      18.866  60.962  45.579  1.00  0.00           C  
ATOM   1147  HB2 LEU    74      18.402  61.911  45.847  1.00  0.00           H  
ATOM   1148  HB3 LEU    74      18.169  60.272  46.055  1.00  0.00           H  
ATOM   1149  CG  LEU    74      20.318  60.765  45.972  1.00  0.00           C  
ATOM   1150  HG  LEU    74      20.721  59.863  45.512  1.00  0.00           H  
ATOM   1151  CD1 LEU    74      21.279  61.862  45.526  1.00  0.00           C  
ATOM   1152 HD11 LEU    74      21.276  61.935  44.438  1.00  0.00           H  
ATOM   1153 HD12 LEU    74      20.743  62.711  45.950  1.00  0.00           H  
ATOM   1154 HD13 LEU    74      22.251  61.696  45.991  1.00  0.00           H  
ATOM   1155  CD2 LEU    74      20.492  60.365  47.409  1.00  0.00           C  
ATOM   1156 HD21 LEU    74      20.062  59.369  47.522  1.00  0.00           H  
ATOM   1157 HD22 LEU    74      21.569  60.291  47.554  1.00  0.00           H  
ATOM   1158 HD23 LEU    74      20.122  61.147  48.072  1.00  0.00           H  
ATOM   1159  C   LEU    74      19.310  59.499  43.461  1.00  0.00           C  
ATOM   1160  O   LEU    74      20.374  59.581  42.843  1.00  0.00           O  
ATOM   1161  N   THR    75      18.631  58.323  43.493  1.00  0.00           N  
ATOM   1162  H   THR    75      17.764  58.208  43.999  1.00  0.00           H  
ATOM   1163  CA  THR    75      19.055  57.049  42.862  1.00  0.00           C  
ATOM   1164  HA  THR    75      20.078  56.837  43.174  1.00  0.00           H  
ATOM   1165  CB  THR    75      18.110  55.903  43.394  1.00  0.00           C  
ATOM   1166  HB  THR    75      17.055  56.144  43.261  1.00  0.00           H  
ATOM   1167  CG2 THR    75      18.434  54.518  42.789  1.00  0.00           C  
ATOM   1168 HG21 THR    75      17.748  53.736  43.115  1.00  0.00           H  
ATOM   1169 HG22 THR    75      18.348  54.573  41.704  1.00  0.00           H  
ATOM   1170 HG23 THR    75      19.372  54.139  43.195  1.00  0.00           H  
ATOM   1171  OG1 THR    75      18.314  55.762  44.800  1.00  0.00           O  
ATOM   1172  HG1 THR    75      18.180  56.593  45.262  1.00  0.00           H  
ATOM   1173  C   THR    75      19.015  57.239  41.316  1.00  0.00           C  
ATOM   1174  O   THR    75      19.850  56.694  40.600  1.00  0.00           O  
ATOM   1175  N   VAL    76      18.127  58.079  40.699  1.00  0.00           N  
ATOM   1176  H   VAL    76      17.470  58.560  41.297  1.00  0.00           H  
ATOM   1177  CA  VAL    76      18.242  58.394  39.259  1.00  0.00           C  
ATOM   1178  HA  VAL    76      18.505  57.476  38.734  1.00  0.00           H  
ATOM   1179  CB  VAL    76      16.861  58.812  38.581  1.00  0.00           C  
ATOM   1180  HB  VAL    76      16.544  59.688  39.147  1.00  0.00           H  
ATOM   1181  CG1 VAL    76      16.926  59.222  37.061  1.00  0.00           C  
ATOM   1182 HG11 VAL    76      17.311  58.363  36.511  1.00  0.00           H  
ATOM   1183 HG12 VAL    76      15.905  59.307  36.690  1.00  0.00           H  
ATOM   1184 HG13 VAL    76      17.525  60.104  36.834  1.00  0.00           H  
ATOM   1185  CG2 VAL    76      15.799  57.705  38.596  1.00  0.00           C  
ATOM   1186 HG21 VAL    76      15.918  57.123  37.682  1.00  0.00           H  
ATOM   1187 HG22 VAL    76      15.893  56.979  39.404  1.00  0.00           H  
ATOM   1188 HG23 VAL    76      14.810  58.163  38.628  1.00  0.00           H  
ATOM   1189  C   VAL    76      19.312  59.359  38.930  1.00  0.00           C  
ATOM   1190  O   VAL    76      20.195  59.044  38.095  1.00  0.00           O  
ATOM   1191  N   LYS    77      19.451  60.435  39.747  1.00  0.00           N  
ATOM   1192  H   LYS    77      18.756  60.438  40.480  1.00  0.00           H  
ATOM   1193  CA  LYS    77      20.432  61.475  39.620  1.00  0.00           C  
ATOM   1194  HA  LYS    77      20.317  61.924  38.634  1.00  0.00           H  
ATOM   1195  CB  LYS    77      20.127  62.469  40.784  1.00  0.00           C  
ATOM   1196  HB2 LYS    77      19.068  62.633  40.987  1.00  0.00           H  
ATOM   1197  HB3 LYS    77      20.527  62.071  41.716  1.00  0.00           H  
ATOM   1198  CG  LYS    77      20.781  63.857  40.511  1.00  0.00           C  
ATOM   1199  HG2 LYS    77      21.861  63.736  40.589  1.00  0.00           H  
ATOM   1200  HG3 LYS    77      20.583  64.074  39.461  1.00  0.00           H  
ATOM   1201  CD  LYS    77      20.290  64.993  41.451  1.00  0.00           C  
ATOM   1202  HD2 LYS    77      19.309  65.251  41.051  1.00  0.00           H  
ATOM   1203  HD3 LYS    77      20.195  64.803  42.520  1.00  0.00           H  
ATOM   1204  CE  LYS    77      21.276  66.208  41.400  1.00  0.00           C  
ATOM   1205  HE2 LYS    77      22.271  65.864  41.683  1.00  0.00           H  
ATOM   1206  HE3 LYS    77      21.363  66.620  40.394  1.00  0.00           H  
ATOM   1207  NZ  LYS    77      20.791  67.232  42.355  1.00  0.00           N  
ATOM   1208  HZ1 LYS    77      19.846  67.567  42.236  1.00  0.00           H  
ATOM   1209  HZ2 LYS    77      20.782  66.826  43.280  1.00  0.00           H  
ATOM   1210  HZ3 LYS    77      21.485  67.964  42.400  1.00  0.00           H  
ATOM   1211  C   LYS    77      21.883  60.970  39.678  1.00  0.00           C  
ATOM   1212  O   LYS    77      22.588  61.070  38.681  1.00  0.00           O  
ATOM   1213  N   LEU    78      22.325  60.287  40.790  1.00  0.00           N  
ATOM   1214  H   LEU    78      21.680  60.113  41.547  1.00  0.00           H  
ATOM   1215  CA  LEU    78      23.744  59.780  40.781  1.00  0.00           C  
ATOM   1216  HA  LEU    78      24.459  60.586  40.617  1.00  0.00           H  
ATOM   1217  CB  LEU    78      24.079  59.394  42.253  1.00  0.00           C  
ATOM   1218  HB2 LEU    78      23.504  58.520  42.559  1.00  0.00           H  
ATOM   1219  HB3 LEU    78      25.109  59.039  42.301  1.00  0.00           H  
ATOM   1220  CG  LEU    78      23.982  60.497  43.280  1.00  0.00           C  
ATOM   1221  HG  LEU    78      22.927  60.738  43.410  1.00  0.00           H  
ATOM   1222  CD1 LEU    78      24.546  59.865  44.579  1.00  0.00           C  
ATOM   1223 HD11 LEU    78      24.407  60.497  45.456  1.00  0.00           H  
ATOM   1224 HD12 LEU    78      24.032  58.987  44.970  1.00  0.00           H  
ATOM   1225 HD13 LEU    78      25.575  59.514  44.499  1.00  0.00           H  
ATOM   1226  CD2 LEU    78      24.908  61.636  43.036  1.00  0.00           C  
ATOM   1227 HD21 LEU    78      24.576  62.260  42.206  1.00  0.00           H  
ATOM   1228 HD22 LEU    78      24.763  62.274  43.908  1.00  0.00           H  
ATOM   1229 HD23 LEU    78      25.929  61.305  42.844  1.00  0.00           H  
ATOM   1230  C   LEU    78      24.216  58.747  39.650  1.00  0.00           C  
ATOM   1231  O   LEU    78      25.370  58.658  39.235  1.00  0.00           O  
ATOM   1232  N   GLN    79      23.186  57.856  39.329  1.00  0.00           N  
ATOM   1233  H   GLN    79      22.290  57.962  39.783  1.00  0.00           H  
ATOM   1234  CA  GLN    79      23.463  56.811  38.300  1.00  0.00           C  
ATOM   1235  HA  GLN    79      24.398  56.351  38.619  1.00  0.00           H  
ATOM   1236  CB  GLN    79      22.385  55.711  38.271  1.00  0.00           C  
ATOM   1237  HB2 GLN    79      21.384  56.137  38.335  1.00  0.00           H  
ATOM   1238  HB3 GLN    79      22.547  55.140  37.357  1.00  0.00           H  
ATOM   1239  CG  GLN    79      22.467  54.733  39.482  1.00  0.00           C  
ATOM   1240  HG2 GLN    79      23.365  54.127  39.599  1.00  0.00           H  
ATOM   1241  HG3 GLN    79      22.376  55.356  40.372  1.00  0.00           H  
ATOM   1242  CD  GLN    79      21.348  53.727  39.432  1.00  0.00           C  
ATOM   1243  OE1 GLN    79      21.052  53.089  38.478  1.00  0.00           O  
ATOM   1244  NE2 GLN    79      20.523  53.656  40.510  1.00  0.00           N  
ATOM   1245 HE21 GLN    79      19.811  52.941  40.474  1.00  0.00           H  
ATOM   1246 HE22 GLN    79      20.588  54.261  41.316  1.00  0.00           H  
ATOM   1247  C   GLN    79      23.610  57.419  36.850  1.00  0.00           C  
ATOM   1248  O   GLN    79      24.435  56.994  36.104  1.00  0.00           O  
ATOM   1249  N   LEU    80      22.927  58.548  36.582  1.00  0.00           N  
ATOM   1250  H   LEU    80      22.151  58.853  37.153  1.00  0.00           H  
ATOM   1251  CA  LEU    80      23.220  59.366  35.407  1.00  0.00           C  
ATOM   1252  HA  LEU    80      23.229  58.617  34.615  1.00  0.00           H  
ATOM   1253  CB  LEU    80      22.023  60.316  35.139  1.00  0.00           C  
ATOM   1254  HB2 LEU    80      21.065  59.802  35.053  1.00  0.00           H  
ATOM   1255  HB3 LEU    80      21.931  60.896  36.058  1.00  0.00           H  
ATOM   1256  CG  LEU    80      22.326  61.271  33.921  1.00  0.00           C  
ATOM   1257  HG  LEU    80      23.404  61.435  33.930  1.00  0.00           H  
ATOM   1258  CD1 LEU    80      22.085  60.576  32.537  1.00  0.00           C  
ATOM   1259 HD11 LEU    80      22.856  59.806  32.512  1.00  0.00           H  
ATOM   1260 HD12 LEU    80      21.097  60.115  32.548  1.00  0.00           H  
ATOM   1261 HD13 LEU    80      22.365  61.333  31.804  1.00  0.00           H  
ATOM   1262  CD2 LEU    80      21.483  62.530  34.083  1.00  0.00           C  
ATOM   1263 HD21 LEU    80      21.801  63.267  33.345  1.00  0.00           H  
ATOM   1264 HD22 LEU    80      20.413  62.338  34.006  1.00  0.00           H  
ATOM   1265 HD23 LEU    80      21.674  63.015  35.041  1.00  0.00           H  
ATOM   1266  C   LEU    80      24.570  59.981  35.428  1.00  0.00           C  
ATOM   1267  O   LEU    80      25.319  59.921  34.419  1.00  0.00           O  
ATOM   1268  N   GLN    81      24.887  60.474  36.618  1.00  0.00           N  
ATOM   1269  H   GLN    81      24.210  60.312  37.350  1.00  0.00           H  
ATOM   1270  CA  GLN    81      26.080  61.276  36.790  1.00  0.00           C  
ATOM   1271  HA  GLN    81      26.072  61.935  35.921  1.00  0.00           H  
ATOM   1272  CB  GLN    81      26.100  61.975  38.078  1.00  0.00           C  
ATOM   1273  HB2 GLN    81      25.176  62.515  38.286  1.00  0.00           H  
ATOM   1274  HB3 GLN    81      26.186  61.212  38.852  1.00  0.00           H  
ATOM   1275  CG  GLN    81      27.278  62.950  38.289  1.00  0.00           C  
ATOM   1276  HG2 GLN    81      28.209  62.532  38.673  1.00  0.00           H  
ATOM   1277  HG3 GLN    81      27.467  63.597  37.433  1.00  0.00           H  
ATOM   1278  CD  GLN    81      26.938  64.030  39.305  1.00  0.00           C  
ATOM   1279  OE1 GLN    81      26.052  64.008  40.107  1.00  0.00           O  
ATOM   1280  NE2 GLN    81      27.679  65.056  39.369  1.00  0.00           N  
ATOM   1281 HE21 GLN    81      27.592  65.827  40.016  1.00  0.00           H  
ATOM   1282 HE22 GLN    81      28.520  65.115  38.814  1.00  0.00           H  
ATOM   1283  C   GLN    81      27.365  60.490  36.586  1.00  0.00           C  
ATOM   1284  O   GLN    81      28.189  61.032  35.890  1.00  0.00           O  
ATOM   1285  N   ALA    82      27.423  59.226  36.990  1.00  0.00           N  
ATOM   1286  H   ALA    82      26.691  58.896  37.603  1.00  0.00           H  
ATOM   1287  CA  ALA    82      28.501  58.291  36.660  1.00  0.00           C  
ATOM   1288  HA  ALA    82      29.423  58.473  37.211  1.00  0.00           H  
ATOM   1289  CB  ALA    82      27.925  56.937  37.093  1.00  0.00           C  
ATOM   1290  HB1 ALA    82      27.855  56.873  38.179  1.00  0.00           H  
ATOM   1291  HB2 ALA    82      26.898  56.839  36.741  1.00  0.00           H  
ATOM   1292  HB3 ALA    82      28.585  56.142  36.747  1.00  0.00           H  
ATOM   1293  C   ALA    82      28.869  58.345  35.126  1.00  0.00           C  
ATOM   1294  O   ALA    82      30.017  58.282  34.815  1.00  0.00           O  
ATOM   1295  N   LEU    83      27.938  58.465  34.157  1.00  0.00           N  
ATOM   1296  H   LEU    83      26.963  58.524  34.417  1.00  0.00           H  
ATOM   1297  CA  LEU    83      28.208  58.569  32.776  1.00  0.00           C  
ATOM   1298  HA  LEU    83      29.089  57.947  32.614  1.00  0.00           H  
ATOM   1299  CB  LEU    83      27.001  58.071  31.968  1.00  0.00           C  
ATOM   1300  HB2 LEU    83      26.106  58.580  32.325  1.00  0.00           H  
ATOM   1301  HB3 LEU    83      27.233  58.328  30.934  1.00  0.00           H  
ATOM   1302  CG  LEU    83      26.884  56.536  32.004  1.00  0.00           C  
ATOM   1303  HG  LEU    83      25.986  56.256  31.453  1.00  0.00           H  
ATOM   1304  CD1 LEU    83      28.159  55.828  31.392  1.00  0.00           C  
ATOM   1305 HD11 LEU    83      27.882  54.774  31.422  1.00  0.00           H  
ATOM   1306 HD12 LEU    83      28.181  56.064  30.328  1.00  0.00           H  
ATOM   1307 HD13 LEU    83      29.134  56.018  31.840  1.00  0.00           H  
ATOM   1308  CD2 LEU    83      26.742  55.915  33.456  1.00  0.00           C  
ATOM   1309 HD21 LEU    83      26.398  54.890  33.322  1.00  0.00           H  
ATOM   1310 HD22 LEU    83      27.602  56.053  34.111  1.00  0.00           H  
ATOM   1311 HD23 LEU    83      25.894  56.384  33.955  1.00  0.00           H  
ATOM   1312  C   LEU    83      28.716  59.932  32.305  1.00  0.00           C  
ATOM   1313  O   LEU    83      29.762  59.992  31.583  1.00  0.00           O  
ATOM   1314  N   GLN    84      28.042  60.976  32.810  1.00  0.00           N  
ATOM   1315  H   GLN    84      27.328  60.837  33.511  1.00  0.00           H  
ATOM   1316  CA  GLN    84      28.596  62.317  32.626  1.00  0.00           C  
ATOM   1317  HA  GLN    84      28.592  62.674  31.596  1.00  0.00           H  
ATOM   1318  CB  GLN    84      27.714  63.401  33.289  1.00  0.00           C  
ATOM   1319  HB2 GLN    84      27.769  63.307  34.373  1.00  0.00           H  
ATOM   1320  HB3 GLN    84      28.114  64.384  33.040  1.00  0.00           H  
ATOM   1321  CG  GLN    84      26.260  63.178  32.749  1.00  0.00           C  
ATOM   1322  HG2 GLN    84      26.370  63.330  31.676  1.00  0.00           H  
ATOM   1323  HG3 GLN    84      25.782  62.224  32.972  1.00  0.00           H  
ATOM   1324  CD  GLN    84      25.305  64.282  33.153  1.00  0.00           C  
ATOM   1325  OE1 GLN    84      25.687  65.149  33.935  1.00  0.00           O  
ATOM   1326  NE2 GLN    84      24.238  64.587  32.498  1.00  0.00           N  
ATOM   1327 HE21 GLN    84      23.640  65.336  32.820  1.00  0.00           H  
ATOM   1328 HE22 GLN    84      24.000  64.219  31.589  1.00  0.00           H  
ATOM   1329  C   GLN    84      30.040  62.468  33.192  1.00  0.00           C  
ATOM   1330  O   GLN    84      30.850  63.229  32.762  1.00  0.00           O  
ATOM   1331  N   GLN    85      30.378  61.558  34.138  1.00  0.00           N  
ATOM   1332  H   GLN    85      29.596  61.072  34.553  1.00  0.00           H  
ATOM   1333  CA  GLN    85      31.742  61.538  34.845  1.00  0.00           C  
ATOM   1334  HA  GLN    85      32.456  62.275  34.477  1.00  0.00           H  
ATOM   1335  CB  GLN    85      31.501  61.940  36.300  1.00  0.00           C  
ATOM   1336  HB2 GLN    85      30.900  61.165  36.777  1.00  0.00           H  
ATOM   1337  HB3 GLN    85      32.505  61.923  36.723  1.00  0.00           H  
ATOM   1338  CG  GLN    85      31.010  63.398  36.468  1.00  0.00           C  
ATOM   1339  HG2 GLN    85      31.704  64.075  35.969  1.00  0.00           H  
ATOM   1340  HG3 GLN    85      30.055  63.463  35.945  1.00  0.00           H  
ATOM   1341  CD  GLN    85      30.967  63.771  37.957  1.00  0.00           C  
ATOM   1342  OE1 GLN    85      30.349  64.747  38.343  1.00  0.00           O  
ATOM   1343  NE2 GLN    85      31.349  62.907  38.857  1.00  0.00           N  
ATOM   1344 HE21 GLN    85      31.095  62.985  39.832  1.00  0.00           H  
ATOM   1345 HE22 GLN    85      31.856  62.097  38.532  1.00  0.00           H  
ATOM   1346  C   GLN    85      32.480  60.137  34.735  1.00  0.00           C  
ATOM   1347  O   GLN    85      33.022  59.590  35.641  1.00  0.00           O  
ATOM   1348  N   ASN    86      32.558  59.549  33.503  1.00  0.00           N  
ATOM   1349  H   ASN    86      32.064  60.043  32.773  1.00  0.00           H  
ATOM   1350  CA  ASN    86      33.198  58.219  33.158  1.00  0.00           C  
ATOM   1351  HA  ASN    86      32.841  57.572  33.959  1.00  0.00           H  
ATOM   1352  CB  ASN    86      32.690  57.834  31.749  1.00  0.00           C  
ATOM   1353  HB2 ASN    86      31.632  57.785  31.491  1.00  0.00           H  
ATOM   1354  HB3 ASN    86      33.116  58.626  31.133  1.00  0.00           H  
ATOM   1355  CG  ASN    86      33.170  56.438  31.355  1.00  0.00           C  
ATOM   1356  OD1 ASN    86      34.012  56.278  30.527  1.00  0.00           O  
ATOM   1357  ND2 ASN    86      32.742  55.357  32.033  1.00  0.00           N  
ATOM   1358 HD21 ASN    86      33.057  54.483  31.637  1.00  0.00           H  
ATOM   1359 HD22 ASN    86      32.050  55.381  32.769  1.00  0.00           H  
ATOM   1360  C   ASN    86      34.732  58.074  33.275  1.00  0.00           C  
ATOM   1361  O   ASN    86      35.277  56.972  33.172  1.00  0.00           O  
ATOM   1362  N   GLY    87      35.523  59.153  33.612  1.00  0.00           N  
ATOM   1363  H   GLY    87      35.032  59.997  33.869  1.00  0.00           H  
ATOM   1364  CA  GLY    87      36.974  59.135  33.608  1.00  0.00           C  
ATOM   1365  HA2 GLY    87      37.490  59.783  34.317  1.00  0.00           H  
ATOM   1366  HA3 GLY    87      37.235  58.206  34.116  1.00  0.00           H  
ATOM   1367  C   GLY    87      37.649  59.171  32.291  1.00  0.00           C  
ATOM   1368  O   GLY    87      37.558  60.168  31.571  1.00  0.00           O  
ATOM   1369  N   SER    88      38.404  58.136  31.918  1.00  0.00           N  
ATOM   1370  H   SER    88      38.396  57.342  32.542  1.00  0.00           H  
ATOM   1371  CA  SER    88      39.226  58.017  30.688  1.00  0.00           C  
ATOM   1372  HA  SER    88      40.077  58.690  30.789  1.00  0.00           H  
ATOM   1373  CB  SER    88      39.741  56.556  30.756  1.00  0.00           C  
ATOM   1374  HB2 SER    88      40.381  56.389  31.622  1.00  0.00           H  
ATOM   1375  HB3 SER    88      38.906  55.866  30.639  1.00  0.00           H  
ATOM   1376  OG  SER    88      40.569  56.302  29.649  1.00  0.00           O  
ATOM   1377  HG  SER    88      40.520  55.380  29.388  1.00  0.00           H  
ATOM   1378  C   SER    88      38.577  58.380  29.369  1.00  0.00           C  
ATOM   1379  O   SER    88      39.085  59.250  28.616  1.00  0.00           O  
ATOM   1380  N   SER    89      37.304  57.988  29.132  1.00  0.00           N  
ATOM   1381  H   SER    89      36.811  57.462  29.840  1.00  0.00           H  
ATOM   1382  CA  SER    89      36.675  58.340  27.900  1.00  0.00           C  
ATOM   1383  HA  SER    89      37.270  58.024  27.044  1.00  0.00           H  
ATOM   1384  CB  SER    89      35.439  57.455  27.675  1.00  0.00           C  
ATOM   1385  HB2 SER    89      35.147  57.649  26.643  1.00  0.00           H  
ATOM   1386  HB3 SER    89      35.746  56.416  27.793  1.00  0.00           H  
ATOM   1387  OG  SER    89      34.274  57.719  28.524  1.00  0.00           O  
ATOM   1388  HG  SER    89      34.305  57.157  29.301  1.00  0.00           H  
ATOM   1389  C   SER    89      36.263  59.834  27.804  1.00  0.00           C  
ATOM   1390  O   SER    89      35.961  60.312  26.709  1.00  0.00           O  
ATOM   1391  N   VAL    90      36.137  60.504  28.939  1.00  0.00           N  
ATOM   1392  H   VAL    90      36.446  60.024  29.772  1.00  0.00           H  
ATOM   1393  CA  VAL    90      35.703  61.895  29.056  1.00  0.00           C  
ATOM   1394  HA  VAL    90      34.939  62.020  28.289  1.00  0.00           H  
ATOM   1395  CB  VAL    90      35.061  62.139  30.513  1.00  0.00           C  
ATOM   1396  HB  VAL    90      35.894  62.014  31.205  1.00  0.00           H  
ATOM   1397  CG1 VAL    90      34.374  63.454  30.670  1.00  0.00           C  
ATOM   1398 HG11 VAL    90      33.824  63.455  31.611  1.00  0.00           H  
ATOM   1399 HG12 VAL    90      35.172  64.196  30.706  1.00  0.00           H  
ATOM   1400 HG13 VAL    90      33.792  63.663  29.773  1.00  0.00           H  
ATOM   1401  CG2 VAL    90      34.050  61.022  30.790  1.00  0.00           C  
ATOM   1402 HG21 VAL    90      33.565  61.326  31.718  1.00  0.00           H  
ATOM   1403 HG22 VAL    90      33.223  60.890  30.092  1.00  0.00           H  
ATOM   1404 HG23 VAL    90      34.576  60.067  30.784  1.00  0.00           H  
ATOM   1405  C   VAL    90      36.793  62.929  28.747  1.00  0.00           C  
ATOM   1406  O   VAL    90      36.523  64.064  28.341  1.00  0.00           O  
ATOM   1407  N   LEU    91      38.113  62.489  28.963  1.00  0.00           N  
ATOM   1408  H   LEU    91      38.268  61.526  29.226  1.00  0.00           H  
ATOM   1409  CA  LEU    91      39.284  63.288  28.484  1.00  0.00           C  
ATOM   1410  HA  LEU    91      39.193  64.339  28.761  1.00  0.00           H  
ATOM   1411  CB  LEU    91      40.619  62.732  29.036  1.00  0.00           C  
ATOM   1412  HB2 LEU    91      40.618  62.672  30.125  1.00  0.00           H  
ATOM   1413  HB3 LEU    91      40.648  61.685  28.735  1.00  0.00           H  
ATOM   1414  CG  LEU    91      41.981  63.288  28.523  1.00  0.00           C  
ATOM   1415  HG  LEU    91      42.020  63.280  27.434  1.00  0.00           H  
ATOM   1416  CD1 LEU    91      41.912  64.726  28.990  1.00  0.00           C  
ATOM   1417 HD11 LEU    91      41.783  64.828  30.068  1.00  0.00           H  
ATOM   1418 HD12 LEU    91      42.889  65.148  28.756  1.00  0.00           H  
ATOM   1419 HD13 LEU    91      41.117  65.280  28.490  1.00  0.00           H  
ATOM   1420  CD2 LEU    91      43.189  62.668  29.229  1.00  0.00           C  
ATOM   1421 HD21 LEU    91      43.103  62.785  30.310  1.00  0.00           H  
ATOM   1422 HD22 LEU    91      43.129  61.601  29.012  1.00  0.00           H  
ATOM   1423 HD23 LEU    91      44.096  63.016  28.737  1.00  0.00           H  
ATOM   1424  C   LEU    91      39.302  63.375  26.928  1.00  0.00           C  
ATOM   1425  O   LEU    91      38.919  62.397  26.258  1.00  0.00           O  
ATOM   1426  N   SER    92      39.851  64.383  26.342  1.00  0.00           N  
ATOM   1427  H   SER    92      40.035  65.223  26.872  1.00  0.00           H  
ATOM   1428  CA  SER    92      39.775  64.463  24.834  1.00  0.00           C  
ATOM   1429  HA  SER    92      38.808  64.157  24.435  1.00  0.00           H  
ATOM   1430  CB  SER    92      40.059  65.876  24.243  1.00  0.00           C  
ATOM   1431  HB2 SER    92      39.826  65.736  23.188  1.00  0.00           H  
ATOM   1432  HB3 SER    92      39.317  66.532  24.698  1.00  0.00           H  
ATOM   1433  OG  SER    92      41.383  66.502  24.506  1.00  0.00           O  
ATOM   1434  HG  SER    92      41.931  66.221  23.769  1.00  0.00           H  
ATOM   1435  C   SER    92      40.668  63.451  24.172  1.00  0.00           C  
ATOM   1436  O   SER    92      41.609  63.033  24.791  1.00  0.00           O  
ATOM   1437  N   GLU    93      40.270  62.985  23.029  1.00  0.00           N  
ATOM   1438  H   GLU    93      39.383  63.363  22.727  1.00  0.00           H  
ATOM   1439  CA  GLU    93      40.894  61.893  22.262  1.00  0.00           C  
ATOM   1440  HA  GLU    93      40.711  60.927  22.734  1.00  0.00           H  
ATOM   1441  CB  GLU    93      40.218  61.859  20.873  1.00  0.00           C  
ATOM   1442  HB2 GLU    93      40.291  62.793  20.315  1.00  0.00           H  
ATOM   1443  HB3 GLU    93      40.764  61.115  20.293  1.00  0.00           H  
ATOM   1444  CG  GLU    93      38.760  61.329  20.835  1.00  0.00           C  
ATOM   1445  HG2 GLU    93      38.162  62.229  20.976  1.00  0.00           H  
ATOM   1446  HG3 GLU    93      38.425  61.003  19.850  1.00  0.00           H  
ATOM   1447  CD  GLU    93      38.391  60.304  21.858  1.00  0.00           C  
ATOM   1448  OE1 GLU    93      39.065  59.272  21.825  1.00  0.00           O  
ATOM   1449  OE2 GLU    93      37.574  60.645  22.729  1.00  0.00           O  
ATOM   1450  C   GLU    93      42.392  62.071  22.012  1.00  0.00           C  
ATOM   1451  O   GLU    93      43.138  61.151  22.295  1.00  0.00           O  
ATOM   1452  N   ASP    94      42.796  63.245  21.635  1.00  0.00           N  
ATOM   1453  H   ASP    94      42.161  64.005  21.435  1.00  0.00           H  
ATOM   1454  CA  ASP    94      44.219  63.645  21.396  1.00  0.00           C  
ATOM   1455  HA  ASP    94      44.662  62.958  20.674  1.00  0.00           H  
ATOM   1456  CB  ASP    94      44.330  65.060  20.869  1.00  0.00           C  
ATOM   1457  HB2 ASP    94      45.399  65.241  20.759  1.00  0.00           H  
ATOM   1458  HB3 ASP    94      43.981  64.961  19.841  1.00  0.00           H  
ATOM   1459  CG  ASP    94      43.688  66.232  21.576  1.00  0.00           C  
ATOM   1460  OD1 ASP    94      42.738  65.934  22.346  1.00  0.00           O  
ATOM   1461  OD2 ASP    94      44.126  67.409  21.484  1.00  0.00           O  
ATOM   1462  C   ASP    94      44.996  63.598  22.734  1.00  0.00           C  
ATOM   1463  O   ASP    94      45.930  62.832  22.969  1.00  0.00           O  
ATOM   1464  N   LYS    95      44.451  64.206  23.792  1.00  0.00           N  
ATOM   1465  H   LYS    95      43.721  64.862  23.552  1.00  0.00           H  
ATOM   1466  CA  LYS    95      45.015  64.184  25.228  1.00  0.00           C  
ATOM   1467  HA  LYS    95      46.061  64.481  25.313  1.00  0.00           H  
ATOM   1468  CB  LYS    95      44.171  65.169  26.115  1.00  0.00           C  
ATOM   1469  HB2 LYS    95      43.097  65.012  26.016  1.00  0.00           H  
ATOM   1470  HB3 LYS    95      44.463  64.960  27.145  1.00  0.00           H  
ATOM   1471  CG  LYS    95      44.404  66.708  25.953  1.00  0.00           C  
ATOM   1472  HG2 LYS    95      45.470  66.935  25.920  1.00  0.00           H  
ATOM   1473  HG3 LYS    95      44.120  66.946  24.928  1.00  0.00           H  
ATOM   1474  CD  LYS    95      43.665  67.649  26.848  1.00  0.00           C  
ATOM   1475  HD2 LYS    95      42.624  67.346  26.968  1.00  0.00           H  
ATOM   1476  HD3 LYS    95      44.169  67.460  27.796  1.00  0.00           H  
ATOM   1477  CE  LYS    95      43.858  69.107  26.499  1.00  0.00           C  
ATOM   1478  HE2 LYS    95      44.799  69.519  26.863  1.00  0.00           H  
ATOM   1479  HE3 LYS    95      43.783  69.149  25.412  1.00  0.00           H  
ATOM   1480  NZ  LYS    95      42.680  69.865  27.088  1.00  0.00           N  
ATOM   1481  HZ1 LYS    95      42.814  69.966  28.084  1.00  0.00           H  
ATOM   1482  HZ2 LYS    95      42.368  70.753  26.721  1.00  0.00           H  
ATOM   1483  HZ3 LYS    95      41.843  69.323  26.932  1.00  0.00           H  
ATOM   1484  C   LYS    95      44.999  62.779  25.858  1.00  0.00           C  
ATOM   1485  O   LYS    95      45.907  62.468  26.637  1.00  0.00           O  
ATOM   1486  N   SER    96      44.118  61.903  25.435  1.00  0.00           N  
ATOM   1487  H   SER    96      43.440  62.286  24.791  1.00  0.00           H  
ATOM   1488  CA  SER    96      44.065  60.451  25.729  1.00  0.00           C  
ATOM   1489  HA  SER    96      44.226  60.292  26.795  1.00  0.00           H  
ATOM   1490  CB  SER    96      42.742  59.732  25.282  1.00  0.00           C  
ATOM   1491  HB2 SER    96      42.738  59.632  24.197  1.00  0.00           H  
ATOM   1492  HB3 SER    96      42.607  58.716  25.652  1.00  0.00           H  
ATOM   1493  OG  SER    96      41.569  60.487  25.600  1.00  0.00           O  
ATOM   1494  HG  SER    96      41.714  61.389  25.306  1.00  0.00           H  
ATOM   1495  C   SER    96      45.339  59.698  25.149  1.00  0.00           C  
ATOM   1496  O   SER    96      46.111  59.102  25.908  1.00  0.00           O  
ATOM   1497  N   LYS    97      45.620  59.833  23.896  1.00  0.00           N  
ATOM   1498  H   LYS    97      44.872  60.341  23.446  1.00  0.00           H  
ATOM   1499  CA  LYS    97      46.777  59.311  23.078  1.00  0.00           C  
ATOM   1500  HA  LYS    97      46.797  58.232  23.232  1.00  0.00           H  
ATOM   1501  CB  LYS    97      46.600  59.592  21.581  1.00  0.00           C  
ATOM   1502  HB2 LYS    97      46.298  60.638  21.532  1.00  0.00           H  
ATOM   1503  HB3 LYS    97      47.592  59.442  21.156  1.00  0.00           H  
ATOM   1504  CG  LYS    97      45.504  58.747  20.933  1.00  0.00           C  
ATOM   1505  HG2 LYS    97      45.722  57.680  20.985  1.00  0.00           H  
ATOM   1506  HG3 LYS    97      44.632  58.934  21.560  1.00  0.00           H  
ATOM   1507  CD  LYS    97      45.193  59.226  19.515  1.00  0.00           C  
ATOM   1508  HD2 LYS    97      45.151  60.315  19.543  1.00  0.00           H  
ATOM   1509  HD3 LYS    97      46.045  59.003  18.872  1.00  0.00           H  
ATOM   1510  CE  LYS    97      43.889  58.679  19.083  1.00  0.00           C  
ATOM   1511  HE2 LYS    97      43.773  57.666  19.468  1.00  0.00           H  
ATOM   1512  HE3 LYS    97      43.080  59.338  19.400  1.00  0.00           H  
ATOM   1513  NZ  LYS    97      43.920  58.578  17.572  1.00  0.00           N  
ATOM   1514  HZ1 LYS    97      43.973  59.462  17.088  1.00  0.00           H  
ATOM   1515  HZ2 LYS    97      44.731  58.003  17.395  1.00  0.00           H  
ATOM   1516  HZ3 LYS    97      43.093  58.172  17.157  1.00  0.00           H  
ATOM   1517  C   LYS    97      48.141  59.879  23.538  1.00  0.00           C  
ATOM   1518  O   LYS    97      49.139  59.145  23.598  1.00  0.00           O  
ATOM   1519  N   ARG    98      48.256  61.115  23.858  1.00  0.00           N  
ATOM   1520  H   ARG    98      47.479  61.718  23.628  1.00  0.00           H  
ATOM   1521  CA  ARG    98      49.532  61.737  24.347  1.00  0.00           C  
ATOM   1522  HA  ARG    98      50.351  61.453  23.687  1.00  0.00           H  
ATOM   1523  CB  ARG    98      49.372  63.270  24.360  1.00  0.00           C  
ATOM   1524  HB2 ARG    98      49.234  63.673  23.356  1.00  0.00           H  
ATOM   1525  HB3 ARG    98      48.532  63.595  24.975  1.00  0.00           H  
ATOM   1526  CG  ARG    98      50.575  64.147  24.887  1.00  0.00           C  
ATOM   1527  HG2 ARG    98      50.281  65.196  24.863  1.00  0.00           H  
ATOM   1528  HG3 ARG    98      50.759  63.909  25.934  1.00  0.00           H  
ATOM   1529  CD  ARG    98      51.875  64.026  24.031  1.00  0.00           C  
ATOM   1530  HD2 ARG    98      51.995  62.948  23.923  1.00  0.00           H  
ATOM   1531  HD3 ARG    98      51.591  64.375  23.038  1.00  0.00           H  
ATOM   1532  NE  ARG    98      53.043  64.776  24.527  1.00  0.00           N  
ATOM   1533  HE  ARG    98      52.794  65.549  25.128  1.00  0.00           H  
ATOM   1534  CZ  ARG    98      54.270  64.133  24.635  1.00  0.00           C  
ATOM   1535  NH1 ARG    98      55.270  64.634  25.266  1.00  0.00           N  
ATOM   1536 HH11 ARG    98      55.151  65.517  25.741  1.00  0.00           H  
ATOM   1537 HH12 ARG    98      56.035  64.047  25.568  1.00  0.00           H  
ATOM   1538  NH2 ARG    98      54.562  63.050  24.041  1.00  0.00           N  
ATOM   1539 HH21 ARG    98      53.907  62.645  23.387  1.00  0.00           H  
ATOM   1540 HH22 ARG    98      55.548  62.832  24.057  1.00  0.00           H  
ATOM   1541  C   ARG    98      49.793  61.266  25.790  1.00  0.00           C  
ATOM   1542  O   ARG    98      50.873  60.719  25.945  1.00  0.00           O  
ATOM   1543  N   LEU    99      48.758  61.342  26.662  1.00  0.00           N  
ATOM   1544  H   LEU    99      47.885  61.795  26.430  1.00  0.00           H  
ATOM   1545  CA  LEU    99      48.853  60.626  27.968  1.00  0.00           C  
ATOM   1546  HA  LEU    99      49.744  61.040  28.442  1.00  0.00           H  
ATOM   1547  CB  LEU    99      47.588  60.939  28.865  1.00  0.00           C  
ATOM   1548  HB2 LEU    99      47.584  62.028  28.914  1.00  0.00           H  
ATOM   1549  HB3 LEU    99      46.680  60.572  28.386  1.00  0.00           H  
ATOM   1550  CG  LEU    99      47.601  60.301  30.279  1.00  0.00           C  
ATOM   1551  HG  LEU    99      47.561  59.213  30.225  1.00  0.00           H  
ATOM   1552  CD1 LEU    99      48.819  60.659  31.165  1.00  0.00           C  
ATOM   1553 HD11 LEU    99      48.994  61.735  31.147  1.00  0.00           H  
ATOM   1554 HD12 LEU    99      48.631  60.449  32.218  1.00  0.00           H  
ATOM   1555 HD13 LEU    99      49.738  60.189  30.813  1.00  0.00           H  
ATOM   1556  CD2 LEU    99      46.307  60.785  30.923  1.00  0.00           C  
ATOM   1557 HD21 LEU    99      45.488  60.204  30.499  1.00  0.00           H  
ATOM   1558 HD22 LEU    99      46.266  60.641  32.003  1.00  0.00           H  
ATOM   1559 HD23 LEU    99      45.994  61.815  30.752  1.00  0.00           H  
ATOM   1560  C   LEU    99      49.303  59.159  27.865  1.00  0.00           C  
ATOM   1561  O   LEU    99      50.293  58.781  28.438  1.00  0.00           O  
ATOM   1562  N   ASN   100      48.827  58.422  26.894  1.00  0.00           N  
ATOM   1563  H   ASN   100      48.000  58.811  26.463  1.00  0.00           H  
ATOM   1564  CA  ASN   100      49.162  57.035  26.609  1.00  0.00           C  
ATOM   1565  HA  ASN   100      49.037  56.499  27.550  1.00  0.00           H  
ATOM   1566  CB  ASN   100      48.175  56.403  25.551  1.00  0.00           C  
ATOM   1567  HB2 ASN   100      48.180  57.013  24.648  1.00  0.00           H  
ATOM   1568  HB3 ASN   100      48.619  55.450  25.263  1.00  0.00           H  
ATOM   1569  CG  ASN   100      46.770  56.136  26.113  1.00  0.00           C  
ATOM   1570  OD1 ASN   100      46.543  55.898  27.286  1.00  0.00           O  
ATOM   1571  ND2 ASN   100      45.769  56.112  25.259  1.00  0.00           N  
ATOM   1572 HD21 ASN   100      44.835  55.835  25.527  1.00  0.00           H  
ATOM   1573 HD22 ASN   100      46.006  56.014  24.282  1.00  0.00           H  
ATOM   1574  C   ASN   100      50.641  56.845  26.108  1.00  0.00           C  
ATOM   1575  O   ASN   100      51.296  55.832  26.485  1.00  0.00           O  
ATOM   1576  N   THR   101      51.138  57.863  25.343  1.00  0.00           N  
ATOM   1577  H   THR   101      50.532  58.584  24.979  1.00  0.00           H  
ATOM   1578  CA  THR   101      52.483  57.892  24.760  1.00  0.00           C  
ATOM   1579  HA  THR   101      52.757  56.952  24.281  1.00  0.00           H  
ATOM   1580  CB  THR   101      52.702  58.981  23.676  1.00  0.00           C  
ATOM   1581  HB  THR   101      52.779  59.971  24.126  1.00  0.00           H  
ATOM   1582  CG2 THR   101      54.073  58.759  22.983  1.00  0.00           C  
ATOM   1583 HG21 THR   101      54.158  57.816  22.444  1.00  0.00           H  
ATOM   1584 HG22 THR   101      54.284  59.567  22.283  1.00  0.00           H  
ATOM   1585 HG23 THR   101      54.831  58.670  23.762  1.00  0.00           H  
ATOM   1586  OG1 THR   101      51.631  58.944  22.713  1.00  0.00           O  
ATOM   1587  HG1 THR   101      50.778  59.142  23.106  1.00  0.00           H  
ATOM   1588  C   THR   101      53.547  58.105  25.863  1.00  0.00           C  
ATOM   1589  O   THR   101      54.477  57.341  25.983  1.00  0.00           O  
ATOM   1590  N   ILE   102      53.253  59.050  26.771  1.00  0.00           N  
ATOM   1591  H   ILE   102      52.482  59.659  26.534  1.00  0.00           H  
ATOM   1592  CA  ILE   102      54.093  59.395  27.927  1.00  0.00           C  
ATOM   1593  HA  ILE   102      55.109  59.533  27.558  1.00  0.00           H  
ATOM   1594  CB  ILE   102      53.684  60.680  28.654  1.00  0.00           C  
ATOM   1595  HB  ILE   102      52.619  60.550  28.843  1.00  0.00           H  
ATOM   1596  CG2 ILE   102      54.467  60.850  29.909  1.00  0.00           C  
ATOM   1597 HG21 ILE   102      54.195  61.764  30.437  1.00  0.00           H  
ATOM   1598 HG22 ILE   102      54.307  60.067  30.650  1.00  0.00           H  
ATOM   1599 HG23 ILE   102      55.543  60.765  29.761  1.00  0.00           H  
ATOM   1600  CG1 ILE   102      53.691  61.959  27.819  1.00  0.00           C  
ATOM   1601 HG12 ILE   102      54.745  62.150  27.621  1.00  0.00           H  
ATOM   1602 HG13 ILE   102      53.189  61.896  26.853  1.00  0.00           H  
ATOM   1603  CD1 ILE   102      53.039  63.196  28.428  1.00  0.00           C  
ATOM   1604 HD11 ILE   102      53.241  63.987  27.707  1.00  0.00           H  
ATOM   1605 HD12 ILE   102      51.964  63.072  28.558  1.00  0.00           H  
ATOM   1606 HD13 ILE   102      53.556  63.607  29.296  1.00  0.00           H  
ATOM   1607  C   ILE   102      54.130  58.198  28.898  1.00  0.00           C  
ATOM   1608  O   ILE   102      55.268  57.814  29.286  1.00  0.00           O  
ATOM   1609  N   LEU   103      52.946  57.621  29.268  1.00  0.00           N  
ATOM   1610  H   LEU   103      52.060  57.849  28.839  1.00  0.00           H  
ATOM   1611  CA  LEU   103      52.873  56.383  29.987  1.00  0.00           C  
ATOM   1612  HA  LEU   103      53.238  56.634  30.983  1.00  0.00           H  
ATOM   1613  CB  LEU   103      51.354  55.911  30.061  1.00  0.00           C  
ATOM   1614  HB2 LEU   103      50.928  56.009  29.063  1.00  0.00           H  
ATOM   1615  HB3 LEU   103      51.359  54.851  30.314  1.00  0.00           H  
ATOM   1616  CG  LEU   103      50.368  56.575  31.061  1.00  0.00           C  
ATOM   1617  HG  LEU   103      50.562  57.643  30.958  1.00  0.00           H  
ATOM   1618  CD1 LEU   103      48.909  56.302  30.699  1.00  0.00           C  
ATOM   1619 HD11 LEU   103      48.683  56.872  29.798  1.00  0.00           H  
ATOM   1620 HD12 LEU   103      48.506  55.312  30.485  1.00  0.00           H  
ATOM   1621 HD13 LEU   103      48.321  56.768  31.490  1.00  0.00           H  
ATOM   1622  CD2 LEU   103      50.760  56.125  32.486  1.00  0.00           C  
ATOM   1623 HD21 LEU   103      51.834  56.286  32.575  1.00  0.00           H  
ATOM   1624 HD22 LEU   103      50.199  56.659  33.253  1.00  0.00           H  
ATOM   1625 HD23 LEU   103      50.525  55.076  32.668  1.00  0.00           H  
ATOM   1626  C   LEU   103      53.721  55.286  29.452  1.00  0.00           C  
ATOM   1627  O   LEU   103      54.618  54.850  30.149  1.00  0.00           O  
ATOM   1628  N   ASN   104      53.543  54.911  28.215  1.00  0.00           N  
ATOM   1629  H   ASN   104      52.801  55.351  27.690  1.00  0.00           H  
ATOM   1630  CA  ASN   104      54.340  53.946  27.605  1.00  0.00           C  
ATOM   1631  HA  ASN   104      54.141  52.981  28.071  1.00  0.00           H  
ATOM   1632  CB  ASN   104      53.881  53.896  26.135  1.00  0.00           C  
ATOM   1633  HB2 ASN   104      52.806  53.713  26.148  1.00  0.00           H  
ATOM   1634  HB3 ASN   104      54.003  54.885  25.692  1.00  0.00           H  
ATOM   1635  CG  ASN   104      54.642  52.798  25.345  1.00  0.00           C  
ATOM   1636  OD1 ASN   104      55.505  53.082  24.523  1.00  0.00           O  
ATOM   1637  ND2 ASN   104      54.491  51.501  25.641  1.00  0.00           N  
ATOM   1638 HD21 ASN   104      55.071  50.828  25.162  1.00  0.00           H  
ATOM   1639 HD22 ASN   104      53.889  51.088  26.340  1.00  0.00           H  
ATOM   1640  C   ASN   104      55.874  54.227  27.643  1.00  0.00           C  
ATOM   1641  O   ASN   104      56.749  53.312  27.674  1.00  0.00           O  
ATOM   1642  N   THR   105      56.181  55.510  27.477  1.00  0.00           N  
ATOM   1643  H   THR   105      55.367  56.089  27.327  1.00  0.00           H  
ATOM   1644  CA  THR   105      57.588  56.023  27.559  1.00  0.00           C  
ATOM   1645  HA  THR   105      58.154  55.283  26.992  1.00  0.00           H  
ATOM   1646  CB  THR   105      57.756  57.425  26.978  1.00  0.00           C  
ATOM   1647  HB  THR   105      57.233  58.230  27.494  1.00  0.00           H  
ATOM   1648  CG2 THR   105      59.166  57.890  26.685  1.00  0.00           C  
ATOM   1649 HG21 THR   105      59.122  58.926  26.351  1.00  0.00           H  
ATOM   1650 HG22 THR   105      59.776  57.897  27.589  1.00  0.00           H  
ATOM   1651 HG23 THR   105      59.588  57.232  25.926  1.00  0.00           H  
ATOM   1652  OG1 THR   105      57.209  57.295  25.640  1.00  0.00           O  
ATOM   1653  HG1 THR   105      56.255  57.358  25.725  1.00  0.00           H  
ATOM   1654  C   THR   105      58.162  55.896  28.977  1.00  0.00           C  
ATOM   1655  O   THR   105      59.329  55.488  29.154  1.00  0.00           O  
ATOM   1656  N   MET   106      57.325  56.144  29.996  1.00  0.00           N  
ATOM   1657  H   MET   106      56.386  56.417  29.744  1.00  0.00           H  
ATOM   1658  CA  MET   106      57.699  55.928  31.456  1.00  0.00           C  
ATOM   1659  HA  MET   106      58.548  56.594  31.609  1.00  0.00           H  
ATOM   1660  CB  MET   106      56.582  56.440  32.416  1.00  0.00           C  
ATOM   1661  HB2 MET   106      55.655  55.877  32.312  1.00  0.00           H  
ATOM   1662  HB3 MET   106      56.842  56.261  33.459  1.00  0.00           H  
ATOM   1663  CG  MET   106      56.300  57.972  32.456  1.00  0.00           C  
ATOM   1664  HG2 MET   106      57.109  58.490  32.972  1.00  0.00           H  
ATOM   1665  HG3 MET   106      56.128  58.407  31.472  1.00  0.00           H  
ATOM   1666  SD  MET   106      54.828  58.454  33.518  1.00  0.00           S  
ATOM   1667  CE  MET   106      55.409  59.864  34.405  1.00  0.00           C  
ATOM   1668  HE1 MET   106      56.477  59.772  34.598  1.00  0.00           H  
ATOM   1669  HE2 MET   106      55.409  60.771  33.800  1.00  0.00           H  
ATOM   1670  HE3 MET   106      54.814  60.019  35.306  1.00  0.00           H  
ATOM   1671  C   MET   106      58.163  54.549  31.841  1.00  0.00           C  
ATOM   1672  O   MET   106      59.327  54.421  32.225  1.00  0.00           O  
ATOM   1673  N   SER   107      57.350  53.597  31.469  1.00  0.00           N  
ATOM   1674  H   SER   107      56.497  53.929  31.043  1.00  0.00           H  
ATOM   1675  CA  SER   107      57.634  52.149  31.576  1.00  0.00           C  
ATOM   1676  HA  SER   107      57.934  52.042  32.618  1.00  0.00           H  
ATOM   1677  CB  SER   107      56.363  51.305  31.387  1.00  0.00           C  
ATOM   1678  HB2 SER   107      56.663  50.261  31.290  1.00  0.00           H  
ATOM   1679  HB3 SER   107      55.646  51.571  32.163  1.00  0.00           H  
ATOM   1680  OG  SER   107      55.709  51.688  30.220  1.00  0.00           O  
ATOM   1681  HG  SER   107      55.823  50.971  29.592  1.00  0.00           H  
ATOM   1682  C   SER   107      58.788  51.802  30.729  1.00  0.00           C  
ATOM   1683  O   SER   107      59.544  50.932  31.166  1.00  0.00           O  
ATOM   1684  N   THR   108      59.055  52.380  29.516  1.00  0.00           N  
ATOM   1685  H   THR   108      58.343  53.037  29.230  1.00  0.00           H  
ATOM   1686  CA  THR   108      60.226  51.946  28.724  1.00  0.00           C  
ATOM   1687  HA  THR   108      60.243  50.871  28.544  1.00  0.00           H  
ATOM   1688  CB  THR   108      60.125  52.621  27.410  1.00  0.00           C  
ATOM   1689  HB  THR   108      59.953  53.687  27.559  1.00  0.00           H  
ATOM   1690  CG2 THR   108      61.376  52.512  26.546  1.00  0.00           C  
ATOM   1691 HG21 THR   108      61.807  51.521  26.404  1.00  0.00           H  
ATOM   1692 HG22 THR   108      61.293  53.029  25.590  1.00  0.00           H  
ATOM   1693 HG23 THR   108      62.037  53.120  27.165  1.00  0.00           H  
ATOM   1694  OG1 THR   108      59.009  52.021  26.711  1.00  0.00           O  
ATOM   1695  HG1 THR   108      58.152  52.123  27.131  1.00  0.00           H  
ATOM   1696  C   THR   108      61.535  52.324  29.464  1.00  0.00           C  
ATOM   1697  O   THR   108      62.519  51.504  29.507  1.00  0.00           O  
ATOM   1698  N   ILE   109      61.563  53.414  30.227  1.00  0.00           N  
ATOM   1699  H   ILE   109      60.672  53.888  30.285  1.00  0.00           H  
ATOM   1700  CA  ILE   109      62.727  53.887  31.028  1.00  0.00           C  
ATOM   1701  HA  ILE   109      63.618  53.815  30.404  1.00  0.00           H  
ATOM   1702  CB  ILE   109      62.563  55.327  31.466  1.00  0.00           C  
ATOM   1703  HB  ILE   109      61.531  55.432  31.800  1.00  0.00           H  
ATOM   1704  CG2 ILE   109      63.516  55.824  32.629  1.00  0.00           C  
ATOM   1705 HG21 ILE   109      64.560  55.568  32.450  1.00  0.00           H  
ATOM   1706 HG22 ILE   109      63.347  56.892  32.764  1.00  0.00           H  
ATOM   1707 HG23 ILE   109      63.315  55.391  33.609  1.00  0.00           H  
ATOM   1708  CG1 ILE   109      62.716  56.230  30.272  1.00  0.00           C  
ATOM   1709 HG12 ILE   109      63.757  56.552  30.244  1.00  0.00           H  
ATOM   1710 HG13 ILE   109      62.677  55.677  29.333  1.00  0.00           H  
ATOM   1711  CD1 ILE   109      61.912  57.597  30.181  1.00  0.00           C  
ATOM   1712 HD11 ILE   109      62.366  58.279  29.461  1.00  0.00           H  
ATOM   1713 HD12 ILE   109      60.895  57.386  29.848  1.00  0.00           H  
ATOM   1714 HD13 ILE   109      61.810  58.151  31.114  1.00  0.00           H  
ATOM   1715  C   ILE   109      63.154  52.959  32.131  1.00  0.00           C  
ATOM   1716  O   ILE   109      64.280  52.490  32.220  1.00  0.00           O  
ATOM   1717  N   TYR   110      62.133  52.604  32.952  1.00  0.00           N  
ATOM   1718  H   TYR   110      61.241  53.031  32.745  1.00  0.00           H  
ATOM   1719  CA  TYR   110      62.323  51.785  34.156  1.00  0.00           C  
ATOM   1720  HA  TYR   110      63.318  52.033  34.526  1.00  0.00           H  
ATOM   1721  CB  TYR   110      61.415  52.323  35.290  1.00  0.00           C  
ATOM   1722  HB2 TYR   110      61.693  52.099  36.319  1.00  0.00           H  
ATOM   1723  HB3 TYR   110      61.542  53.405  35.249  1.00  0.00           H  
ATOM   1724  CG  TYR   110      60.008  51.874  35.199  1.00  0.00           C  
ATOM   1725  CD1 TYR   110      59.002  52.818  34.958  1.00  0.00           C  
ATOM   1726  HD1 TYR   110      59.302  53.848  34.834  1.00  0.00           H  
ATOM   1727  CE1 TYR   110      57.665  52.443  34.891  1.00  0.00           C  
ATOM   1728  HE1 TYR   110      56.984  53.227  34.595  1.00  0.00           H  
ATOM   1729  CZ  TYR   110      57.274  51.112  35.232  1.00  0.00           C  
ATOM   1730  OH  TYR   110      56.022  50.697  35.185  1.00  0.00           O  
ATOM   1731  HH  TYR   110      55.748  49.788  35.329  1.00  0.00           H  
ATOM   1732  CE2 TYR   110      58.286  50.183  35.620  1.00  0.00           C  
ATOM   1733  HE2 TYR   110      58.032  49.180  35.930  1.00  0.00           H  
ATOM   1734  CD2 TYR   110      59.622  50.592  35.511  1.00  0.00           C  
ATOM   1735  HD2 TYR   110      60.317  49.876  35.923  1.00  0.00           H  
ATOM   1736  C   TYR   110      62.312  50.244  33.890  1.00  0.00           C  
ATOM   1737  O   TYR   110      63.226  49.499  34.315  1.00  0.00           O  
ATOM   1738  N   SER   111      61.462  49.759  33.004  1.00  0.00           N  
ATOM   1739  H   SER   111      60.632  50.291  32.785  1.00  0.00           H  
ATOM   1740  CA  SER   111      61.463  48.332  32.635  1.00  0.00           C  
ATOM   1741  HA  SER   111      61.435  47.827  33.600  1.00  0.00           H  
ATOM   1742  CB  SER   111      60.142  47.896  32.016  1.00  0.00           C  
ATOM   1743  HB2 SER   111      60.093  46.808  32.013  1.00  0.00           H  
ATOM   1744  HB3 SER   111      59.344  48.231  32.678  1.00  0.00           H  
ATOM   1745  OG  SER   111      60.027  48.388  30.733  1.00  0.00           O  
ATOM   1746  HG  SER   111      59.777  49.306  30.861  1.00  0.00           H  
ATOM   1747  C   SER   111      62.653  47.748  31.866  1.00  0.00           C  
ATOM   1748  O   SER   111      62.990  46.594  32.030  1.00  0.00           O  
ATOM   1749  N   THR   112      63.462  48.565  31.202  1.00  0.00           N  
ATOM   1750  H   THR   112      63.125  49.516  31.141  1.00  0.00           H  
ATOM   1751  CA  THR   112      64.802  48.200  30.715  1.00  0.00           C  
ATOM   1752  HA  THR   112      64.848  47.143  30.452  1.00  0.00           H  
ATOM   1753  CB  THR   112      65.232  48.954  29.404  1.00  0.00           C  
ATOM   1754  HB  THR   112      66.244  48.671  29.113  1.00  0.00           H  
ATOM   1755  CG2 THR   112      64.179  48.689  28.420  1.00  0.00           C  
ATOM   1756 HG21 THR   112      64.393  49.222  27.493  1.00  0.00           H  
ATOM   1757 HG22 THR   112      64.045  47.649  28.121  1.00  0.00           H  
ATOM   1758 HG23 THR   112      63.222  48.999  28.839  1.00  0.00           H  
ATOM   1759  OG1 THR   112      65.430  50.328  29.791  1.00  0.00           O  
ATOM   1760  HG1 THR   112      64.575  50.688  30.040  1.00  0.00           H  
ATOM   1761  C   THR   112      65.928  48.363  31.781  1.00  0.00           C  
ATOM   1762  O   THR   112      66.966  47.768  31.566  1.00  0.00           O  
ATOM   1763  N   GLY   113      65.756  49.189  32.812  1.00  0.00           N  
ATOM   1764  H   GLY   113      64.839  49.607  32.889  1.00  0.00           H  
ATOM   1765  CA  GLY   113      66.822  49.644  33.717  1.00  0.00           C  
ATOM   1766  HA2 GLY   113      67.416  50.372  33.165  1.00  0.00           H  
ATOM   1767  HA3 GLY   113      66.360  50.105  34.590  1.00  0.00           H  
ATOM   1768  C   GLY   113      67.587  48.458  34.224  1.00  0.00           C  
ATOM   1769  O   GLY   113      67.052  47.611  34.985  1.00  0.00           O  
ATOM   1770  N   LYS   114      68.890  48.388  33.827  1.00  0.00           N  
ATOM   1771  H   LYS   114      69.180  48.991  33.070  1.00  0.00           H  
ATOM   1772  CA  LYS   114      69.927  47.455  34.170  1.00  0.00           C  
ATOM   1773  HA  LYS   114      69.562  47.082  35.127  1.00  0.00           H  
ATOM   1774  CB  LYS   114      69.913  46.457  32.990  1.00  0.00           C  
ATOM   1775  HB2 LYS   114      70.415  45.551  33.331  1.00  0.00           H  
ATOM   1776  HB3 LYS   114      68.843  46.337  32.822  1.00  0.00           H  
ATOM   1777  CG  LYS   114      70.447  46.924  31.639  1.00  0.00           C  
ATOM   1778  HG2 LYS   114      69.937  47.832  31.319  1.00  0.00           H  
ATOM   1779  HG3 LYS   114      71.475  47.287  31.610  1.00  0.00           H  
ATOM   1780  CD  LYS   114      70.331  45.725  30.648  1.00  0.00           C  
ATOM   1781  HD2 LYS   114      70.585  46.170  29.686  1.00  0.00           H  
ATOM   1782  HD3 LYS   114      71.117  45.064  31.014  1.00  0.00           H  
ATOM   1783  CE  LYS   114      69.002  44.917  30.552  1.00  0.00           C  
ATOM   1784  HE2 LYS   114      68.915  44.226  31.390  1.00  0.00           H  
ATOM   1785  HE3 LYS   114      68.146  45.591  30.541  1.00  0.00           H  
ATOM   1786  NZ  LYS   114      69.003  44.138  29.335  1.00  0.00           N  
ATOM   1787  HZ1 LYS   114      68.137  43.623  29.265  1.00  0.00           H  
ATOM   1788  HZ2 LYS   114      69.067  44.669  28.479  1.00  0.00           H  
ATOM   1789  HZ3 LYS   114      69.757  43.468  29.280  1.00  0.00           H  
ATOM   1790  C   LYS   114      71.339  47.951  34.462  1.00  0.00           C  
ATOM   1791  O   LYS   114      71.665  49.185  34.370  1.00  0.00           O  
ATOM   1792  N   VAL   115      72.228  46.949  34.726  1.00  0.00           N  
ATOM   1793  H   VAL   115      71.861  46.072  35.066  1.00  0.00           H  
ATOM   1794  CA  VAL   115      73.682  47.179  34.774  1.00  0.00           C  
ATOM   1795  HA  VAL   115      73.943  48.021  34.132  1.00  0.00           H  
ATOM   1796  CB  VAL   115      74.332  47.446  36.215  1.00  0.00           C  
ATOM   1797  HB  VAL   115      74.331  46.489  36.739  1.00  0.00           H  
ATOM   1798  CG1 VAL   115      75.773  47.979  35.971  1.00  0.00           C  
ATOM   1799 HG11 VAL   115      76.233  48.372  36.877  1.00  0.00           H  
ATOM   1800 HG12 VAL   115      76.389  47.134  35.662  1.00  0.00           H  
ATOM   1801 HG13 VAL   115      75.886  48.714  35.174  1.00  0.00           H  
ATOM   1802  CG2 VAL   115      73.592  48.508  37.025  1.00  0.00           C  
ATOM   1803 HG21 VAL   115      73.770  48.354  38.090  1.00  0.00           H  
ATOM   1804 HG22 VAL   115      73.866  49.505  36.679  1.00  0.00           H  
ATOM   1805 HG23 VAL   115      72.511  48.381  37.088  1.00  0.00           H  
ATOM   1806  C   VAL   115      74.365  45.992  34.135  1.00  0.00           C  
ATOM   1807  O   VAL   115      73.956  44.848  34.338  1.00  0.00           O  
ATOM   1808  N   CYX   116      75.473  46.220  33.435  1.00  0.00           N  
ATOM   1809  H   CYX   116      75.771  47.185  33.410  1.00  0.00           H  
ATOM   1810  CA  CYX   116      76.110  45.197  32.603  1.00  0.00           C  
ATOM   1811  HA  CYX   116      75.700  44.193  32.711  1.00  0.00           H  
ATOM   1812  CB  CYX   116      75.897  45.385  31.101  1.00  0.00           C  
ATOM   1813  HB2 CYX   116      76.324  46.377  30.957  1.00  0.00           H  
ATOM   1814  HB3 CYX   116      76.528  44.751  30.478  1.00  0.00           H  
ATOM   1815  SG  CYX   116      74.182  45.454  30.593  1.00  0.00           S  
ATOM   1816  C   CYX   116      77.630  45.245  32.794  1.00  0.00           C  
ATOM   1817  O   CYX   116      78.231  46.232  33.244  1.00  0.00           O  
ATOM   1818  N   ASN   117      78.348  44.153  32.615  1.00  0.00           N  
ATOM   1819  H   ASN   117      77.780  43.395  32.264  1.00  0.00           H  
ATOM   1820  CA  ASN   117      79.819  44.133  32.423  1.00  0.00           C  
ATOM   1821  HA  ASN   117      80.349  44.269  33.366  1.00  0.00           H  
ATOM   1822  CB  ASN   117      80.127  42.719  31.886  1.00  0.00           C  
ATOM   1823  HB2 ASN   117      79.713  42.023  32.616  1.00  0.00           H  
ATOM   1824  HB3 ASN   117      79.745  42.742  30.865  1.00  0.00           H  
ATOM   1825  CG  ASN   117      81.603  42.367  31.845  1.00  0.00           C  
ATOM   1826  OD1 ASN   117      82.278  42.993  31.023  1.00  0.00           O  
ATOM   1827  ND2 ASN   117      82.171  41.715  32.808  1.00  0.00           N  
ATOM   1828 HD21 ASN   117      83.158  41.764  33.017  1.00  0.00           H  
ATOM   1829 HD22 ASN   117      81.656  41.250  33.542  1.00  0.00           H  
ATOM   1830  C   ASN   117      80.330  45.191  31.372  1.00  0.00           C  
ATOM   1831  O   ASN   117      79.859  45.325  30.243  1.00  0.00           O  
ATOM   1832  N   PRO   118      81.383  45.968  31.794  1.00  0.00           N  
ATOM   1833  CD  PRO   118      82.225  45.835  32.962  1.00  0.00           C  
ATOM   1834  HD2 PRO   118      82.650  44.831  32.999  1.00  0.00           H  
ATOM   1835  HD3 PRO   118      81.782  46.066  33.931  1.00  0.00           H  
ATOM   1836  CG  PRO   118      83.409  46.818  32.732  1.00  0.00           C  
ATOM   1837  HG2 PRO   118      84.279  46.356  32.264  1.00  0.00           H  
ATOM   1838  HG3 PRO   118      83.819  47.329  33.603  1.00  0.00           H  
ATOM   1839  CB  PRO   118      82.810  47.821  31.783  1.00  0.00           C  
ATOM   1840  HB2 PRO   118      83.557  48.299  31.149  1.00  0.00           H  
ATOM   1841  HB3 PRO   118      82.281  48.510  32.442  1.00  0.00           H  
ATOM   1842  CA  PRO   118      81.790  47.061  30.943  1.00  0.00           C  
ATOM   1843  HA  PRO   118      80.970  47.711  30.636  1.00  0.00           H  
ATOM   1844  C   PRO   118      82.505  46.643  29.544  1.00  0.00           C  
ATOM   1845  O   PRO   118      82.530  47.467  28.618  1.00  0.00           O  
ATOM   1846  N   ASP   119      82.928  45.346  29.432  1.00  0.00           N  
ATOM   1847  H   ASP   119      82.935  44.759  30.254  1.00  0.00           H  
ATOM   1848  CA  ASP   119      83.296  44.682  28.137  1.00  0.00           C  
ATOM   1849  HA  ASP   119      83.610  45.354  27.339  1.00  0.00           H  
ATOM   1850  CB  ASP   119      84.490  43.814  28.431  1.00  0.00           C  
ATOM   1851  HB2 ASP   119      84.219  43.124  29.230  1.00  0.00           H  
ATOM   1852  HB3 ASP   119      84.701  43.224  27.539  1.00  0.00           H  
ATOM   1853  CG  ASP   119      85.693  44.691  28.817  1.00  0.00           C  
ATOM   1854  OD1 ASP   119      86.698  44.139  29.369  1.00  0.00           O  
ATOM   1855  OD2 ASP   119      85.711  45.924  28.563  1.00  0.00           O  
ATOM   1856  C   ASP   119      82.206  43.873  27.391  1.00  0.00           C  
ATOM   1857  O   ASP   119      82.453  43.634  26.231  1.00  0.00           O  
ATOM   1858  N   ASN   120      81.006  43.614  27.930  1.00  0.00           N  
ATOM   1859  H   ASN   120      80.813  44.139  28.771  1.00  0.00           H  
ATOM   1860  CA  ASN   120      79.984  42.730  27.360  1.00  0.00           C  
ATOM   1861  HA  ASN   120      80.098  42.727  26.276  1.00  0.00           H  
ATOM   1862  CB  ASN   120      80.213  41.262  27.745  1.00  0.00           C  
ATOM   1863  HB2 ASN   120      81.254  40.970  27.610  1.00  0.00           H  
ATOM   1864  HB3 ASN   120      80.031  41.085  28.805  1.00  0.00           H  
ATOM   1865  CG  ASN   120      79.312  40.391  26.942  1.00  0.00           C  
ATOM   1866  OD1 ASN   120      78.489  40.723  26.200  1.00  0.00           O  
ATOM   1867  ND2 ASN   120      79.467  39.105  27.172  1.00  0.00           N  
ATOM   1868 HD21 ASN   120      79.039  38.470  26.514  1.00  0.00           H  
ATOM   1869 HD22 ASN   120      80.113  38.744  27.859  1.00  0.00           H  
ATOM   1870  C   ASN   120      78.554  43.235  27.573  1.00  0.00           C  
ATOM   1871  O   ASN   120      78.013  43.039  28.626  1.00  0.00           O  
ATOM   1872  N   PRO   121      77.974  43.915  26.575  1.00  0.00           N  
ATOM   1873  CD  PRO   121      78.560  44.188  25.251  1.00  0.00           C  
ATOM   1874  HD2 PRO   121      78.813  43.242  24.773  1.00  0.00           H  
ATOM   1875  HD3 PRO   121      79.426  44.837  25.387  1.00  0.00           H  
ATOM   1876  CG  PRO   121      77.513  44.855  24.408  1.00  0.00           C  
ATOM   1877  HG2 PRO   121      76.999  44.131  23.775  1.00  0.00           H  
ATOM   1878  HG3 PRO   121      77.951  45.574  23.716  1.00  0.00           H  
ATOM   1879  CB  PRO   121      76.588  45.480  25.510  1.00  0.00           C  
ATOM   1880  HB2 PRO   121      75.604  45.543  25.047  1.00  0.00           H  
ATOM   1881  HB3 PRO   121      77.080  46.425  25.738  1.00  0.00           H  
ATOM   1882  CA  PRO   121      76.616  44.498  26.705  1.00  0.00           C  
ATOM   1883  HA  PRO   121      76.464  45.061  27.626  1.00  0.00           H  
ATOM   1884  C   PRO   121      75.438  43.485  26.675  1.00  0.00           C  
ATOM   1885  O   PRO   121      74.261  43.834  26.623  1.00  0.00           O  
ATOM   1886  N   GLN   122      75.801  42.163  26.606  1.00  0.00           N  
ATOM   1887  H   GLN   122      76.760  41.880  26.461  1.00  0.00           H  
ATOM   1888  CA  GLN   122      74.920  40.993  26.563  1.00  0.00           C  
ATOM   1889  HA  GLN   122      73.914  41.410  26.524  1.00  0.00           H  
ATOM   1890  CB  GLN   122      75.242  40.071  25.404  1.00  0.00           C  
ATOM   1891  HB2 GLN   122      76.285  39.756  25.438  1.00  0.00           H  
ATOM   1892  HB3 GLN   122      74.533  39.247  25.478  1.00  0.00           H  
ATOM   1893  CG  GLN   122      74.896  40.935  24.235  1.00  0.00           C  
ATOM   1894  HG2 GLN   122      73.843  41.216  24.278  1.00  0.00           H  
ATOM   1895  HG3 GLN   122      75.535  41.817  24.194  1.00  0.00           H  
ATOM   1896  CD  GLN   122      74.953  40.300  22.873  1.00  0.00           C  
ATOM   1897  OE1 GLN   122      74.968  39.086  22.841  1.00  0.00           O  
ATOM   1898  NE2 GLN   122      74.947  41.042  21.785  1.00  0.00           N  
ATOM   1899 HE21 GLN   122      75.029  40.537  20.914  1.00  0.00           H  
ATOM   1900 HE22 GLN   122      74.797  42.036  21.885  1.00  0.00           H  
ATOM   1901  C   GLN   122      75.069  40.264  27.983  1.00  0.00           C  
ATOM   1902  O   GLN   122      74.387  39.258  28.149  1.00  0.00           O  
ATOM   1903  N   GLU   123      75.921  40.704  28.883  1.00  0.00           N  
ATOM   1904  H   GLU   123      76.546  41.482  28.730  1.00  0.00           H  
ATOM   1905  CA  GLU   123      76.017  40.024  30.214  1.00  0.00           C  
ATOM   1906  HA  GLU   123      75.345  39.173  30.327  1.00  0.00           H  
ATOM   1907  CB  GLU   123      77.470  39.504  30.348  1.00  0.00           C  
ATOM   1908  HB2 GLU   123      78.077  40.272  29.869  1.00  0.00           H  
ATOM   1909  HB3 GLU   123      77.740  39.471  31.404  1.00  0.00           H  
ATOM   1910  CG  GLU   123      77.779  38.135  29.713  1.00  0.00           C  
ATOM   1911  HG2 GLU   123      77.547  38.046  28.652  1.00  0.00           H  
ATOM   1912  HG3 GLU   123      78.839  37.956  29.892  1.00  0.00           H  
ATOM   1913  CD  GLU   123      77.021  36.952  30.403  1.00  0.00           C  
ATOM   1914  OE1 GLU   123      76.204  37.166  31.329  1.00  0.00           O  
ATOM   1915  OE2 GLU   123      77.281  35.837  29.981  1.00  0.00           O  
ATOM   1916  C   GLU   123      75.570  40.939  31.341  1.00  0.00           C  
ATOM   1917  O   GLU   123      76.355  41.894  31.575  1.00  0.00           O  
ATOM   1918  N   CYX   124      74.284  40.867  31.782  1.00  0.00           N  
ATOM   1919  H   CYX   124      73.684  40.108  31.494  1.00  0.00           H  
ATOM   1920  CA  CYX   124      73.726  41.911  32.620  1.00  0.00           C  
ATOM   1921  HA  CYX   124      74.452  42.456  33.224  1.00  0.00           H  
ATOM   1922  CB  CYX   124      72.937  42.881  31.693  1.00  0.00           C  
ATOM   1923  HB2 CYX   124      72.071  42.339  31.311  1.00  0.00           H  
ATOM   1924  HB3 CYX   124      72.511  43.709  32.259  1.00  0.00           H  
ATOM   1925  SG  CYX   124      73.699  43.474  30.180  1.00  0.00           S  
ATOM   1926  C   CYX   124      72.593  41.473  33.567  1.00  0.00           C  
ATOM   1927  O   CYX   124      71.919  40.509  33.304  1.00  0.00           O  
ATOM   1928  N   LEU   125      72.367  42.311  34.626  1.00  0.00           N  
ATOM   1929  H   LEU   125      72.921  43.156  34.634  1.00  0.00           H  
ATOM   1930  CA  LEU   125      71.107  42.178  35.380  1.00  0.00           C  
ATOM   1931  HA  LEU   125      70.421  41.550  34.811  1.00  0.00           H  
ATOM   1932  CB  LEU   125      71.387  41.460  36.649  1.00  0.00           C  
ATOM   1933  HB2 LEU   125      70.464  40.972  36.962  1.00  0.00           H  
ATOM   1934  HB3 LEU   125      71.967  40.578  36.377  1.00  0.00           H  
ATOM   1935  CG  LEU   125      71.770  42.276  37.890  1.00  0.00           C  
ATOM   1936  HG  LEU   125      71.011  43.005  38.178  1.00  0.00           H  
ATOM   1937  CD1 LEU   125      71.845  41.374  39.135  1.00  0.00           C  
ATOM   1938 HD11 LEU   125      71.251  40.478  38.955  1.00  0.00           H  
ATOM   1939 HD12 LEU   125      72.875  41.047  39.275  1.00  0.00           H  
ATOM   1940 HD13 LEU   125      71.406  41.889  39.990  1.00  0.00           H  
ATOM   1941  CD2 LEU   125      73.175  42.879  37.621  1.00  0.00           C  
ATOM   1942 HD21 LEU   125      73.547  43.232  38.583  1.00  0.00           H  
ATOM   1943 HD22 LEU   125      73.881  42.157  37.209  1.00  0.00           H  
ATOM   1944 HD23 LEU   125      73.040  43.794  37.045  1.00  0.00           H  
ATOM   1945  C   LEU   125      70.293  43.445  35.612  1.00  0.00           C  
ATOM   1946  O   LEU   125      70.805  44.535  35.652  1.00  0.00           O  
ATOM   1947  N   LEU   126      68.982  43.275  35.728  1.00  0.00           N  
ATOM   1948  H   LEU   126      68.640  42.331  35.610  1.00  0.00           H  
ATOM   1949  CA  LEU   126      68.037  44.410  35.968  1.00  0.00           C  
ATOM   1950  HA  LEU   126      68.321  45.242  35.323  1.00  0.00           H  
ATOM   1951  CB  LEU   126      66.651  43.957  35.538  1.00  0.00           C  
ATOM   1952  HB2 LEU   126      66.429  43.116  36.194  1.00  0.00           H  
ATOM   1953  HB3 LEU   126      65.900  44.717  35.752  1.00  0.00           H  
ATOM   1954  CG  LEU   126      66.367  43.524  34.118  1.00  0.00           C  
ATOM   1955  HG  LEU   126      67.111  42.807  33.773  1.00  0.00           H  
ATOM   1956  CD1 LEU   126      64.982  42.788  33.979  1.00  0.00           C  
ATOM   1957 HD11 LEU   126      65.121  41.743  34.256  1.00  0.00           H  
ATOM   1958 HD12 LEU   126      64.255  43.174  34.694  1.00  0.00           H  
ATOM   1959 HD13 LEU   126      64.684  42.675  32.936  1.00  0.00           H  
ATOM   1960  CD2 LEU   126      66.371  44.761  33.246  1.00  0.00           C  
ATOM   1961 HD21 LEU   126      66.468  44.514  32.189  1.00  0.00           H  
ATOM   1962 HD22 LEU   126      65.464  45.353  33.374  1.00  0.00           H  
ATOM   1963 HD23 LEU   126      67.234  45.379  33.493  1.00  0.00           H  
ATOM   1964  C   LEU   126      68.050  44.922  37.390  1.00  0.00           C  
ATOM   1965  O   LEU   126      68.860  44.503  38.225  1.00  0.00           O  
ATOM   1966  N   LEU   127      66.990  45.693  37.808  1.00  0.00           N  
ATOM   1967  H   LEU   127      66.334  45.972  37.092  1.00  0.00           H  
ATOM   1968  CA  LEU   127      66.505  45.774  39.192  1.00  0.00           C  
ATOM   1969  HA  LEU   127      67.351  45.861  39.874  1.00  0.00           H  
ATOM   1970  CB  LEU   127      65.744  47.052  39.410  1.00  0.00           C  
ATOM   1971  HB2 LEU   127      66.374  47.938  39.333  1.00  0.00           H  
ATOM   1972  HB3 LEU   127      64.982  47.094  38.632  1.00  0.00           H  
ATOM   1973  CG  LEU   127      64.992  47.212  40.773  1.00  0.00           C  
ATOM   1974  HG  LEU   127      64.267  46.413  40.923  1.00  0.00           H  
ATOM   1975  CD1 LEU   127      65.916  47.162  41.992  1.00  0.00           C  
ATOM   1976 HD11 LEU   127      66.547  46.273  41.967  1.00  0.00           H  
ATOM   1977 HD12 LEU   127      66.487  48.090  42.006  1.00  0.00           H  
ATOM   1978 HD13 LEU   127      65.287  47.044  42.875  1.00  0.00           H  
ATOM   1979  CD2 LEU   127      64.103  48.490  40.869  1.00  0.00           C  
ATOM   1980 HD21 LEU   127      63.244  48.428  40.202  1.00  0.00           H  
ATOM   1981 HD22 LEU   127      63.739  48.495  41.896  1.00  0.00           H  
ATOM   1982 HD23 LEU   127      64.760  49.358  40.799  1.00  0.00           H  
ATOM   1983  C   LEU   127      65.749  44.511  39.614  1.00  0.00           C  
ATOM   1984  O   LEU   127      66.232  43.809  40.513  1.00  0.00           O  
ATOM   1985  N   GLU   128      64.596  44.146  38.916  1.00  0.00           N  
ATOM   1986  H   GLU   128      64.285  44.588  38.063  1.00  0.00           H  
ATOM   1987  CA  GLU   128      63.839  42.895  39.148  1.00  0.00           C  
ATOM   1988  HA  GLU   128      64.362  42.126  39.716  1.00  0.00           H  
ATOM   1989  CB  GLU   128      62.474  43.191  39.811  1.00  0.00           C  
ATOM   1990  HB2 GLU   128      62.102  44.077  39.297  1.00  0.00           H  
ATOM   1991  HB3 GLU   128      61.764  42.380  39.644  1.00  0.00           H  
ATOM   1992  CG  GLU   128      62.472  43.360  41.331  1.00  0.00           C  
ATOM   1993  HG2 GLU   128      63.236  44.080  41.624  1.00  0.00           H  
ATOM   1994  HG3 GLU   128      61.463  43.680  41.588  1.00  0.00           H  
ATOM   1995  CD  GLU   128      62.627  42.080  42.013  1.00  0.00           C  
ATOM   1996  OE1 GLU   128      62.787  41.012  41.385  1.00  0.00           O  
ATOM   1997  OE2 GLU   128      62.543  42.102  43.263  1.00  0.00           O  
ATOM   1998  C   GLU   128      63.513  42.184  37.841  1.00  0.00           C  
ATOM   1999  O   GLU   128      62.920  42.779  36.966  1.00  0.00           O  
ATOM   2000  N   PRO   129      63.967  40.972  37.628  1.00  0.00           N  
ATOM   2001  CD  PRO   129      63.460  40.099  36.579  1.00  0.00           C  
ATOM   2002  HD2 PRO   129      63.542  40.546  35.588  1.00  0.00           H  
ATOM   2003  HD3 PRO   129      62.401  39.988  36.811  1.00  0.00           H  
ATOM   2004  CG  PRO   129      64.222  38.824  36.598  1.00  0.00           C  
ATOM   2005  HG2 PRO   129      64.897  38.928  35.748  1.00  0.00           H  
ATOM   2006  HG3 PRO   129      63.597  37.946  36.437  1.00  0.00           H  
ATOM   2007  CB  PRO   129      64.941  38.808  37.918  1.00  0.00           C  
ATOM   2008  HB2 PRO   129      65.936  38.392  37.763  1.00  0.00           H  
ATOM   2009  HB3 PRO   129      64.523  38.201  38.721  1.00  0.00           H  
ATOM   2010  CA  PRO   129      64.986  40.235  38.438  1.00  0.00           C  
ATOM   2011  HA  PRO   129      64.596  40.203  39.455  1.00  0.00           H  
ATOM   2012  C   PRO   129      66.411  40.740  38.399  1.00  0.00           C  
ATOM   2013  O   PRO   129      66.880  41.097  37.317  1.00  0.00           O  
ATOM   2014  N   GLY   130      67.125  40.874  39.590  1.00  0.00           N  
ATOM   2015  H   GLY   130      66.595  40.892  40.450  1.00  0.00           H  
ATOM   2016  CA  GLY   130      68.396  41.643  39.554  1.00  0.00           C  
ATOM   2017  HA2 GLY   130      69.131  40.855  39.384  1.00  0.00           H  
ATOM   2018  HA3 GLY   130      68.332  42.398  38.772  1.00  0.00           H  
ATOM   2019  C   GLY   130      68.891  42.216  40.863  1.00  0.00           C  
ATOM   2020  O   GLY   130      69.234  41.507  41.777  1.00  0.00           O  
ATOM   2021  N   LEU   131      69.056  43.528  40.843  1.00  0.00           N  
ATOM   2022  H   LEU   131      68.876  43.976  39.956  1.00  0.00           H  
ATOM   2023  CA  LEU   131      69.707  44.244  41.939  1.00  0.00           C  
ATOM   2024  HA  LEU   131      70.628  43.706  42.164  1.00  0.00           H  
ATOM   2025  CB  LEU   131      70.002  45.679  41.491  1.00  0.00           C  
ATOM   2026  HB2 LEU   131      69.102  46.130  41.074  1.00  0.00           H  
ATOM   2027  HB3 LEU   131      70.305  46.270  42.355  1.00  0.00           H  
ATOM   2028  CG  LEU   131      70.983  45.778  40.357  1.00  0.00           C  
ATOM   2029  HG  LEU   131      70.583  45.094  39.609  1.00  0.00           H  
ATOM   2030  CD1 LEU   131      70.951  47.253  39.966  1.00  0.00           C  
ATOM   2031 HD11 LEU   131      71.870  47.516  39.442  1.00  0.00           H  
ATOM   2032 HD12 LEU   131      70.075  47.318  39.320  1.00  0.00           H  
ATOM   2033 HD13 LEU   131      70.904  47.863  40.868  1.00  0.00           H  
ATOM   2034  CD2 LEU   131      72.367  45.370  40.700  1.00  0.00           C  
ATOM   2035 HD21 LEU   131      72.947  45.404  39.778  1.00  0.00           H  
ATOM   2036 HD22 LEU   131      72.848  46.001  41.446  1.00  0.00           H  
ATOM   2037 HD23 LEU   131      72.418  44.307  40.934  1.00  0.00           H  
ATOM   2038  C   LEU   131      68.931  44.128  43.243  1.00  0.00           C  
ATOM   2039  O   LEU   131      69.567  44.157  44.272  1.00  0.00           O  
ATOM   2040  N   ASN   132      67.620  43.833  43.241  1.00  0.00           N  
ATOM   2041  H   ASN   132      67.117  43.722  42.373  1.00  0.00           H  
ATOM   2042  CA  ASN   132      66.860  43.702  44.478  1.00  0.00           C  
ATOM   2043  HA  ASN   132      67.043  44.608  45.055  1.00  0.00           H  
ATOM   2044  CB  ASN   132      65.347  43.676  44.190  1.00  0.00           C  
ATOM   2045  HB2 ASN   132      65.137  43.733  43.122  1.00  0.00           H  
ATOM   2046  HB3 ASN   132      64.954  42.781  44.672  1.00  0.00           H  
ATOM   2047  CG  ASN   132      64.481  44.727  44.833  1.00  0.00           C  
ATOM   2048  OD1 ASN   132      64.881  45.657  45.586  1.00  0.00           O  
ATOM   2049  ND2 ASN   132      63.204  44.406  44.783  1.00  0.00           N  
ATOM   2050 HD21 ASN   132      62.582  45.085  45.198  1.00  0.00           H  
ATOM   2051 HD22 ASN   132      62.806  43.614  44.299  1.00  0.00           H  
ATOM   2052  C   ASN   132      67.344  42.402  45.317  1.00  0.00           C  
ATOM   2053  O   ASN   132      67.107  42.360  46.492  1.00  0.00           O  
ATOM   2054  N   GLU   133      67.916  41.399  44.658  1.00  0.00           N  
ATOM   2055  H   GLU   133      68.084  41.396  43.662  1.00  0.00           H  
ATOM   2056  CA  GLU   133      68.633  40.351  45.404  1.00  0.00           C  
ATOM   2057  HA  GLU   133      67.989  39.983  46.203  1.00  0.00           H  
ATOM   2058  CB  GLU   133      68.860  39.134  44.438  1.00  0.00           C  
ATOM   2059  HB2 GLU   133      69.671  39.324  43.736  1.00  0.00           H  
ATOM   2060  HB3 GLU   133      69.172  38.348  45.126  1.00  0.00           H  
ATOM   2061  CG  GLU   133      67.706  38.553  43.529  1.00  0.00           C  
ATOM   2062  HG2 GLU   133      67.776  39.166  42.631  1.00  0.00           H  
ATOM   2063  HG3 GLU   133      67.790  37.537  43.143  1.00  0.00           H  
ATOM   2064  CD  GLU   133      66.304  38.613  44.167  1.00  0.00           C  
ATOM   2065  OE1 GLU   133      66.141  38.335  45.394  1.00  0.00           O  
ATOM   2066  OE2 GLU   133      65.328  39.030  43.436  1.00  0.00           O  
ATOM   2067  C   GLU   133      69.985  40.675  46.034  1.00  0.00           C  
ATOM   2068  O   GLU   133      70.601  39.809  46.720  1.00  0.00           O  
ATOM   2069  N   ILE   134      70.696  41.728  45.614  1.00  0.00           N  
ATOM   2070  H   ILE   134      70.275  42.268  44.871  1.00  0.00           H  
ATOM   2071  CA  ILE   134      71.737  42.394  46.435  1.00  0.00           C  
ATOM   2072  HA  ILE   134      72.494  41.685  46.769  1.00  0.00           H  
ATOM   2073  CB  ILE   134      72.482  43.534  45.657  1.00  0.00           C  
ATOM   2074  HB  ILE   134      71.683  44.248  45.461  1.00  0.00           H  
ATOM   2075  CG2 ILE   134      73.651  44.059  46.471  1.00  0.00           C  
ATOM   2076 HG21 ILE   134      73.174  44.436  47.375  1.00  0.00           H  
ATOM   2077 HG22 ILE   134      74.367  43.256  46.643  1.00  0.00           H  
ATOM   2078 HG23 ILE   134      74.199  44.903  46.050  1.00  0.00           H  
ATOM   2079  CG1 ILE   134      73.000  42.939  44.354  1.00  0.00           C  
ATOM   2080 HG12 ILE   134      73.460  41.980  44.590  1.00  0.00           H  
ATOM   2081 HG13 ILE   134      72.136  42.828  43.698  1.00  0.00           H  
ATOM   2082  CD1 ILE   134      74.043  43.789  43.526  1.00  0.00           C  
ATOM   2083 HD11 ILE   134      74.983  43.897  44.067  1.00  0.00           H  
ATOM   2084 HD12 ILE   134      74.311  43.311  42.584  1.00  0.00           H  
ATOM   2085 HD13 ILE   134      73.534  44.743  43.383  1.00  0.00           H  
ATOM   2086  C   ILE   134      71.046  42.913  47.705  1.00  0.00           C  
ATOM   2087  O   ILE   134      71.571  42.718  48.766  1.00  0.00           O  
ATOM   2088  N   MET   135      69.917  43.581  47.542  1.00  0.00           N  
ATOM   2089  H   MET   135      69.495  43.650  46.626  1.00  0.00           H  
ATOM   2090  CA  MET   135      69.281  44.349  48.600  1.00  0.00           C  
ATOM   2091  HA  MET   135      70.010  44.962  49.129  1.00  0.00           H  
ATOM   2092  CB  MET   135      68.238  45.348  48.062  1.00  0.00           C  
ATOM   2093  HB2 MET   135      67.304  44.802  47.926  1.00  0.00           H  
ATOM   2094  HB3 MET   135      67.913  46.112  48.767  1.00  0.00           H  
ATOM   2095  CG  MET   135      68.653  46.186  46.860  1.00  0.00           C  
ATOM   2096  HG2 MET   135      68.723  45.568  45.964  1.00  0.00           H  
ATOM   2097  HG3 MET   135      67.764  46.794  46.694  1.00  0.00           H  
ATOM   2098  SD  MET   135      70.275  47.114  47.013  1.00  0.00           S  
ATOM   2099  CE  MET   135      69.966  48.166  48.439  1.00  0.00           C  
ATOM   2100  HE1 MET   135      68.991  48.625  48.273  1.00  0.00           H  
ATOM   2101  HE2 MET   135      69.942  47.442  49.253  1.00  0.00           H  
ATOM   2102  HE3 MET   135      70.826  48.801  48.654  1.00  0.00           H  
ATOM   2103  C   MET   135      68.672  43.403  49.653  1.00  0.00           C  
ATOM   2104  O   MET   135      68.456  43.781  50.771  1.00  0.00           O  
ATOM   2105  N   ALA   136      68.560  42.123  49.380  1.00  0.00           N  
ATOM   2106  H   ALA   136      68.676  41.892  48.403  1.00  0.00           H  
ATOM   2107  CA  ALA   136      68.085  41.054  50.290  1.00  0.00           C  
ATOM   2108  HA  ALA   136      67.494  41.462  51.109  1.00  0.00           H  
ATOM   2109  CB  ALA   136      67.154  40.163  49.572  1.00  0.00           C  
ATOM   2110  HB1 ALA   136      67.555  39.419  48.884  1.00  0.00           H  
ATOM   2111  HB2 ALA   136      66.652  39.528  50.302  1.00  0.00           H  
ATOM   2112  HB3 ALA   136      66.256  40.676  49.226  1.00  0.00           H  
ATOM   2113  C   ALA   136      69.204  40.237  50.920  1.00  0.00           C  
ATOM   2114  O   ALA   136      68.976  39.735  51.989  1.00  0.00           O  
ATOM   2115  N   ASN   137      70.371  40.063  50.290  1.00  0.00           N  
ATOM   2116  H   ASN   137      70.563  40.561  49.432  1.00  0.00           H  
ATOM   2117  CA  ASN   137      71.385  39.048  50.722  1.00  0.00           C  
ATOM   2118  HA  ASN   137      71.046  38.442  51.562  1.00  0.00           H  
ATOM   2119  CB  ASN   137      71.743  38.071  49.509  1.00  0.00           C  
ATOM   2120  HB2 ASN   137      71.904  38.649  48.599  1.00  0.00           H  
ATOM   2121  HB3 ASN   137      72.646  37.546  49.821  1.00  0.00           H  
ATOM   2122  CG  ASN   137      70.645  37.101  49.315  1.00  0.00           C  
ATOM   2123  OD1 ASN   137      70.448  36.209  50.086  1.00  0.00           O  
ATOM   2124  ND2 ASN   137      69.945  37.331  48.227  1.00  0.00           N  
ATOM   2125 HD21 ASN   137      69.156  36.729  48.043  1.00  0.00           H  
ATOM   2126 HD22 ASN   137      70.025  38.110  47.588  1.00  0.00           H  
ATOM   2127  C   ASN   137      72.579  39.752  51.289  1.00  0.00           C  
ATOM   2128  O   ASN   137      73.104  39.327  52.320  1.00  0.00           O  
ATOM   2129  N   SER   138      73.116  40.816  50.618  1.00  0.00           N  
ATOM   2130  H   SER   138      72.653  41.172  49.793  1.00  0.00           H  
ATOM   2131  CA  SER   138      74.450  41.377  50.925  1.00  0.00           C  
ATOM   2132  HA  SER   138      75.228  40.614  50.911  1.00  0.00           H  
ATOM   2133  CB  SER   138      74.787  42.313  49.688  1.00  0.00           C  
ATOM   2134  HB2 SER   138      74.796  41.704  48.785  1.00  0.00           H  
ATOM   2135  HB3 SER   138      74.125  43.176  49.623  1.00  0.00           H  
ATOM   2136  OG  SER   138      76.113  42.860  49.913  1.00  0.00           O  
ATOM   2137  HG  SER   138      76.633  42.542  49.172  1.00  0.00           H  
ATOM   2138  C   SER   138      74.527  42.209  52.197  1.00  0.00           C  
ATOM   2139  O   SER   138      73.487  42.793  52.729  1.00  0.00           O  
ATOM   2140  N   LEU   139      75.740  42.309  52.735  1.00  0.00           N  
ATOM   2141  H   LEU   139      76.417  41.722  52.269  1.00  0.00           H  
ATOM   2142  CA  LEU   139      76.175  43.048  53.957  1.00  0.00           C  
ATOM   2143  HA  LEU   139      75.367  43.725  54.232  1.00  0.00           H  
ATOM   2144  CB  LEU   139      76.515  42.086  55.168  1.00  0.00           C  
ATOM   2145  HB2 LEU   139      77.322  41.376  54.989  1.00  0.00           H  
ATOM   2146  HB3 LEU   139      76.836  42.703  56.008  1.00  0.00           H  
ATOM   2147  CG  LEU   139      75.398  41.270  55.710  1.00  0.00           C  
ATOM   2148  HG  LEU   139      74.971  40.689  54.892  1.00  0.00           H  
ATOM   2149  CD1 LEU   139      76.117  40.354  56.741  1.00  0.00           C  
ATOM   2150 HD11 LEU   139      76.655  40.987  57.446  1.00  0.00           H  
ATOM   2151 HD12 LEU   139      75.386  39.865  57.386  1.00  0.00           H  
ATOM   2152 HD13 LEU   139      76.830  39.676  56.272  1.00  0.00           H  
ATOM   2153  CD2 LEU   139      74.412  42.101  56.431  1.00  0.00           C  
ATOM   2154 HD21 LEU   139      73.567  41.514  56.790  1.00  0.00           H  
ATOM   2155 HD22 LEU   139      74.900  42.731  57.175  1.00  0.00           H  
ATOM   2156 HD23 LEU   139      73.962  42.711  55.648  1.00  0.00           H  
ATOM   2157  C   LEU   139      77.401  43.942  53.732  1.00  0.00           C  
ATOM   2158  O   LEU   139      77.967  44.449  54.604  1.00  0.00           O  
ATOM   2159  N   ASP   140      77.735  44.237  52.487  1.00  0.00           N  
ATOM   2160  H   ASP   140      77.303  43.777  51.699  1.00  0.00           H  
ATOM   2161  CA  ASP   140      78.886  45.104  52.253  1.00  0.00           C  
ATOM   2162  HA  ASP   140      79.609  45.014  53.064  1.00  0.00           H  
ATOM   2163  CB  ASP   140      79.595  44.545  51.033  1.00  0.00           C  
ATOM   2164  HB2 ASP   140      79.964  43.555  51.303  1.00  0.00           H  
ATOM   2165  HB3 ASP   140      79.002  44.347  50.140  1.00  0.00           H  
ATOM   2166  CG  ASP   140      80.753  45.437  50.570  1.00  0.00           C  
ATOM   2167  OD1 ASP   140      81.238  46.361  51.289  1.00  0.00           O  
ATOM   2168  OD2 ASP   140      81.302  45.018  49.546  1.00  0.00           O  
ATOM   2169  C   ASP   140      78.379  46.552  51.960  1.00  0.00           C  
ATOM   2170  O   ASP   140      77.570  46.826  51.011  1.00  0.00           O  
ATOM   2171  N   TYR   141      78.784  47.524  52.724  1.00  0.00           N  
ATOM   2172  H   TYR   141      79.415  47.307  53.482  1.00  0.00           H  
ATOM   2173  CA  TYR   141      78.332  48.877  52.527  1.00  0.00           C  
ATOM   2174  HA  TYR   141      77.259  48.690  52.558  1.00  0.00           H  
ATOM   2175  CB  TYR   141      78.931  49.826  53.639  1.00  0.00           C  
ATOM   2176  HB2 TYR   141      78.883  49.357  54.622  1.00  0.00           H  
ATOM   2177  HB3 TYR   141      79.998  49.857  53.416  1.00  0.00           H  
ATOM   2178  CG  TYR   141      78.365  51.220  53.760  1.00  0.00           C  
ATOM   2179  CD1 TYR   141      77.513  51.503  54.851  1.00  0.00           C  
ATOM   2180  HD1 TYR   141      77.130  50.729  55.500  1.00  0.00           H  
ATOM   2181  CE1 TYR   141      77.045  52.806  55.110  1.00  0.00           C  
ATOM   2182  HE1 TYR   141      76.279  53.124  55.803  1.00  0.00           H  
ATOM   2183  CZ  TYR   141      77.515  53.906  54.282  1.00  0.00           C  
ATOM   2184  OH  TYR   141      77.027  55.163  54.610  1.00  0.00           O  
ATOM   2185  HH  TYR   141      77.667  55.828  54.346  1.00  0.00           H  
ATOM   2186  CE2 TYR   141      78.436  53.618  53.250  1.00  0.00           C  
ATOM   2187  HE2 TYR   141      78.867  54.413  52.661  1.00  0.00           H  
ATOM   2188  CD2 TYR   141      78.813  52.287  52.954  1.00  0.00           C  
ATOM   2189  HD2 TYR   141      79.539  52.139  52.168  1.00  0.00           H  
ATOM   2190  C   TYR   141      78.718  49.451  51.092  1.00  0.00           C  
ATOM   2191  O   TYR   141      78.018  50.296  50.600  1.00  0.00           O  
ATOM   2192  N   ASN   142      79.758  48.938  50.497  1.00  0.00           N  
ATOM   2193  H   ASN   142      80.220  48.168  50.959  1.00  0.00           H  
ATOM   2194  CA  ASN   142      80.015  49.304  49.130  1.00  0.00           C  
ATOM   2195  HA  ASN   142      79.806  50.374  49.144  1.00  0.00           H  
ATOM   2196  CB  ASN   142      81.493  48.949  48.925  1.00  0.00           C  
ATOM   2197  HB2 ASN   142      82.040  49.536  49.662  1.00  0.00           H  
ATOM   2198  HB3 ASN   142      81.520  47.859  48.936  1.00  0.00           H  
ATOM   2199  CG  ASN   142      81.905  49.314  47.516  1.00  0.00           C  
ATOM   2200  OD1 ASN   142      82.266  50.415  47.110  1.00  0.00           O  
ATOM   2201  ND2 ASN   142      81.774  48.398  46.663  1.00  0.00           N  
ATOM   2202 HD21 ASN   142      81.975  48.542  45.684  1.00  0.00           H  
ATOM   2203 HD22 ASN   142      81.369  47.542  47.013  1.00  0.00           H  
ATOM   2204  C   ASN   142      79.064  48.693  48.093  1.00  0.00           C  
ATOM   2205  O   ASN   142      78.560  49.445  47.220  1.00  0.00           O  
ATOM   2206  N   GLU   143      78.761  47.421  48.212  1.00  0.00           N  
ATOM   2207  H   GLU   143      79.249  46.833  48.872  1.00  0.00           H  
ATOM   2208  CA  GLU   143      77.969  46.668  47.178  1.00  0.00           C  
ATOM   2209  HA  GLU   143      78.423  46.833  46.201  1.00  0.00           H  
ATOM   2210  CB  GLU   143      78.001  45.190  47.600  1.00  0.00           C  
ATOM   2211  HB2 GLU   143      79.022  44.902  47.850  1.00  0.00           H  
ATOM   2212  HB3 GLU   143      77.314  45.040  48.433  1.00  0.00           H  
ATOM   2213  CG  GLU   143      77.599  44.201  46.493  1.00  0.00           C  
ATOM   2214  HG2 GLU   143      76.510  44.196  46.547  1.00  0.00           H  
ATOM   2215  HG3 GLU   143      77.846  44.429  45.456  1.00  0.00           H  
ATOM   2216  CD  GLU   143      78.104  42.814  46.835  1.00  0.00           C  
ATOM   2217  OE1 GLU   143      78.863  42.202  46.037  1.00  0.00           O  
ATOM   2218  OE2 GLU   143      77.502  42.224  47.763  1.00  0.00           O  
ATOM   2219  C   GLU   143      76.537  47.182  47.147  1.00  0.00           C  
ATOM   2220  O   GLU   143      75.965  47.264  46.029  1.00  0.00           O  
ATOM   2221  N   ARG   144      75.981  47.400  48.337  1.00  0.00           N  
ATOM   2222  H   ARG   144      76.600  47.212  49.113  1.00  0.00           H  
ATOM   2223  CA  ARG   144      74.584  47.780  48.460  1.00  0.00           C  
ATOM   2224  HA  ARG   144      73.960  47.149  47.827  1.00  0.00           H  
ATOM   2225  CB  ARG   144      74.191  47.561  49.898  1.00  0.00           C  
ATOM   2226  HB2 ARG   144      75.006  48.075  50.407  1.00  0.00           H  
ATOM   2227  HB3 ARG   144      73.255  48.092  50.073  1.00  0.00           H  
ATOM   2228  CG  ARG   144      74.042  46.064  50.299  1.00  0.00           C  
ATOM   2229  HG2 ARG   144      73.354  45.494  49.674  1.00  0.00           H  
ATOM   2230  HG3 ARG   144      75.024  45.590  50.291  1.00  0.00           H  
ATOM   2231  CD  ARG   144      73.596  46.140  51.737  1.00  0.00           C  
ATOM   2232  HD2 ARG   144      73.884  45.222  52.248  1.00  0.00           H  
ATOM   2233  HD3 ARG   144      74.082  46.910  52.335  1.00  0.00           H  
ATOM   2234  NE  ARG   144      72.169  46.411  51.790  1.00  0.00           N  
ATOM   2235  HE  ARG   144      72.011  47.399  51.654  1.00  0.00           H  
ATOM   2236  CZ  ARG   144      71.126  45.659  51.750  1.00  0.00           C  
ATOM   2237  NH1 ARG   144      71.103  44.382  51.969  1.00  0.00           N  
ATOM   2238 HH11 ARG   144      71.997  43.978  52.210  1.00  0.00           H  
ATOM   2239 HH12 ARG   144      70.301  43.825  52.226  1.00  0.00           H  
ATOM   2240  NH2 ARG   144      69.947  46.209  51.538  1.00  0.00           N  
ATOM   2241 HH21 ARG   144      69.844  47.198  51.362  1.00  0.00           H  
ATOM   2242 HH22 ARG   144      69.147  45.633  51.316  1.00  0.00           H  
ATOM   2243  C   ARG   144      74.337  49.229  48.100  1.00  0.00           C  
ATOM   2244  O   ARG   144      73.282  49.621  47.578  1.00  0.00           O  
ATOM   2245  N   LEU   145      75.356  50.091  48.318  1.00  0.00           N  
ATOM   2246  H   LEU   145      76.272  49.840  48.662  1.00  0.00           H  
ATOM   2247  CA  LEU   145      75.272  51.461  47.858  1.00  0.00           C  
ATOM   2248  HA  LEU   145      74.313  51.958  48.010  1.00  0.00           H  
ATOM   2249  CB  LEU   145      76.279  52.317  48.765  1.00  0.00           C  
ATOM   2250  HB2 LEU   145      76.028  52.210  49.820  1.00  0.00           H  
ATOM   2251  HB3 LEU   145      77.315  52.005  48.627  1.00  0.00           H  
ATOM   2252  CG  LEU   145      76.314  53.890  48.544  1.00  0.00           C  
ATOM   2253  HG  LEU   145      76.660  54.212  47.562  1.00  0.00           H  
ATOM   2254  CD1 LEU   145      74.933  54.548  48.683  1.00  0.00           C  
ATOM   2255 HD11 LEU   145      74.453  54.264  49.619  1.00  0.00           H  
ATOM   2256 HD12 LEU   145      75.001  55.622  48.514  1.00  0.00           H  
ATOM   2257 HD13 LEU   145      74.272  54.190  47.894  1.00  0.00           H  
ATOM   2258  CD2 LEU   145      77.328  54.464  49.549  1.00  0.00           C  
ATOM   2259 HD21 LEU   145      78.259  53.905  49.646  1.00  0.00           H  
ATOM   2260 HD22 LEU   145      77.531  55.516  49.346  1.00  0.00           H  
ATOM   2261 HD23 LEU   145      76.899  54.373  50.546  1.00  0.00           H  
ATOM   2262  C   LEU   145      75.599  51.572  46.364  1.00  0.00           C  
ATOM   2263  O   LEU   145      75.064  52.352  45.675  1.00  0.00           O  
ATOM   2264  N   TRP   146      76.448  50.677  45.823  1.00  0.00           N  
ATOM   2265  H   TRP   146      77.097  50.176  46.413  1.00  0.00           H  
ATOM   2266  CA  TRP   146      76.647  50.426  44.381  1.00  0.00           C  
ATOM   2267  HA  TRP   146      76.865  51.377  43.895  1.00  0.00           H  
ATOM   2268  CB  TRP   146      77.756  49.466  44.100  1.00  0.00           C  
ATOM   2269  HB2 TRP   146      78.660  49.888  44.539  1.00  0.00           H  
ATOM   2270  HB3 TRP   146      77.482  48.565  44.649  1.00  0.00           H  
ATOM   2271  CG  TRP   146      77.883  49.039  42.655  1.00  0.00           C  
ATOM   2272  CD1 TRP   146      78.703  49.753  41.783  1.00  0.00           C  
ATOM   2273  HD1 TRP   146      79.223  50.651  42.083  1.00  0.00           H  
ATOM   2274  NE1 TRP   146      78.561  49.120  40.567  1.00  0.00           N  
ATOM   2275  HE1 TRP   146      79.069  49.442  39.756  1.00  0.00           H  
ATOM   2276  CE2 TRP   146      77.595  48.091  40.531  1.00  0.00           C  
ATOM   2277  CZ2 TRP   146      77.066  47.287  39.547  1.00  0.00           C  
ATOM   2278  HZ2 TRP   146      77.341  47.470  38.519  1.00  0.00           H  
ATOM   2279  CH2 TRP   146      76.157  46.255  39.864  1.00  0.00           C  
ATOM   2280  HH2 TRP   146      75.649  45.592  39.179  1.00  0.00           H  
ATOM   2281  CZ3 TRP   146      75.777  46.121  41.207  1.00  0.00           C  
ATOM   2282  HZ3 TRP   146      75.075  45.346  41.476  1.00  0.00           H  
ATOM   2283  CE3 TRP   146      76.332  46.989  42.182  1.00  0.00           C  
ATOM   2284  HE3 TRP   146      76.144  46.916  43.243  1.00  0.00           H  
ATOM   2285  CD2 TRP   146      77.207  47.948  41.888  1.00  0.00           C  
ATOM   2286  C   TRP   146      75.359  50.016  43.638  1.00  0.00           C  
ATOM   2287  O   TRP   146      75.103  50.547  42.600  1.00  0.00           O  
ATOM   2288  N   ALA   147      74.618  49.100  44.263  1.00  0.00           N  
ATOM   2289  H   ALA   147      74.920  48.741  45.158  1.00  0.00           H  
ATOM   2290  CA  ALA   147      73.304  48.692  43.691  1.00  0.00           C  
ATOM   2291  HA  ALA   147      73.531  48.460  42.650  1.00  0.00           H  
ATOM   2292  CB  ALA   147      72.678  47.408  44.303  1.00  0.00           C  
ATOM   2293  HB1 ALA   147      72.292  47.729  45.271  1.00  0.00           H  
ATOM   2294  HB2 ALA   147      71.813  47.091  43.720  1.00  0.00           H  
ATOM   2295  HB3 ALA   147      73.379  46.591  44.474  1.00  0.00           H  
ATOM   2296  C   ALA   147      72.306  49.884  43.693  1.00  0.00           C  
ATOM   2297  O   ALA   147      71.776  50.233  42.642  1.00  0.00           O  
ATOM   2298  N   TRP   148      72.228  50.615  44.820  1.00  0.00           N  
ATOM   2299  H   TRP   148      72.609  50.118  45.613  1.00  0.00           H  
ATOM   2300  CA  TRP   148      71.441  51.859  45.031  1.00  0.00           C  
ATOM   2301  HA  TRP   148      70.433  51.579  44.726  1.00  0.00           H  
ATOM   2302  CB  TRP   148      71.499  52.351  46.507  1.00  0.00           C  
ATOM   2303  HB2 TRP   148      71.325  51.473  47.128  1.00  0.00           H  
ATOM   2304  HB3 TRP   148      72.430  52.852  46.775  1.00  0.00           H  
ATOM   2305  CG  TRP   148      70.321  53.311  46.881  1.00  0.00           C  
ATOM   2306  CD1 TRP   148      69.133  52.928  47.436  1.00  0.00           C  
ATOM   2307  HD1 TRP   148      68.857  51.926  47.732  1.00  0.00           H  
ATOM   2308  NE1 TRP   148      68.539  54.097  47.912  1.00  0.00           N  
ATOM   2309  HE1 TRP   148      67.602  54.077  48.290  1.00  0.00           H  
ATOM   2310  CE2 TRP   148      69.202  55.262  47.476  1.00  0.00           C  
ATOM   2311  CZ2 TRP   148      68.860  56.572  47.571  1.00  0.00           C  
ATOM   2312  HZ2 TRP   148      68.054  57.022  48.133  1.00  0.00           H  
ATOM   2313  CH2 TRP   148      69.617  57.539  46.804  1.00  0.00           C  
ATOM   2314  HH2 TRP   148      69.206  58.534  46.711  1.00  0.00           H  
ATOM   2315  CZ3 TRP   148      70.736  57.082  46.030  1.00  0.00           C  
ATOM   2316  HZ3 TRP   148      71.417  57.772  45.552  1.00  0.00           H  
ATOM   2317  CE3 TRP   148      71.033  55.723  45.987  1.00  0.00           C  
ATOM   2318  HE3 TRP   148      71.924  55.424  45.456  1.00  0.00           H  
ATOM   2319  CD2 TRP   148      70.253  54.766  46.676  1.00  0.00           C  
ATOM   2320  C   TRP   148      71.790  53.069  44.095  1.00  0.00           C  
ATOM   2321  O   TRP   148      70.905  53.697  43.501  1.00  0.00           O  
ATOM   2322  N   GLU   149      73.045  53.405  43.970  1.00  0.00           N  
ATOM   2323  H   GLU   149      73.745  53.119  44.639  1.00  0.00           H  
ATOM   2324  CA  GLU   149      73.542  54.400  42.948  1.00  0.00           C  
ATOM   2325  HA  GLU   149      73.086  55.354  43.210  1.00  0.00           H  
ATOM   2326  CB  GLU   149      74.969  54.792  43.321  1.00  0.00           C  
ATOM   2327  HB2 GLU   149      74.949  55.304  44.283  1.00  0.00           H  
ATOM   2328  HB3 GLU   149      75.527  53.877  43.519  1.00  0.00           H  
ATOM   2329  CG  GLU   149      75.735  55.568  42.277  1.00  0.00           C  
ATOM   2330  HG2 GLU   149      76.780  55.596  42.588  1.00  0.00           H  
ATOM   2331  HG3 GLU   149      75.611  55.003  41.353  1.00  0.00           H  
ATOM   2332  CD  GLU   149      75.170  57.030  42.176  1.00  0.00           C  
ATOM   2333  OE1 GLU   149      74.907  57.474  41.062  1.00  0.00           O  
ATOM   2334  OE2 GLU   149      74.876  57.607  43.238  1.00  0.00           O  
ATOM   2335  C   GLU   149      73.310  53.955  41.545  1.00  0.00           C  
ATOM   2336  O   GLU   149      72.842  54.689  40.709  1.00  0.00           O  
ATOM   2337  N   SER   150      73.530  52.623  41.310  1.00  0.00           N  
ATOM   2338  H   SER   150      73.790  51.941  42.008  1.00  0.00           H  
ATOM   2339  CA  SER   150      73.394  52.112  39.975  1.00  0.00           C  
ATOM   2340  HA  SER   150      73.929  52.770  39.289  1.00  0.00           H  
ATOM   2341  CB  SER   150      73.959  50.750  39.886  1.00  0.00           C  
ATOM   2342  HB2 SER   150      73.651  50.049  40.662  1.00  0.00           H  
ATOM   2343  HB3 SER   150      73.638  50.309  38.942  1.00  0.00           H  
ATOM   2344  OG  SER   150      75.315  50.817  39.870  1.00  0.00           O  
ATOM   2345  HG  SER   150      75.601  50.859  40.786  1.00  0.00           H  
ATOM   2346  C   SER   150      72.006  52.131  39.331  1.00  0.00           C  
ATOM   2347  O   SER   150      71.830  52.448  38.166  1.00  0.00           O  
ATOM   2348  N   TRP   151      71.010  51.867  40.175  1.00  0.00           N  
ATOM   2349  H   TRP   151      71.255  51.685  41.138  1.00  0.00           H  
ATOM   2350  CA  TRP   151      69.628  52.210  39.840  1.00  0.00           C  
ATOM   2351  HA  TRP   151      69.355  51.837  38.853  1.00  0.00           H  
ATOM   2352  CB  TRP   151      68.712  51.575  40.876  1.00  0.00           C  
ATOM   2353  HB2 TRP   151      68.920  50.520  40.694  1.00  0.00           H  
ATOM   2354  HB3 TRP   151      68.879  51.911  41.899  1.00  0.00           H  
ATOM   2355  CG  TRP   151      67.240  51.783  40.722  1.00  0.00           C  
ATOM   2356  CD1 TRP   151      66.501  52.608  41.503  1.00  0.00           C  
ATOM   2357  HD1 TRP   151      66.785  53.048  42.447  1.00  0.00           H  
ATOM   2358  NE1 TRP   151      65.195  52.606  41.024  1.00  0.00           N  
ATOM   2359  HE1 TRP   151      64.457  53.129  41.475  1.00  0.00           H  
ATOM   2360  CE2 TRP   151      65.028  51.755  39.924  1.00  0.00           C  
ATOM   2361  CZ2 TRP   151      63.956  51.433  39.037  1.00  0.00           C  
ATOM   2362  HZ2 TRP   151      62.947  51.725  39.291  1.00  0.00           H  
ATOM   2363  CH2 TRP   151      64.199  50.685  37.925  1.00  0.00           C  
ATOM   2364  HH2 TRP   151      63.494  50.487  37.132  1.00  0.00           H  
ATOM   2365  CZ3 TRP   151      65.476  50.310  37.605  1.00  0.00           C  
ATOM   2366  HZ3 TRP   151      65.652  49.958  36.600  1.00  0.00           H  
ATOM   2367  CE3 TRP   151      66.493  50.541  38.525  1.00  0.00           C  
ATOM   2368  HE3 TRP   151      67.515  50.335  38.243  1.00  0.00           H  
ATOM   2369  CD2 TRP   151      66.332  51.265  39.709  1.00  0.00           C  
ATOM   2370  C   TRP   151      69.271  53.717  39.880  1.00  0.00           C  
ATOM   2371  O   TRP   151      68.443  54.007  39.107  1.00  0.00           O  
ATOM   2372  N   ARG   152      69.893  54.593  40.658  1.00  0.00           N  
ATOM   2373  H   ARG   152      70.686  54.327  41.224  1.00  0.00           H  
ATOM   2374  CA  ARG   152      69.599  56.063  40.571  1.00  0.00           C  
ATOM   2375  HA  ARG   152      68.529  56.188  40.405  1.00  0.00           H  
ATOM   2376  CB  ARG   152      70.037  56.792  41.880  1.00  0.00           C  
ATOM   2377  HB2 ARG   152      70.874  56.306  42.380  1.00  0.00           H  
ATOM   2378  HB3 ARG   152      70.309  57.818  41.633  1.00  0.00           H  
ATOM   2379  CG  ARG   152      68.921  56.785  42.944  1.00  0.00           C  
ATOM   2380  HG2 ARG   152      69.344  57.259  43.829  1.00  0.00           H  
ATOM   2381  HG3 ARG   152      68.174  57.513  42.628  1.00  0.00           H  
ATOM   2382  CD  ARG   152      68.242  55.455  43.329  1.00  0.00           C  
ATOM   2383  HD2 ARG   152      67.981  55.003  42.373  1.00  0.00           H  
ATOM   2384  HD3 ARG   152      68.934  54.761  43.805  1.00  0.00           H  
ATOM   2385  NE  ARG   152      67.010  55.604  44.014  1.00  0.00           N  
ATOM   2386  HE  ARG   152      66.495  56.448  43.811  1.00  0.00           H  
ATOM   2387  CZ  ARG   152      66.383  54.698  44.746  1.00  0.00           C  
ATOM   2388  NH1 ARG   152      65.250  55.054  45.166  1.00  0.00           N  
ATOM   2389 HH11 ARG   152      64.919  55.986  44.961  1.00  0.00           H  
ATOM   2390 HH12 ARG   152      64.977  54.550  45.998  1.00  0.00           H  
ATOM   2391  NH2 ARG   152      66.835  53.477  45.004  1.00  0.00           N  
ATOM   2392 HH21 ARG   152      67.778  53.242  44.729  1.00  0.00           H  
ATOM   2393 HH22 ARG   152      66.356  52.977  45.740  1.00  0.00           H  
ATOM   2394  C   ARG   152      70.218  56.717  39.316  1.00  0.00           C  
ATOM   2395  O   ARG   152      69.611  57.597  38.618  1.00  0.00           O  
ATOM   2396  N   SER   153      71.341  56.066  38.870  1.00  0.00           N  
ATOM   2397  H   SER   153      71.659  55.253  39.379  1.00  0.00           H  
ATOM   2398  CA  SER   153      72.077  56.303  37.577  1.00  0.00           C  
ATOM   2399  HA  SER   153      72.192  57.386  37.530  1.00  0.00           H  
ATOM   2400  CB  SER   153      73.403  55.473  37.530  1.00  0.00           C  
ATOM   2401  HB2 SER   153      73.205  54.403  37.482  1.00  0.00           H  
ATOM   2402  HB3 SER   153      74.068  55.687  36.693  1.00  0.00           H  
ATOM   2403  OG  SER   153      74.178  55.913  38.633  1.00  0.00           O  
ATOM   2404  HG  SER   153      73.767  55.570  39.430  1.00  0.00           H  
ATOM   2405  C   SER   153      71.215  55.939  36.371  1.00  0.00           C  
ATOM   2406  O   SER   153      71.191  56.673  35.404  1.00  0.00           O  
ATOM   2407  N   GLU   154      70.549  54.771  36.459  1.00  0.00           N  
ATOM   2408  H   GLU   154      70.780  54.129  37.204  1.00  0.00           H  
ATOM   2409  CA  GLU   154      69.815  54.248  35.312  1.00  0.00           C  
ATOM   2410  HA  GLU   154      70.455  54.374  34.439  1.00  0.00           H  
ATOM   2411  CB  GLU   154      69.598  52.728  35.559  1.00  0.00           C  
ATOM   2412  HB2 GLU   154      70.590  52.325  35.765  1.00  0.00           H  
ATOM   2413  HB3 GLU   154      69.046  52.648  36.495  1.00  0.00           H  
ATOM   2414  CG  GLU   154      68.933  51.940  34.451  1.00  0.00           C  
ATOM   2415  HG2 GLU   154      69.075  50.887  34.696  1.00  0.00           H  
ATOM   2416  HG3 GLU   154      67.858  52.112  34.508  1.00  0.00           H  
ATOM   2417  CD  GLU   154      69.667  52.073  33.087  1.00  0.00           C  
ATOM   2418  OE1 GLU   154      70.890  52.372  33.021  1.00  0.00           O  
ATOM   2419  OE2 GLU   154      68.964  51.871  32.054  1.00  0.00           O  
ATOM   2420  C   GLU   154      68.496  55.004  34.991  1.00  0.00           C  
ATOM   2421  O   GLU   154      68.194  55.143  33.816  1.00  0.00           O  
ATOM   2422  N   VAL   155      67.623  55.461  35.981  1.00  0.00           N  
ATOM   2423  H   VAL   155      67.869  55.191  36.923  1.00  0.00           H  
ATOM   2424  CA  VAL   155      66.253  56.017  35.589  1.00  0.00           C  
ATOM   2425  HA  VAL   155      66.193  56.230  34.522  1.00  0.00           H  
ATOM   2426  CB  VAL   155      65.155  55.011  36.046  1.00  0.00           C  
ATOM   2427  HB  VAL   155      64.246  55.364  35.558  1.00  0.00           H  
ATOM   2428  CG1 VAL   155      65.537  53.628  35.477  1.00  0.00           C  
ATOM   2429 HG11 VAL   155      65.772  53.636  34.412  1.00  0.00           H  
ATOM   2430 HG12 VAL   155      66.340  53.107  35.998  1.00  0.00           H  
ATOM   2431 HG13 VAL   155      64.696  52.940  35.555  1.00  0.00           H  
ATOM   2432  CG2 VAL   155      64.883  54.896  37.527  1.00  0.00           C  
ATOM   2433 HG21 VAL   155      64.183  54.092  37.757  1.00  0.00           H  
ATOM   2434 HG22 VAL   155      65.849  54.643  37.965  1.00  0.00           H  
ATOM   2435 HG23 VAL   155      64.474  55.820  37.935  1.00  0.00           H  
ATOM   2436  C   VAL   155      65.977  57.384  36.212  1.00  0.00           C  
ATOM   2437  O   VAL   155      65.008  58.038  35.878  1.00  0.00           O  
ATOM   2438  N   GLY   156      66.768  57.802  37.197  1.00  0.00           N  
ATOM   2439  H   GLY   156      67.661  57.342  37.301  1.00  0.00           H  
ATOM   2440  CA  GLY   156      66.474  58.762  38.184  1.00  0.00           C  
ATOM   2441  HA2 GLY   156      65.530  58.520  38.673  1.00  0.00           H  
ATOM   2442  HA3 GLY   156      67.190  58.881  38.997  1.00  0.00           H  
ATOM   2443  C   GLY   156      66.249  60.199  37.670  1.00  0.00           C  
ATOM   2444  O   GLY   156      65.399  60.916  38.175  1.00  0.00           O  
ATOM   2445  N   LYS   157      67.028  60.566  36.634  1.00  0.00           N  
ATOM   2446  H   LYS   157      67.622  59.855  36.230  1.00  0.00           H  
ATOM   2447  CA  LYS   157      66.857  61.887  35.899  1.00  0.00           C  
ATOM   2448  HA  LYS   157      66.225  62.502  36.540  1.00  0.00           H  
ATOM   2449  CB  LYS   157      68.206  62.607  35.754  1.00  0.00           C  
ATOM   2450  HB2 LYS   157      67.985  63.661  35.585  1.00  0.00           H  
ATOM   2451  HB3 LYS   157      68.811  62.656  36.660  1.00  0.00           H  
ATOM   2452  CG  LYS   157      69.237  62.179  34.683  1.00  0.00           C  
ATOM   2453  HG2 LYS   157      69.206  61.091  34.636  1.00  0.00           H  
ATOM   2454  HG3 LYS   157      69.014  62.457  33.653  1.00  0.00           H  
ATOM   2455  CD  LYS   157      70.662  62.683  35.058  1.00  0.00           C  
ATOM   2456  HD2 LYS   157      70.652  63.719  35.396  1.00  0.00           H  
ATOM   2457  HD3 LYS   157      71.064  62.101  35.888  1.00  0.00           H  
ATOM   2458  CE  LYS   157      71.658  62.428  33.900  1.00  0.00           C  
ATOM   2459  HE2 LYS   157      71.432  61.403  33.605  1.00  0.00           H  
ATOM   2460  HE3 LYS   157      71.445  63.079  33.052  1.00  0.00           H  
ATOM   2461  NZ  LYS   157      73.049  62.470  34.384  1.00  0.00           N  
ATOM   2462  HZ1 LYS   157      73.132  61.949  35.245  1.00  0.00           H  
ATOM   2463  HZ2 LYS   157      73.642  62.006  33.712  1.00  0.00           H  
ATOM   2464  HZ3 LYS   157      73.354  63.428  34.483  1.00  0.00           H  
ATOM   2465  C   LYS   157      66.049  61.838  34.584  1.00  0.00           C  
ATOM   2466  O   LYS   157      65.221  62.801  34.287  1.00  0.00           O  
ATOM   2467  N   GLN   158      66.056  60.676  34.017  1.00  0.00           N  
ATOM   2468  H   GLN   158      66.643  60.003  34.487  1.00  0.00           H  
ATOM   2469  CA  GLN   158      65.400  60.289  32.759  1.00  0.00           C  
ATOM   2470  HA  GLN   158      65.610  61.013  31.971  1.00  0.00           H  
ATOM   2471  CB  GLN   158      65.986  58.884  32.466  1.00  0.00           C  
ATOM   2472  HB2 GLN   158      65.769  58.178  33.267  1.00  0.00           H  
ATOM   2473  HB3 GLN   158      65.631  58.539  31.495  1.00  0.00           H  
ATOM   2474  CG  GLN   158      67.499  58.919  32.310  1.00  0.00           C  
ATOM   2475  HG2 GLN   158      67.693  58.237  31.482  1.00  0.00           H  
ATOM   2476  HG3 GLN   158      67.799  59.924  32.012  1.00  0.00           H  
ATOM   2477  CD  GLN   158      68.385  58.505  33.461  1.00  0.00           C  
ATOM   2478  OE1 GLN   158      68.051  58.700  34.627  1.00  0.00           O  
ATOM   2479  NE2 GLN   158      69.548  57.915  33.139  1.00  0.00           N  
ATOM   2480 HE21 GLN   158      70.211  57.599  33.833  1.00  0.00           H  
ATOM   2481 HE22 GLN   158      69.597  57.890  32.131  1.00  0.00           H  
ATOM   2482  C   GLN   158      63.892  60.303  32.944  1.00  0.00           C  
ATOM   2483  O   GLN   158      63.191  60.388  31.904  1.00  0.00           O  
ATOM   2484  N   LEU   159      63.325  60.113  34.166  1.00  0.00           N  
ATOM   2485  H   LEU   159      63.846  59.734  34.943  1.00  0.00           H  
ATOM   2486  CA  LEU   159      61.892  60.208  34.393  1.00  0.00           C  
ATOM   2487  HA  LEU   159      61.484  59.916  33.425  1.00  0.00           H  
ATOM   2488  CB  LEU   159      61.392  59.309  35.472  1.00  0.00           C  
ATOM   2489  HB2 LEU   159      61.867  59.551  36.423  1.00  0.00           H  
ATOM   2490  HB3 LEU   159      60.325  59.370  35.690  1.00  0.00           H  
ATOM   2491  CG  LEU   159      61.609  57.823  35.174  1.00  0.00           C  
ATOM   2492  HG  LEU   159      62.606  57.784  34.735  1.00  0.00           H  
ATOM   2493  CD1 LEU   159      61.304  57.006  36.494  1.00  0.00           C  
ATOM   2494 HD11 LEU   159      62.053  57.181  37.266  1.00  0.00           H  
ATOM   2495 HD12 LEU   159      60.380  57.247  37.020  1.00  0.00           H  
ATOM   2496 HD13 LEU   159      61.287  55.959  36.190  1.00  0.00           H  
ATOM   2497  CD2 LEU   159      60.634  57.454  34.020  1.00  0.00           C  
ATOM   2498 HD21 LEU   159      60.594  56.365  33.996  1.00  0.00           H  
ATOM   2499 HD22 LEU   159      59.610  57.786  34.191  1.00  0.00           H  
ATOM   2500 HD23 LEU   159      61.045  57.806  33.073  1.00  0.00           H  
ATOM   2501  C   LEU   159      61.302  61.660  34.475  1.00  0.00           C  
ATOM   2502  O   LEU   159      60.150  61.845  34.171  1.00  0.00           O  
ATOM   2503  N   ARG   160      62.068  62.701  34.764  1.00  0.00           N  
ATOM   2504  H   ARG   160      63.068  62.557  34.748  1.00  0.00           H  
ATOM   2505  CA  ARG   160      61.668  64.049  35.228  1.00  0.00           C  
ATOM   2506  HA  ARG   160      60.959  63.925  36.047  1.00  0.00           H  
ATOM   2507  CB  ARG   160      62.915  64.822  35.650  1.00  0.00           C  
ATOM   2508  HB2 ARG   160      63.293  64.244  36.494  1.00  0.00           H  
ATOM   2509  HB3 ARG   160      63.656  64.779  34.852  1.00  0.00           H  
ATOM   2510  CG  ARG   160      62.760  66.271  36.182  1.00  0.00           C  
ATOM   2511  HG2 ARG   160      63.716  66.719  36.453  1.00  0.00           H  
ATOM   2512  HG3 ARG   160      62.314  66.933  35.439  1.00  0.00           H  
ATOM   2513  CD  ARG   160      61.670  66.468  37.286  1.00  0.00           C  
ATOM   2514  HD2 ARG   160      60.730  65.981  37.024  1.00  0.00           H  
ATOM   2515  HD3 ARG   160      62.016  66.081  38.245  1.00  0.00           H  
ATOM   2516  NE  ARG   160      61.311  67.891  37.576  1.00  0.00           N  
ATOM   2517  HE  ARG   160      60.799  68.357  36.841  1.00  0.00           H  
ATOM   2518  CZ  ARG   160      61.373  68.494  38.746  1.00  0.00           C  
ATOM   2519  NH1 ARG   160      60.808  69.620  38.792  1.00  0.00           N  
ATOM   2520 HH11 ARG   160      60.393  69.885  37.910  1.00  0.00           H  
ATOM   2521 HH12 ARG   160      60.616  70.211  39.588  1.00  0.00           H  
ATOM   2522  NH2 ARG   160      61.687  67.987  39.858  1.00  0.00           N  
ATOM   2523 HH21 ARG   160      62.141  67.086  39.896  1.00  0.00           H  
ATOM   2524 HH22 ARG   160      61.703  68.510  40.722  1.00  0.00           H  
ATOM   2525  C   ARG   160      60.819  64.855  34.158  1.00  0.00           C  
ATOM   2526  O   ARG   160      59.660  65.004  34.444  1.00  0.00           O  
ATOM   2527  N   PRO   161      61.281  65.220  32.945  1.00  0.00           N  
ATOM   2528  CD  PRO   161      62.559  64.799  32.488  1.00  0.00           C  
ATOM   2529  HD2 PRO   161      62.876  63.827  32.867  1.00  0.00           H  
ATOM   2530  HD3 PRO   161      63.180  65.638  32.801  1.00  0.00           H  
ATOM   2531  CG  PRO   161      62.304  64.778  30.997  1.00  0.00           C  
ATOM   2532  HG2 PRO   161      61.836  63.815  30.793  1.00  0.00           H  
ATOM   2533  HG3 PRO   161      63.184  64.893  30.364  1.00  0.00           H  
ATOM   2534  CB  PRO   161      61.275  65.882  30.661  1.00  0.00           C  
ATOM   2535  HB2 PRO   161      60.529  65.763  29.875  1.00  0.00           H  
ATOM   2536  HB3 PRO   161      61.793  66.836  30.558  1.00  0.00           H  
ATOM   2537  CA  PRO   161      60.404  65.886  31.928  1.00  0.00           C  
ATOM   2538  HA  PRO   161      60.135  66.893  32.247  1.00  0.00           H  
ATOM   2539  C   PRO   161      59.098  65.188  31.562  1.00  0.00           C  
ATOM   2540  O   PRO   161      58.077  65.806  31.171  1.00  0.00           O  
ATOM   2541  N   LEU   162      59.093  63.819  31.771  1.00  0.00           N  
ATOM   2542  H   LEU   162      59.965  63.362  31.998  1.00  0.00           H  
ATOM   2543  CA  LEU   162      57.879  63.004  31.531  1.00  0.00           C  
ATOM   2544  HA  LEU   162      57.349  63.325  30.635  1.00  0.00           H  
ATOM   2545  CB  LEU   162      58.182  61.497  31.337  1.00  0.00           C  
ATOM   2546  HB2 LEU   162      58.485  60.902  32.198  1.00  0.00           H  
ATOM   2547  HB3 LEU   162      57.242  60.982  31.140  1.00  0.00           H  
ATOM   2548  CG  LEU   162      59.146  61.201  30.185  1.00  0.00           C  
ATOM   2549  HG  LEU   162      60.075  61.762  30.282  1.00  0.00           H  
ATOM   2550  CD1 LEU   162      59.422  59.680  30.195  1.00  0.00           C  
ATOM   2551 HD11 LEU   162      59.952  59.338  31.084  1.00  0.00           H  
ATOM   2552 HD12 LEU   162      58.507  59.095  30.108  1.00  0.00           H  
ATOM   2553 HD13 LEU   162      60.063  59.418  29.353  1.00  0.00           H  
ATOM   2554  CD2 LEU   162      58.560  61.500  28.843  1.00  0.00           C  
ATOM   2555 HD21 LEU   162      59.301  61.444  28.046  1.00  0.00           H  
ATOM   2556 HD22 LEU   162      57.834  60.724  28.597  1.00  0.00           H  
ATOM   2557 HD23 LEU   162      58.204  62.530  28.835  1.00  0.00           H  
ATOM   2558  C   LEU   162      56.813  63.358  32.497  1.00  0.00           C  
ATOM   2559  O   LEU   162      55.718  63.678  32.124  1.00  0.00           O  
ATOM   2560  N   TYR   163      57.197  63.378  33.789  1.00  0.00           N  
ATOM   2561  H   TYR   163      58.160  63.190  34.027  1.00  0.00           H  
ATOM   2562  CA  TYR   163      56.415  63.771  34.998  1.00  0.00           C  
ATOM   2563  HA  TYR   163      55.653  62.993  35.049  1.00  0.00           H  
ATOM   2564  CB  TYR   163      57.205  63.559  36.382  1.00  0.00           C  
ATOM   2565  HB2 TYR   163      57.995  62.812  36.309  1.00  0.00           H  
ATOM   2566  HB3 TYR   163      57.603  64.537  36.651  1.00  0.00           H  
ATOM   2567  CG  TYR   163      56.316  63.060  37.505  1.00  0.00           C  
ATOM   2568  CD1 TYR   163      55.772  61.762  37.420  1.00  0.00           C  
ATOM   2569  HD1 TYR   163      56.108  61.147  36.599  1.00  0.00           H  
ATOM   2570  CE1 TYR   163      54.669  61.410  38.274  1.00  0.00           C  
ATOM   2571  HE1 TYR   163      54.091  60.514  38.104  1.00  0.00           H  
ATOM   2572  CZ  TYR   163      54.114  62.333  39.226  1.00  0.00           C  
ATOM   2573  OH  TYR   163      53.166  61.931  40.058  1.00  0.00           O  
ATOM   2574  HH  TYR   163      52.901  62.671  40.609  1.00  0.00           H  
ATOM   2575  CE2 TYR   163      54.865  63.531  39.509  1.00  0.00           C  
ATOM   2576  HE2 TYR   163      54.646  64.239  40.294  1.00  0.00           H  
ATOM   2577  CD2 TYR   163      55.872  63.889  38.501  1.00  0.00           C  
ATOM   2578  HD2 TYR   163      56.403  64.817  38.655  1.00  0.00           H  
ATOM   2579  C   TYR   163      55.771  65.157  34.917  1.00  0.00           C  
ATOM   2580  O   TYR   163      54.637  65.285  35.294  1.00  0.00           O  
ATOM   2581  N   GLU   164      56.482  66.137  34.289  1.00  0.00           N  
ATOM   2582  H   GLU   164      57.406  65.862  33.988  1.00  0.00           H  
ATOM   2583  CA  GLU   164      56.004  67.518  34.234  1.00  0.00           C  
ATOM   2584  HA  GLU   164      55.789  67.813  35.262  1.00  0.00           H  
ATOM   2585  CB  GLU   164      57.170  68.391  33.822  1.00  0.00           C  
ATOM   2586  HB2 GLU   164      57.709  67.989  32.965  1.00  0.00           H  
ATOM   2587  HB3 GLU   164      56.805  69.380  33.545  1.00  0.00           H  
ATOM   2588  CG  GLU   164      57.981  68.686  35.062  1.00  0.00           C  
ATOM   2589  HG2 GLU   164      57.463  69.227  35.855  1.00  0.00           H  
ATOM   2590  HG3 GLU   164      58.371  67.779  35.523  1.00  0.00           H  
ATOM   2591  CD  GLU   164      59.205  69.625  34.873  1.00  0.00           C  
ATOM   2592  OE1 GLU   164      59.945  69.746  35.831  1.00  0.00           O  
ATOM   2593  OE2 GLU   164      59.172  70.354  33.889  1.00  0.00           O  
ATOM   2594  C   GLU   164      54.753  67.687  33.373  1.00  0.00           C  
ATOM   2595  O   GLU   164      53.847  68.458  33.645  1.00  0.00           O  
ATOM   2596  N   GLU   165      54.720  67.005  32.219  1.00  0.00           N  
ATOM   2597  H   GLU   165      55.447  66.314  32.097  1.00  0.00           H  
ATOM   2598  CA  GLU   165      53.651  67.032  31.305  1.00  0.00           C  
ATOM   2599  HA  GLU   165      53.221  68.033  31.324  1.00  0.00           H  
ATOM   2600  CB  GLU   165      54.290  66.846  29.961  1.00  0.00           C  
ATOM   2601  HB2 GLU   165      54.977  67.677  29.805  1.00  0.00           H  
ATOM   2602  HB3 GLU   165      54.941  65.973  29.921  1.00  0.00           H  
ATOM   2603  CG  GLU   165      53.202  66.840  28.924  1.00  0.00           C  
ATOM   2604  HG2 GLU   165      52.695  65.878  29.004  1.00  0.00           H  
ATOM   2605  HG3 GLU   165      52.459  67.586  29.207  1.00  0.00           H  
ATOM   2606  CD  GLU   165      53.546  66.896  27.384  1.00  0.00           C  
ATOM   2607  OE1 GLU   165      54.721  67.047  27.011  1.00  0.00           O  
ATOM   2608  OE2 GLU   165      52.650  66.805  26.525  1.00  0.00           O  
ATOM   2609  C   GLU   165      52.586  66.010  31.708  1.00  0.00           C  
ATOM   2610  O   GLU   165      51.388  66.339  31.681  1.00  0.00           O  
ATOM   2611  N   TYR   166      52.883  64.820  32.251  1.00  0.00           N  
ATOM   2612  H   TYR   166      53.884  64.690  32.298  1.00  0.00           H  
ATOM   2613  CA  TYR   166      51.902  63.845  32.732  1.00  0.00           C  
ATOM   2614  HA  TYR   166      51.187  63.475  31.997  1.00  0.00           H  
ATOM   2615  CB  TYR   166      52.679  62.566  33.280  1.00  0.00           C  
ATOM   2616  HB2 TYR   166      53.029  62.060  32.381  1.00  0.00           H  
ATOM   2617  HB3 TYR   166      53.619  62.846  33.756  1.00  0.00           H  
ATOM   2618  CG  TYR   166      52.061  61.536  34.307  1.00  0.00           C  
ATOM   2619  CD1 TYR   166      52.243  61.899  35.620  1.00  0.00           C  
ATOM   2620  HD1 TYR   166      52.809  62.793  35.836  1.00  0.00           H  
ATOM   2621  CE1 TYR   166      51.773  61.006  36.604  1.00  0.00           C  
ATOM   2622  HE1 TYR   166      51.761  61.266  37.652  1.00  0.00           H  
ATOM   2623  CZ  TYR   166      51.185  59.800  36.290  1.00  0.00           C  
ATOM   2624  OH  TYR   166      50.852  58.825  37.187  1.00  0.00           O  
ATOM   2625  HH  TYR   166      50.849  58.024  36.658  1.00  0.00           H  
ATOM   2626  CE2 TYR   166      51.144  59.387  34.911  1.00  0.00           C  
ATOM   2627  HE2 TYR   166      50.762  58.423  34.607  1.00  0.00           H  
ATOM   2628  CD2 TYR   166      51.661  60.250  33.953  1.00  0.00           C  
ATOM   2629  HD2 TYR   166      51.797  59.952  32.924  1.00  0.00           H  
ATOM   2630  C   TYR   166      51.120  64.419  33.864  1.00  0.00           C  
ATOM   2631  O   TYR   166      49.883  64.201  33.870  1.00  0.00           O  
ATOM   2632  N   VAL   167      51.683  65.140  34.833  1.00  0.00           N  
ATOM   2633  H   VAL   167      52.668  65.343  34.741  1.00  0.00           H  
ATOM   2634  CA  VAL   167      50.866  65.759  35.960  1.00  0.00           C  
ATOM   2635  HA  VAL   167      50.329  64.945  36.448  1.00  0.00           H  
ATOM   2636  CB  VAL   167      51.735  66.511  36.987  1.00  0.00           C  
ATOM   2637  HB  VAL   167      52.509  66.971  36.373  1.00  0.00           H  
ATOM   2638  CG1 VAL   167      51.091  67.608  37.883  1.00  0.00           C  
ATOM   2639 HG11 VAL   167      51.566  67.906  38.818  1.00  0.00           H  
ATOM   2640 HG12 VAL   167      51.158  68.474  37.225  1.00  0.00           H  
ATOM   2641 HG13 VAL   167      50.079  67.319  38.166  1.00  0.00           H  
ATOM   2642  CG2 VAL   167      52.549  65.547  37.816  1.00  0.00           C  
ATOM   2643 HG21 VAL   167      51.886  65.021  38.503  1.00  0.00           H  
ATOM   2644 HG22 VAL   167      53.111  64.943  37.104  1.00  0.00           H  
ATOM   2645 HG23 VAL   167      53.309  66.164  38.294  1.00  0.00           H  
ATOM   2646  C   VAL   167      49.774  66.705  35.518  1.00  0.00           C  
ATOM   2647  O   VAL   167      48.653  66.651  36.056  1.00  0.00           O  
ATOM   2648  N   VAL   168      49.979  67.459  34.451  1.00  0.00           N  
ATOM   2649  H   VAL   168      50.770  67.157  33.899  1.00  0.00           H  
ATOM   2650  CA  VAL   168      48.966  68.215  33.727  1.00  0.00           C  
ATOM   2651  HA  VAL   168      48.499  68.810  34.511  1.00  0.00           H  
ATOM   2652  CB  VAL   168      49.597  69.213  32.678  1.00  0.00           C  
ATOM   2653  HB  VAL   168      50.149  68.675  31.908  1.00  0.00           H  
ATOM   2654  CG1 VAL   168      48.615  70.191  32.056  1.00  0.00           C  
ATOM   2655 HG11 VAL   168      49.063  70.970  31.440  1.00  0.00           H  
ATOM   2656 HG12 VAL   168      47.890  69.571  31.528  1.00  0.00           H  
ATOM   2657 HG13 VAL   168      48.038  70.736  32.803  1.00  0.00           H  
ATOM   2658  CG2 VAL   168      50.626  70.076  33.460  1.00  0.00           C  
ATOM   2659 HG21 VAL   168      50.862  70.923  32.815  1.00  0.00           H  
ATOM   2660 HG22 VAL   168      50.097  70.474  34.326  1.00  0.00           H  
ATOM   2661 HG23 VAL   168      51.514  69.501  33.724  1.00  0.00           H  
ATOM   2662  C   VAL   168      47.906  67.295  33.192  1.00  0.00           C  
ATOM   2663  O   VAL   168      46.714  67.558  33.490  1.00  0.00           O  
ATOM   2664  N   LEU   169      48.281  66.252  32.395  1.00  0.00           N  
ATOM   2665  H   LEU   169      49.250  66.192  32.117  1.00  0.00           H  
ATOM   2666  CA  LEU   169      47.325  65.384  31.715  1.00  0.00           C  
ATOM   2667  HA  LEU   169      46.533  65.996  31.283  1.00  0.00           H  
ATOM   2668  CB  LEU   169      48.087  64.623  30.621  1.00  0.00           C  
ATOM   2669  HB2 LEU   169      49.032  64.189  30.946  1.00  0.00           H  
ATOM   2670  HB3 LEU   169      47.436  63.816  30.284  1.00  0.00           H  
ATOM   2671  CG  LEU   169      48.328  65.507  29.325  1.00  0.00           C  
ATOM   2672  HG  LEU   169      48.656  66.500  29.633  1.00  0.00           H  
ATOM   2673  CD1 LEU   169      49.391  64.878  28.447  1.00  0.00           C  
ATOM   2674 HD11 LEU   169      49.108  63.951  27.949  1.00  0.00           H  
ATOM   2675 HD12 LEU   169      49.647  65.629  27.699  1.00  0.00           H  
ATOM   2676 HD13 LEU   169      50.338  64.820  28.983  1.00  0.00           H  
ATOM   2677  CD2 LEU   169      47.105  65.524  28.514  1.00  0.00           C  
ATOM   2678 HD21 LEU   169      46.270  66.092  28.924  1.00  0.00           H  
ATOM   2679 HD22 LEU   169      47.300  66.181  27.666  1.00  0.00           H  
ATOM   2680 HD23 LEU   169      46.783  64.539  28.178  1.00  0.00           H  
ATOM   2681  C   LEU   169      46.504  64.427  32.651  1.00  0.00           C  
ATOM   2682  O   LEU   169      45.425  64.094  32.260  1.00  0.00           O  
ATOM   2683  N   LYS   170      47.057  64.048  33.865  1.00  0.00           N  
ATOM   2684  H   LYS   170      48.042  64.264  33.912  1.00  0.00           H  
ATOM   2685  CA  LYS   170      46.221  63.348  34.870  1.00  0.00           C  
ATOM   2686  HA  LYS   170      45.554  62.611  34.424  1.00  0.00           H  
ATOM   2687  CB  LYS   170      47.090  62.629  35.884  1.00  0.00           C  
ATOM   2688  HB2 LYS   170      47.775  63.407  36.223  1.00  0.00           H  
ATOM   2689  HB3 LYS   170      46.541  62.255  36.748  1.00  0.00           H  
ATOM   2690  CG  LYS   170      47.940  61.533  35.389  1.00  0.00           C  
ATOM   2691  HG2 LYS   170      48.390  61.792  34.431  1.00  0.00           H  
ATOM   2692  HG3 LYS   170      48.747  61.285  36.078  1.00  0.00           H  
ATOM   2693  CD  LYS   170      47.119  60.203  35.210  1.00  0.00           C  
ATOM   2694  HD2 LYS   170      46.674  59.881  36.151  1.00  0.00           H  
ATOM   2695  HD3 LYS   170      46.181  60.458  34.716  1.00  0.00           H  
ATOM   2696  CE  LYS   170      47.974  59.065  34.652  1.00  0.00           C  
ATOM   2697  HE2 LYS   170      48.468  59.219  33.693  1.00  0.00           H  
ATOM   2698  HE3 LYS   170      48.732  58.789  35.385  1.00  0.00           H  
ATOM   2699  NZ  LYS   170      47.073  57.917  34.537  1.00  0.00           N  
ATOM   2700  HZ1 LYS   170      46.360  58.100  33.846  1.00  0.00           H  
ATOM   2701  HZ2 LYS   170      47.555  57.060  34.307  1.00  0.00           H  
ATOM   2702  HZ3 LYS   170      46.636  57.630  35.401  1.00  0.00           H  
ATOM   2703  C   LYS   170      45.214  64.249  35.431  1.00  0.00           C  
ATOM   2704  O   LYS   170      43.994  63.889  35.458  1.00  0.00           O  
ATOM   2705  N   ASN   171      45.622  65.474  35.812  1.00  0.00           N  
ATOM   2706  H   ASN   171      46.593  65.735  35.906  1.00  0.00           H  
ATOM   2707  CA  ASN   171      44.585  66.485  36.228  1.00  0.00           C  
ATOM   2708  HA  ASN   171      44.018  66.130  37.088  1.00  0.00           H  
ATOM   2709  CB  ASN   171      45.311  67.739  36.747  1.00  0.00           C  
ATOM   2710  HB2 ASN   171      46.016  68.123  36.010  1.00  0.00           H  
ATOM   2711  HB3 ASN   171      44.533  68.497  36.833  1.00  0.00           H  
ATOM   2712  CG  ASN   171      45.910  67.587  38.140  1.00  0.00           C  
ATOM   2713  OD1 ASN   171      45.606  66.643  38.802  1.00  0.00           O  
ATOM   2714  ND2 ASN   171      46.686  68.544  38.515  1.00  0.00           N  
ATOM   2715 HD21 ASN   171      47.071  68.558  39.449  1.00  0.00           H  
ATOM   2716 HD22 ASN   171      46.822  69.347  37.917  1.00  0.00           H  
ATOM   2717  C   ASN   171      43.533  66.882  35.165  1.00  0.00           C  
ATOM   2718  O   ASN   171      42.376  67.177  35.463  1.00  0.00           O  
ATOM   2719  N   GLU   172      43.818  66.783  33.893  1.00  0.00           N  
ATOM   2720  H   GLU   172      44.751  66.567  33.572  1.00  0.00           H  
ATOM   2721  CA  GLU   172      42.869  67.116  32.827  1.00  0.00           C  
ATOM   2722  HA  GLU   172      42.498  68.114  33.061  1.00  0.00           H  
ATOM   2723  CB  GLU   172      43.609  67.320  31.494  1.00  0.00           C  
ATOM   2724  HB2 GLU   172      44.381  66.565  31.345  1.00  0.00           H  
ATOM   2725  HB3 GLU   172      42.888  67.150  30.695  1.00  0.00           H  
ATOM   2726  CG  GLU   172      44.234  68.643  31.262  1.00  0.00           C  
ATOM   2727  HG2 GLU   172      44.701  69.015  32.174  1.00  0.00           H  
ATOM   2728  HG3 GLU   172      45.033  68.533  30.529  1.00  0.00           H  
ATOM   2729  CD  GLU   172      43.223  69.703  30.783  1.00  0.00           C  
ATOM   2730  OE1 GLU   172      42.477  69.468  29.791  1.00  0.00           O  
ATOM   2731  OE2 GLU   172      43.098  70.795  31.380  1.00  0.00           O  
ATOM   2732  C   GLU   172      41.834  66.032  32.836  1.00  0.00           C  
ATOM   2733  O   GLU   172      40.668  66.332  32.757  1.00  0.00           O  
ATOM   2734  N   MET   173      42.259  64.752  33.048  1.00  0.00           N  
ATOM   2735  H   MET   173      43.241  64.533  32.957  1.00  0.00           H  
ATOM   2736  CA  MET   173      41.353  63.578  33.160  1.00  0.00           C  
ATOM   2737  HA  MET   173      40.823  63.471  32.214  1.00  0.00           H  
ATOM   2738  CB  MET   173      42.179  62.248  33.340  1.00  0.00           C  
ATOM   2739  HB2 MET   173      42.869  62.190  32.498  1.00  0.00           H  
ATOM   2740  HB3 MET   173      42.681  62.074  34.291  1.00  0.00           H  
ATOM   2741  CG  MET   173      41.246  61.005  33.201  1.00  0.00           C  
ATOM   2742  HG2 MET   173      40.532  60.961  34.023  1.00  0.00           H  
ATOM   2743  HG3 MET   173      40.610  61.239  32.348  1.00  0.00           H  
ATOM   2744  SD  MET   173      42.037  59.438  33.155  1.00  0.00           S  
ATOM   2745  CE  MET   173      42.574  59.339  31.443  1.00  0.00           C  
ATOM   2746  HE1 MET   173      42.836  58.308  31.205  1.00  0.00           H  
ATOM   2747  HE2 MET   173      41.798  59.575  30.715  1.00  0.00           H  
ATOM   2748  HE3 MET   173      43.318  60.114  31.254  1.00  0.00           H  
ATOM   2749  C   MET   173      40.393  63.737  34.385  1.00  0.00           C  
ATOM   2750  O   MET   173      39.319  63.165  34.466  1.00  0.00           O  
ATOM   2751  N   ALA   174      40.907  64.410  35.462  1.00  0.00           N  
ATOM   2752  H   ALA   174      41.790  64.874  35.309  1.00  0.00           H  
ATOM   2753  CA  ALA   174      40.110  64.727  36.690  1.00  0.00           C  
ATOM   2754  HA  ALA   174      39.626  63.850  37.120  1.00  0.00           H  
ATOM   2755  CB  ALA   174      41.069  65.210  37.740  1.00  0.00           C  
ATOM   2756  HB1 ALA   174      41.587  64.316  38.085  1.00  0.00           H  
ATOM   2757  HB2 ALA   174      41.746  65.970  37.350  1.00  0.00           H  
ATOM   2758  HB3 ALA   174      40.581  65.538  38.659  1.00  0.00           H  
ATOM   2759  C   ALA   174      39.112  65.821  36.471  1.00  0.00           C  
ATOM   2760  O   ALA   174      37.942  65.643  36.869  1.00  0.00           O  
ATOM   2761  N   ARG   175      39.575  66.907  35.805  1.00  0.00           N  
ATOM   2762  H   ARG   175      40.540  66.834  35.517  1.00  0.00           H  
ATOM   2763  CA  ARG   175      38.919  68.193  35.549  1.00  0.00           C  
ATOM   2764  HA  ARG   175      38.362  68.285  36.481  1.00  0.00           H  
ATOM   2765  CB  ARG   175      39.885  69.327  35.412  1.00  0.00           C  
ATOM   2766  HB2 ARG   175      40.657  68.964  34.732  1.00  0.00           H  
ATOM   2767  HB3 ARG   175      39.339  70.236  35.160  1.00  0.00           H  
ATOM   2768  CG  ARG   175      40.574  69.714  36.728  1.00  0.00           C  
ATOM   2769  HG2 ARG   175      39.946  70.315  37.386  1.00  0.00           H  
ATOM   2770  HG3 ARG   175      41.078  68.865  37.189  1.00  0.00           H  
ATOM   2771  CD  ARG   175      41.647  70.786  36.391  1.00  0.00           C  
ATOM   2772  HD2 ARG   175      42.481  70.473  35.762  1.00  0.00           H  
ATOM   2773  HD3 ARG   175      41.135  71.488  35.733  1.00  0.00           H  
ATOM   2774  NE  ARG   175      42.229  71.486  37.528  1.00  0.00           N  
ATOM   2775  HE  ARG   175      41.953  70.982  38.359  1.00  0.00           H  
ATOM   2776  CZ  ARG   175      42.912  72.585  37.451  1.00  0.00           C  
ATOM   2777  NH1 ARG   175      43.266  73.293  38.486  1.00  0.00           N  
ATOM   2778 HH11 ARG   175      43.005  72.978  39.409  1.00  0.00           H  
ATOM   2779 HH12 ARG   175      43.968  74.017  38.425  1.00  0.00           H  
ATOM   2780  NH2 ARG   175      43.296  73.025  36.272  1.00  0.00           N  
ATOM   2781 HH21 ARG   175      43.184  72.378  35.504  1.00  0.00           H  
ATOM   2782 HH22 ARG   175      43.947  73.795  36.216  1.00  0.00           H  
ATOM   2783  C   ARG   175      37.788  68.131  34.475  1.00  0.00           C  
ATOM   2784  O   ARG   175      36.724  68.796  34.593  1.00  0.00           O  
ATOM   2785  N   ALA   176      37.978  67.325  33.459  1.00  0.00           N  
ATOM   2786  H   ALA   176      38.913  66.984  33.285  1.00  0.00           H  
ATOM   2787  CA  ALA   176      36.979  66.871  32.500  1.00  0.00           C  
ATOM   2788  HA  ALA   176      36.634  67.775  31.998  1.00  0.00           H  
ATOM   2789  CB  ALA   176      37.707  65.960  31.475  1.00  0.00           C  
ATOM   2790  HB1 ALA   176      37.858  65.053  32.060  1.00  0.00           H  
ATOM   2791  HB2 ALA   176      36.977  65.787  30.684  1.00  0.00           H  
ATOM   2792  HB3 ALA   176      38.643  66.301  31.033  1.00  0.00           H  
ATOM   2793  C   ALA   176      35.765  66.164  33.320  1.00  0.00           C  
ATOM   2794  O   ALA   176      34.595  66.362  32.966  1.00  0.00           O  
ATOM   2795  N   ASN   177      36.111  65.360  34.290  1.00  0.00           N  
ATOM   2796  H   ASN   177      37.071  65.367  34.604  1.00  0.00           H  
ATOM   2797  CA  ASN   177      35.181  64.682  35.165  1.00  0.00           C  
ATOM   2798  HA  ASN   177      34.303  64.621  34.522  1.00  0.00           H  
ATOM   2799  CB  ASN   177      35.651  63.283  35.575  1.00  0.00           C  
ATOM   2800  HB2 ASN   177      36.598  63.369  36.109  1.00  0.00           H  
ATOM   2801  HB3 ASN   177      35.041  62.802  36.339  1.00  0.00           H  
ATOM   2802  CG  ASN   177      35.689  62.387  34.305  1.00  0.00           C  
ATOM   2803  OD1 ASN   177      34.729  61.845  33.783  1.00  0.00           O  
ATOM   2804  ND2 ASN   177      36.845  62.265  33.656  1.00  0.00           N  
ATOM   2805 HD21 ASN   177      36.965  61.703  32.826  1.00  0.00           H  
ATOM   2806 HD22 ASN   177      37.662  62.578  34.162  1.00  0.00           H  
ATOM   2807  C   ASN   177      34.651  65.532  36.400  1.00  0.00           C  
ATOM   2808  O   ASN   177      33.962  64.975  37.284  1.00  0.00           O  
ATOM   2809  N   HIE   178      34.973  66.828  36.433  1.00  0.00           N  
ATOM   2810  H   HIE   178      35.617  67.058  35.690  1.00  0.00           H  
ATOM   2811  CA  HIE   178      34.737  67.814  37.574  1.00  0.00           C  
ATOM   2812  HA  HIE   178      35.262  68.735  37.319  1.00  0.00           H  
ATOM   2813  CB  HIE   178      33.237  68.228  37.588  1.00  0.00           C  
ATOM   2814  HB2 HIE   178      32.720  67.392  38.058  1.00  0.00           H  
ATOM   2815  HB3 HIE   178      33.243  69.144  38.179  1.00  0.00           H  
ATOM   2816  CG  HIE   178      32.740  68.549  36.265  1.00  0.00           C  
ATOM   2817  ND1 HIE   178      32.758  69.831  35.639  1.00  0.00           N  
ATOM   2818  CE1 HIE   178      32.106  69.629  34.478  1.00  0.00           C  
ATOM   2819  HE1 HIE   178      31.835  70.445  33.824  1.00  0.00           H  
ATOM   2820  NE2 HIE   178      31.607  68.409  34.325  1.00  0.00           N  
ATOM   2821  HE2 HIE   178      31.121  68.039  33.520  1.00  0.00           H  
ATOM   2822  CD2 HIE   178      32.016  67.712  35.449  1.00  0.00           C  
ATOM   2823  HD2 HIE   178      31.956  66.651  35.641  1.00  0.00           H  
ATOM   2824  C   HIE   178      35.351  67.679  38.950  1.00  0.00           C  
ATOM   2825  O   HIE   178      34.954  68.442  39.906  1.00  0.00           O  
ATOM   2826  N   TYR   179      36.368  66.801  39.136  1.00  0.00           N  
ATOM   2827  H   TYR   179      36.577  66.301  38.284  1.00  0.00           H  
ATOM   2828  CA  TYR   179      37.339  66.719  40.267  1.00  0.00           C  
ATOM   2829  HA  TYR   179      36.815  66.906  41.204  1.00  0.00           H  
ATOM   2830  CB  TYR   179      37.888  65.290  40.324  1.00  0.00           C  
ATOM   2831  HB2 TYR   179      38.445  65.038  39.422  1.00  0.00           H  
ATOM   2832  HB3 TYR   179      38.604  65.373  41.142  1.00  0.00           H  
ATOM   2833  CG  TYR   179      36.849  64.225  40.659  1.00  0.00           C  
ATOM   2834  CD1 TYR   179      36.593  63.782  41.949  1.00  0.00           C  
ATOM   2835  HD1 TYR   179      37.065  64.217  42.817  1.00  0.00           H  
ATOM   2836  CE1 TYR   179      35.583  62.796  42.177  1.00  0.00           C  
ATOM   2837  HE1 TYR   179      35.245  62.559  43.175  1.00  0.00           H  
ATOM   2838  CZ  TYR   179      34.969  62.078  41.145  1.00  0.00           C  
ATOM   2839  OH  TYR   179      34.230  60.958  41.357  1.00  0.00           O  
ATOM   2840  HH  TYR   179      34.029  60.886  42.293  1.00  0.00           H  
ATOM   2841  CE2 TYR   179      35.210  62.517  39.796  1.00  0.00           C  
ATOM   2842  HE2 TYR   179      34.703  62.021  38.981  1.00  0.00           H  
ATOM   2843  CD2 TYR   179      36.158  63.620  39.611  1.00  0.00           C  
ATOM   2844  HD2 TYR   179      36.301  63.827  38.560  1.00  0.00           H  
ATOM   2845  C   TYR   179      38.393  67.808  40.039  1.00  0.00           C  
ATOM   2846  O   TYR   179      38.612  68.169  38.889  1.00  0.00           O  
ATOM   2847  N   GLU   180      38.846  68.349  41.143  1.00  0.00           N  
ATOM   2848  H   GLU   180      38.363  68.162  42.010  1.00  0.00           H  
ATOM   2849  CA  GLU   180      39.811  69.431  41.158  1.00  0.00           C  
ATOM   2850  HA  GLU   180      39.529  70.357  40.658  1.00  0.00           H  
ATOM   2851  CB  GLU   180      40.123  69.865  42.635  1.00  0.00           C  
ATOM   2852  HB2 GLU   180      39.237  70.293  43.102  1.00  0.00           H  
ATOM   2853  HB3 GLU   180      40.499  68.994  43.172  1.00  0.00           H  
ATOM   2854  CG  GLU   180      41.235  70.864  42.825  1.00  0.00           C  
ATOM   2855  HG2 GLU   180      41.140  71.283  43.827  1.00  0.00           H  
ATOM   2856  HG3 GLU   180      42.143  70.292  42.638  1.00  0.00           H  
ATOM   2857  CD  GLU   180      41.321  71.992  41.722  1.00  0.00           C  
ATOM   2858  OE1 GLU   180      40.264  72.510  41.277  1.00  0.00           O  
ATOM   2859  OE2 GLU   180      42.382  72.331  41.142  1.00  0.00           O  
ATOM   2860  C   GLU   180      41.152  68.988  40.561  1.00  0.00           C  
ATOM   2861  O   GLU   180      41.809  69.701  39.798  1.00  0.00           O  
ATOM   2862  N   ASP   181      41.614  67.880  41.161  1.00  0.00           N  
ATOM   2863  H   ASP   181      41.052  67.228  41.690  1.00  0.00           H  
ATOM   2864  CA  ASP   181      43.001  67.364  40.879  1.00  0.00           C  
ATOM   2865  HA  ASP   181      43.277  67.618  39.856  1.00  0.00           H  
ATOM   2866  CB  ASP   181      44.082  68.018  41.845  1.00  0.00           C  
ATOM   2867  HB2 ASP   181      45.101  67.908  41.474  1.00  0.00           H  
ATOM   2868  HB3 ASP   181      43.894  69.091  41.812  1.00  0.00           H  
ATOM   2869  CG  ASP   181      44.078  67.509  43.331  1.00  0.00           C  
ATOM   2870  OD1 ASP   181      43.551  68.148  44.277  1.00  0.00           O  
ATOM   2871  OD2 ASP   181      44.443  66.335  43.525  1.00  0.00           O  
ATOM   2872  C   ASP   181      42.911  65.809  40.991  1.00  0.00           C  
ATOM   2873  O   ASP   181      41.902  65.295  41.463  1.00  0.00           O  
ATOM   2874  N   TYR   182      43.881  65.095  40.381  1.00  0.00           N  
ATOM   2875  H   TYR   182      44.746  65.525  40.085  1.00  0.00           H  
ATOM   2876  CA  TYR   182      43.810  63.626  40.180  1.00  0.00           C  
ATOM   2877  HA  TYR   182      42.820  63.359  39.809  1.00  0.00           H  
ATOM   2878  CB  TYR   182      44.771  63.178  39.167  1.00  0.00           C  
ATOM   2879  HB2 TYR   182      44.724  63.808  38.278  1.00  0.00           H  
ATOM   2880  HB3 TYR   182      45.729  63.375  39.648  1.00  0.00           H  
ATOM   2881  CG  TYR   182      44.596  61.741  38.796  1.00  0.00           C  
ATOM   2882  CD1 TYR   182      43.647  61.250  37.800  1.00  0.00           C  
ATOM   2883  HD1 TYR   182      42.921  61.933  37.384  1.00  0.00           H  
ATOM   2884  CE1 TYR   182      43.612  59.877  37.580  1.00  0.00           C  
ATOM   2885  HE1 TYR   182      42.974  59.444  36.823  1.00  0.00           H  
ATOM   2886  CZ  TYR   182      44.584  59.026  38.154  1.00  0.00           C  
ATOM   2887  OH  TYR   182      44.549  57.708  37.870  1.00  0.00           O  
ATOM   2888  HH  TYR   182      45.199  57.277  38.430  1.00  0.00           H  
ATOM   2889  CE2 TYR   182      45.522  59.518  39.042  1.00  0.00           C  
ATOM   2890  HE2 TYR   182      46.269  58.885  39.498  1.00  0.00           H  
ATOM   2891  CD2 TYR   182      45.569  60.852  39.348  1.00  0.00           C  
ATOM   2892  HD2 TYR   182      46.280  61.253  40.056  1.00  0.00           H  
ATOM   2893  C   TYR   182      43.960  62.892  41.462  1.00  0.00           C  
ATOM   2894  O   TYR   182      43.366  61.814  41.622  1.00  0.00           O  
ATOM   2895  N   GLY   183      44.766  63.433  42.409  1.00  0.00           N  
ATOM   2896  H   GLY   183      45.134  64.368  42.315  1.00  0.00           H  
ATOM   2897  CA  GLY   183      44.645  62.909  43.717  1.00  0.00           C  
ATOM   2898  HA2 GLY   183      44.894  61.848  43.756  1.00  0.00           H  
ATOM   2899  HA3 GLY   183      45.279  63.489  44.388  1.00  0.00           H  
ATOM   2900  C   GLY   183      43.211  62.957  44.287  1.00  0.00           C  
ATOM   2901  O   GLY   183      42.791  61.988  44.960  1.00  0.00           O  
ATOM   2902  N   ASP   184      42.434  64.016  43.995  1.00  0.00           N  
ATOM   2903  H   ASP   184      42.729  64.665  43.280  1.00  0.00           H  
ATOM   2904  CA  ASP   184      41.040  64.054  44.388  1.00  0.00           C  
ATOM   2905  HA  ASP   184      41.055  63.687  45.414  1.00  0.00           H  
ATOM   2906  CB  ASP   184      40.384  65.469  44.323  1.00  0.00           C  
ATOM   2907  HB2 ASP   184      41.173  66.218  44.251  1.00  0.00           H  
ATOM   2908  HB3 ASP   184      39.851  65.680  43.396  1.00  0.00           H  
ATOM   2909  CG  ASP   184      39.654  65.946  45.544  1.00  0.00           C  
ATOM   2910  OD1 ASP   184      40.016  65.458  46.677  1.00  0.00           O  
ATOM   2911  OD2 ASP   184      38.856  66.897  45.404  1.00  0.00           O  
ATOM   2912  C   ASP   184      40.135  62.995  43.637  1.00  0.00           C  
ATOM   2913  O   ASP   184      39.231  62.464  44.194  1.00  0.00           O  
ATOM   2914  N   TYR   185      40.407  62.799  42.398  1.00  0.00           N  
ATOM   2915  H   TYR   185      41.135  63.381  42.010  1.00  0.00           H  
ATOM   2916  CA  TYR   185      39.856  61.715  41.604  1.00  0.00           C  
ATOM   2917  HA  TYR   185      38.808  62.006  41.530  1.00  0.00           H  
ATOM   2918  CB  TYR   185      40.363  61.730  40.209  1.00  0.00           C  
ATOM   2919  HB2 TYR   185      40.147  62.765  39.947  1.00  0.00           H  
ATOM   2920  HB3 TYR   185      41.450  61.645  40.239  1.00  0.00           H  
ATOM   2921  CG  TYR   185      39.868  60.705  39.225  1.00  0.00           C  
ATOM   2922  CD1 TYR   185      38.918  61.087  38.275  1.00  0.00           C  
ATOM   2923  HD1 TYR   185      38.470  62.067  38.351  1.00  0.00           H  
ATOM   2924  CE1 TYR   185      38.769  60.230  37.174  1.00  0.00           C  
ATOM   2925  HE1 TYR   185      38.085  60.502  36.384  1.00  0.00           H  
ATOM   2926  CZ  TYR   185      39.399  58.984  37.062  1.00  0.00           C  
ATOM   2927  OH  TYR   185      39.167  58.138  36.027  1.00  0.00           O  
ATOM   2928  HH  TYR   185      39.386  57.241  36.287  1.00  0.00           H  
ATOM   2929  CE2 TYR   185      40.257  58.655  38.092  1.00  0.00           C  
ATOM   2930  HE2 TYR   185      40.694  57.674  37.974  1.00  0.00           H  
ATOM   2931  CD2 TYR   185      40.541  59.526  39.182  1.00  0.00           C  
ATOM   2932  HD2 TYR   185      41.382  59.475  39.858  1.00  0.00           H  
ATOM   2933  C   TYR   185      40.029  60.348  42.307  1.00  0.00           C  
ATOM   2934  O   TYR   185      39.071  59.629  42.440  1.00  0.00           O  
ATOM   2935  N   TRP   186      41.272  60.098  42.804  1.00  0.00           N  
ATOM   2936  H   TRP   186      42.099  60.621  42.554  1.00  0.00           H  
ATOM   2937  CA  TRP   186      41.521  58.843  43.534  1.00  0.00           C  
ATOM   2938  HA  TRP   186      41.075  58.060  42.921  1.00  0.00           H  
ATOM   2939  CB  TRP   186      43.034  58.572  43.688  1.00  0.00           C  
ATOM   2940  HB2 TRP   186      43.473  59.549  43.889  1.00  0.00           H  
ATOM   2941  HB3 TRP   186      43.039  57.939  44.575  1.00  0.00           H  
ATOM   2942  CG  TRP   186      43.800  57.900  42.640  1.00  0.00           C  
ATOM   2943  CD1 TRP   186      43.257  56.943  41.814  1.00  0.00           C  
ATOM   2944  HD1 TRP   186      42.232  56.604  41.781  1.00  0.00           H  
ATOM   2945  NE1 TRP   186      44.288  56.345  41.139  1.00  0.00           N  
ATOM   2946  HE1 TRP   186      44.156  55.670  40.399  1.00  0.00           H  
ATOM   2947  CE2 TRP   186      45.523  56.984  41.373  1.00  0.00           C  
ATOM   2948  CZ2 TRP   186      46.805  56.719  40.930  1.00  0.00           C  
ATOM   2949  HZ2 TRP   186      46.901  55.945  40.182  1.00  0.00           H  
ATOM   2950  CH2 TRP   186      47.887  57.421  41.462  1.00  0.00           C  
ATOM   2951  HH2 TRP   186      48.879  57.152  41.129  1.00  0.00           H  
ATOM   2952  CZ3 TRP   186      47.617  58.369  42.484  1.00  0.00           C  
ATOM   2953  HZ3 TRP   186      48.471  58.765  43.013  1.00  0.00           H  
ATOM   2954  CE3 TRP   186      46.295  58.569  42.935  1.00  0.00           C  
ATOM   2955  HE3 TRP   186      46.225  59.310  43.718  1.00  0.00           H  
ATOM   2956  CD2 TRP   186      45.244  57.882  42.421  1.00  0.00           C  
ATOM   2957  C   TRP   186      40.805  58.845  44.898  1.00  0.00           C  
ATOM   2958  O   TRP   186      40.189  57.866  45.305  1.00  0.00           O  
ATOM   2959  N   ARG   187      40.878  59.934  45.658  1.00  0.00           N  
ATOM   2960  H   ARG   187      41.416  60.719  45.321  1.00  0.00           H  
ATOM   2961  CA  ARG   187      40.121  60.132  46.960  1.00  0.00           C  
ATOM   2962  HA  ARG   187      40.362  59.404  47.735  1.00  0.00           H  
ATOM   2963  CB  ARG   187      40.483  61.443  47.643  1.00  0.00           C  
ATOM   2964  HB2 ARG   187      40.169  62.299  47.045  1.00  0.00           H  
ATOM   2965  HB3 ARG   187      39.830  61.441  48.515  1.00  0.00           H  
ATOM   2966  CG  ARG   187      41.908  61.551  48.072  1.00  0.00           C  
ATOM   2967  HG2 ARG   187      42.149  60.813  48.838  1.00  0.00           H  
ATOM   2968  HG3 ARG   187      42.537  61.420  47.191  1.00  0.00           H  
ATOM   2969  CD  ARG   187      42.070  62.917  48.707  1.00  0.00           C  
ATOM   2970  HD2 ARG   187      41.210  63.076  49.358  1.00  0.00           H  
ATOM   2971  HD3 ARG   187      42.992  62.745  49.263  1.00  0.00           H  
ATOM   2972  NE  ARG   187      42.105  64.120  47.838  1.00  0.00           N  
ATOM   2973  HE  ARG   187      41.256  64.657  47.738  1.00  0.00           H  
ATOM   2974  CZ  ARG   187      43.128  64.732  47.304  1.00  0.00           C  
ATOM   2975  NH1 ARG   187      44.350  64.388  47.329  1.00  0.00           N  
ATOM   2976 HH11 ARG   187      44.596  63.670  47.995  1.00  0.00           H  
ATOM   2977 HH12 ARG   187      45.002  64.929  46.779  1.00  0.00           H  
ATOM   2978  NH2 ARG   187      43.001  65.831  46.702  1.00  0.00           N  
ATOM   2979 HH21 ARG   187      42.074  66.227  46.634  1.00  0.00           H  
ATOM   2980 HH22 ARG   187      43.722  66.319  46.190  1.00  0.00           H  
ATOM   2981  C   ARG   187      38.603  59.895  46.761  1.00  0.00           C  
ATOM   2982  O   ARG   187      37.995  59.157  47.548  1.00  0.00           O  
ATOM   2983  N   GLY   188      38.082  60.255  45.612  1.00  0.00           N  
ATOM   2984  H   GLY   188      38.733  60.648  44.947  1.00  0.00           H  
ATOM   2985  CA  GLY   188      36.678  60.131  45.077  1.00  0.00           C  
ATOM   2986  HA2 GLY   188      36.094  60.849  45.653  1.00  0.00           H  
ATOM   2987  HA3 GLY   188      36.705  60.453  44.036  1.00  0.00           H  
ATOM   2988  C   GLY   188      36.030  58.764  45.057  1.00  0.00           C  
ATOM   2989  O   GLY   188      34.801  58.688  45.253  1.00  0.00           O  
ATOM   2990  N   ASP   189      36.780  57.745  44.680  1.00  0.00           N  
ATOM   2991  H   ASP   189      37.707  57.997  44.366  1.00  0.00           H  
ATOM   2992  CA  ASP   189      36.343  56.272  44.645  1.00  0.00           C  
ATOM   2993  HA  ASP   189      35.717  56.019  43.789  1.00  0.00           H  
ATOM   2994  CB  ASP   189      37.650  55.498  44.562  1.00  0.00           C  
ATOM   2995  HB2 ASP   189      38.374  55.909  45.267  1.00  0.00           H  
ATOM   2996  HB3 ASP   189      37.466  54.466  44.861  1.00  0.00           H  
ATOM   2997  CG  ASP   189      38.406  55.434  43.237  1.00  0.00           C  
ATOM   2998  OD1 ASP   189      37.769  55.683  42.192  1.00  0.00           O  
ATOM   2999  OD2 ASP   189      39.617  54.964  43.192  1.00  0.00           O  
ATOM   3000  C   ASP   189      35.637  55.830  45.954  1.00  0.00           C  
ATOM   3001  O   ASP   189      34.942  54.812  45.991  1.00  0.00           O  
ATOM   3002  N   TYR   190      35.822  56.496  47.094  1.00  0.00           N  
ATOM   3003  H   TYR   190      36.391  57.316  46.940  1.00  0.00           H  
ATOM   3004  CA  TYR   190      35.299  56.206  48.487  1.00  0.00           C  
ATOM   3005  HA  TYR   190      34.805  55.234  48.476  1.00  0.00           H  
ATOM   3006  CB  TYR   190      36.447  56.321  49.502  1.00  0.00           C  
ATOM   3007  HB2 TYR   190      36.778  57.359  49.503  1.00  0.00           H  
ATOM   3008  HB3 TYR   190      36.146  56.122  50.531  1.00  0.00           H  
ATOM   3009  CG  TYR   190      37.534  55.286  49.242  1.00  0.00           C  
ATOM   3010  CD1 TYR   190      38.606  55.528  48.365  1.00  0.00           C  
ATOM   3011  HD1 TYR   190      38.674  56.539  47.992  1.00  0.00           H  
ATOM   3012  CE1 TYR   190      39.511  54.529  48.154  1.00  0.00           C  
ATOM   3013  HE1 TYR   190      40.184  54.662  47.320  1.00  0.00           H  
ATOM   3014  CZ  TYR   190      39.376  53.293  48.750  1.00  0.00           C  
ATOM   3015  OH  TYR   190      40.104  52.205  48.328  1.00  0.00           O  
ATOM   3016  HH  TYR   190      40.486  51.672  49.029  1.00  0.00           H  
ATOM   3017  CE2 TYR   190      38.375  53.065  49.704  1.00  0.00           C  
ATOM   3018  HE2 TYR   190      38.234  52.074  50.110  1.00  0.00           H  
ATOM   3019  CD2 TYR   190      37.449  54.062  49.959  1.00  0.00           C  
ATOM   3020  HD2 TYR   190      36.665  53.975  50.697  1.00  0.00           H  
ATOM   3021  C   TYR   190      34.221  57.200  48.937  1.00  0.00           C  
ATOM   3022  O   TYR   190      33.708  57.150  49.982  1.00  0.00           O  
ATOM   3023  N   GLU   191      33.849  58.184  48.095  1.00  0.00           N  
ATOM   3024  H   GLU   191      34.217  58.169  47.154  1.00  0.00           H  
ATOM   3025  CA  GLU   191      32.849  59.246  48.369  1.00  0.00           C  
ATOM   3026  HA  GLU   191      33.065  59.693  49.339  1.00  0.00           H  
ATOM   3027  CB  GLU   191      32.950  60.299  47.303  1.00  0.00           C  
ATOM   3028  HB2 GLU   191      33.964  60.337  46.906  1.00  0.00           H  
ATOM   3029  HB3 GLU   191      32.389  60.053  46.401  1.00  0.00           H  
ATOM   3030  CG  GLU   191      32.610  61.720  47.766  1.00  0.00           C  
ATOM   3031  HG2 GLU   191      31.532  61.704  47.927  1.00  0.00           H  
ATOM   3032  HG3 GLU   191      32.957  61.875  48.788  1.00  0.00           H  
ATOM   3033  CD  GLU   191      33.035  62.867  46.848  1.00  0.00           C  
ATOM   3034  OE1 GLU   191      33.151  62.738  45.618  1.00  0.00           O  
ATOM   3035  OE2 GLU   191      33.268  63.971  47.428  1.00  0.00           O  
ATOM   3036  C   GLU   191      31.451  58.579  48.424  1.00  0.00           C  
ATOM   3037  O   GLU   191      31.188  57.646  47.651  1.00  0.00           O  
ATOM   3038  N   VAL   192      30.578  59.151  49.216  1.00  0.00           N  
ATOM   3039  H   VAL   192      30.800  59.868  49.891  1.00  0.00           H  
ATOM   3040  CA  VAL   192      29.178  58.862  49.250  1.00  0.00           C  
ATOM   3041  HA  VAL   192      28.872  58.305  48.365  1.00  0.00           H  
ATOM   3042  CB  VAL   192      28.684  57.965  50.379  1.00  0.00           C  
ATOM   3043  HB  VAL   192      28.749  58.553  51.294  1.00  0.00           H  
ATOM   3044  CG1 VAL   192      27.281  57.492  50.024  1.00  0.00           C  
ATOM   3045 HG11 VAL   192      27.400  56.785  49.203  1.00  0.00           H  
ATOM   3046 HG12 VAL   192      26.881  56.957  50.885  1.00  0.00           H  
ATOM   3047 HG13 VAL   192      26.584  58.239  49.645  1.00  0.00           H  
ATOM   3048  CG2 VAL   192      29.599  56.710  50.614  1.00  0.00           C  
ATOM   3049 HG21 VAL   192      29.591  56.104  49.708  1.00  0.00           H  
ATOM   3050 HG22 VAL   192      30.609  57.032  50.870  1.00  0.00           H  
ATOM   3051 HG23 VAL   192      29.315  56.118  51.484  1.00  0.00           H  
ATOM   3052  C   VAL   192      28.438  60.223  49.103  1.00  0.00           C  
ATOM   3053  O   VAL   192      28.596  61.148  49.961  1.00  0.00           O  
ATOM   3054  N   ASN   193      27.575  60.447  48.089  1.00  0.00           N  
ATOM   3055  H   ASN   193      27.345  59.713  47.434  1.00  0.00           H  
ATOM   3056  CA  ASN   193      26.766  61.611  47.908  1.00  0.00           C  
ATOM   3057  HA  ASN   193      27.126  62.326  48.648  1.00  0.00           H  
ATOM   3058  CB  ASN   193      26.971  62.226  46.522  1.00  0.00           C  
ATOM   3059  HB2 ASN   193      26.715  61.452  45.798  1.00  0.00           H  
ATOM   3060  HB3 ASN   193      26.274  63.063  46.470  1.00  0.00           H  
ATOM   3061  CG  ASN   193      28.419  62.750  46.310  1.00  0.00           C  
ATOM   3062  OD1 ASN   193      29.361  62.210  46.841  1.00  0.00           O  
ATOM   3063  ND2 ASN   193      28.648  63.693  45.437  1.00  0.00           N  
ATOM   3064 HD21 ASN   193      29.552  64.141  45.384  1.00  0.00           H  
ATOM   3065 HD22 ASN   193      27.922  64.060  44.839  1.00  0.00           H  
ATOM   3066  C   ASN   193      25.299  61.393  48.262  1.00  0.00           C  
ATOM   3067  O   ASN   193      24.785  60.263  48.029  1.00  0.00           O  
ATOM   3068  N   GLY   194      24.565  62.458  48.729  1.00  0.00           N  
ATOM   3069  H   GLY   194      25.015  63.341  48.922  1.00  0.00           H  
ATOM   3070  CA  GLY   194      23.175  62.478  49.010  1.00  0.00           C  
ATOM   3071  HA2 GLY   194      22.894  63.505  49.247  1.00  0.00           H  
ATOM   3072  HA3 GLY   194      22.563  62.274  48.132  1.00  0.00           H  
ATOM   3073  C   GLY   194      22.583  61.651  50.120  1.00  0.00           C  
ATOM   3074  O   GLY   194      21.752  62.147  50.877  1.00  0.00           O  
ATOM   3075  N   VAL   195      23.013  60.318  50.248  1.00  0.00           N  
ATOM   3076  H   VAL   195      23.780  60.098  49.629  1.00  0.00           H  
ATOM   3077  CA  VAL   195      22.327  59.270  51.117  1.00  0.00           C  
ATOM   3078  HA  VAL   195      21.269  59.286  50.855  1.00  0.00           H  
ATOM   3079  CB  VAL   195      23.006  57.932  51.008  1.00  0.00           C  
ATOM   3080  HB  VAL   195      23.999  57.900  51.456  1.00  0.00           H  
ATOM   3081  CG1 VAL   195      22.212  56.860  51.686  1.00  0.00           C  
ATOM   3082 HG11 VAL   195      21.220  56.963  51.246  1.00  0.00           H  
ATOM   3083 HG12 VAL   195      22.784  55.939  51.577  1.00  0.00           H  
ATOM   3084 HG13 VAL   195      22.114  57.141  52.735  1.00  0.00           H  
ATOM   3085  CG2 VAL   195      23.080  57.512  49.546  1.00  0.00           C  
ATOM   3086 HG21 VAL   195      22.160  57.827  49.052  1.00  0.00           H  
ATOM   3087 HG22 VAL   195      23.957  57.989  49.109  1.00  0.00           H  
ATOM   3088 HG23 VAL   195      23.045  56.426  49.464  1.00  0.00           H  
ATOM   3089  C   VAL   195      22.400  59.786  52.603  1.00  0.00           C  
ATOM   3090  O   VAL   195      23.482  59.868  53.167  1.00  0.00           O  
ATOM   3091  N   ASP   196      21.298  60.160  53.211  1.00  0.00           N  
ATOM   3092  H   ASP   196      20.437  59.887  52.759  1.00  0.00           H  
ATOM   3093  CA  ASP   196      21.159  60.877  54.479  1.00  0.00           C  
ATOM   3094  HA  ASP   196      21.878  61.693  54.398  1.00  0.00           H  
ATOM   3095  CB  ASP   196      19.681  61.400  54.624  1.00  0.00           C  
ATOM   3096  HB2 ASP   196      19.748  62.267  53.966  1.00  0.00           H  
ATOM   3097  HB3 ASP   196      18.967  60.737  54.135  1.00  0.00           H  
ATOM   3098  CG  ASP   196      19.343  61.990  55.981  1.00  0.00           C  
ATOM   3099  OD1 ASP   196      18.127  61.852  56.444  1.00  0.00           O  
ATOM   3100  OD2 ASP   196      20.232  62.499  56.641  1.00  0.00           O  
ATOM   3101  C   ASP   196      21.675  59.994  55.627  1.00  0.00           C  
ATOM   3102  O   ASP   196      21.040  59.034  55.995  1.00  0.00           O  
ATOM   3103  N   GLY   197      22.786  60.453  56.255  1.00  0.00           N  
ATOM   3104  H   GLY   197      23.142  61.334  55.914  1.00  0.00           H  
ATOM   3105  CA  GLY   197      23.366  59.781  57.353  1.00  0.00           C  
ATOM   3106  HA2 GLY   197      23.945  60.439  58.002  1.00  0.00           H  
ATOM   3107  HA3 GLY   197      22.580  59.236  57.876  1.00  0.00           H  
ATOM   3108  C   GLY   197      24.462  58.715  57.126  1.00  0.00           C  
ATOM   3109  O   GLY   197      25.150  58.261  57.989  1.00  0.00           O  
ATOM   3110  N   TYR   198      24.600  58.406  55.855  1.00  0.00           N  
ATOM   3111  H   TYR   198      23.997  58.905  55.217  1.00  0.00           H  
ATOM   3112  CA  TYR   198      25.664  57.568  55.338  1.00  0.00           C  
ATOM   3113  HA  TYR   198      26.307  57.330  56.185  1.00  0.00           H  
ATOM   3114  CB  TYR   198      25.079  56.347  54.637  1.00  0.00           C  
ATOM   3115  HB2 TYR   198      24.496  56.704  53.789  1.00  0.00           H  
ATOM   3116  HB3 TYR   198      25.868  55.709  54.238  1.00  0.00           H  
ATOM   3117  CG  TYR   198      24.313  55.475  55.620  1.00  0.00           C  
ATOM   3118  CD1 TYR   198      25.059  54.712  56.550  1.00  0.00           C  
ATOM   3119  HD1 TYR   198      26.130  54.690  56.412  1.00  0.00           H  
ATOM   3120  CE1 TYR   198      24.433  53.846  57.480  1.00  0.00           C  
ATOM   3121  HE1 TYR   198      25.052  53.191  58.076  1.00  0.00           H  
ATOM   3122  CZ  TYR   198      23.006  53.798  57.546  1.00  0.00           C  
ATOM   3123  OH  TYR   198      22.307  52.912  58.315  1.00  0.00           O  
ATOM   3124  HH  TYR   198      22.980  52.437  58.808  1.00  0.00           H  
ATOM   3125  CE2 TYR   198      22.284  54.606  56.617  1.00  0.00           C  
ATOM   3126  HE2 TYR   198      21.227  54.684  56.827  1.00  0.00           H  
ATOM   3127  CD2 TYR   198      22.892  55.394  55.671  1.00  0.00           C  
ATOM   3128  HD2 TYR   198      22.297  55.899  54.925  1.00  0.00           H  
ATOM   3129  C   TYR   198      26.671  58.321  54.429  1.00  0.00           C  
ATOM   3130  O   TYR   198      27.616  57.764  53.905  1.00  0.00           O  
ATOM   3131  N   ASP   199      26.434  59.632  54.091  1.00  0.00           N  
ATOM   3132  H   ASP   199      25.583  60.094  54.382  1.00  0.00           H  
ATOM   3133  CA  ASP   199      27.189  60.410  53.107  1.00  0.00           C  
ATOM   3134  HA  ASP   199      27.379  59.740  52.269  1.00  0.00           H  
ATOM   3135  CB  ASP   199      26.463  61.649  52.593  1.00  0.00           C  
ATOM   3136  HB2 ASP   199      26.985  62.172  51.791  1.00  0.00           H  
ATOM   3137  HB3 ASP   199      25.547  61.243  52.165  1.00  0.00           H  
ATOM   3138  CG  ASP   199      26.149  62.661  53.627  1.00  0.00           C  
ATOM   3139  OD1 ASP   199      26.506  62.440  54.787  1.00  0.00           O  
ATOM   3140  OD2 ASP   199      25.364  63.614  53.405  1.00  0.00           O  
ATOM   3141  C   ASP   199      28.582  60.719  53.658  1.00  0.00           C  
ATOM   3142  O   ASP   199      28.806  60.819  54.861  1.00  0.00           O  
ATOM   3143  N   TYR   200      29.528  60.972  52.754  1.00  0.00           N  
ATOM   3144  H   TYR   200      29.222  60.808  51.805  1.00  0.00           H  
ATOM   3145  CA  TYR   200      30.928  60.906  53.127  1.00  0.00           C  
ATOM   3146  HA  TYR   200      31.060  61.494  54.036  1.00  0.00           H  
ATOM   3147  CB  TYR   200      31.502  59.520  53.423  1.00  0.00           C  
ATOM   3148  HB2 TYR   200      30.913  59.111  54.244  1.00  0.00           H  
ATOM   3149  HB3 TYR   200      31.295  58.894  52.555  1.00  0.00           H  
ATOM   3150  CG  TYR   200      32.933  59.325  53.731  1.00  0.00           C  
ATOM   3151  CD1 TYR   200      33.310  59.080  55.074  1.00  0.00           C  
ATOM   3152  HD1 TYR   200      32.557  59.184  55.842  1.00  0.00           H  
ATOM   3153  CE1 TYR   200      34.661  58.673  55.276  1.00  0.00           C  
ATOM   3154  HE1 TYR   200      34.947  58.517  56.306  1.00  0.00           H  
ATOM   3155  CZ  TYR   200      35.636  58.617  54.252  1.00  0.00           C  
ATOM   3156  OH  TYR   200      36.915  58.225  54.478  1.00  0.00           O  
ATOM   3157  HH  TYR   200      37.036  58.139  55.427  1.00  0.00           H  
ATOM   3158  CE2 TYR   200      35.154  58.754  52.940  1.00  0.00           C  
ATOM   3159  HE2 TYR   200      35.897  58.666  52.162  1.00  0.00           H  
ATOM   3160  CD2 TYR   200      33.835  59.174  52.610  1.00  0.00           C  
ATOM   3161  HD2 TYR   200      33.399  59.434  51.657  1.00  0.00           H  
ATOM   3162  C   TYR   200      31.680  61.593  51.980  1.00  0.00           C  
ATOM   3163  O   TYR   200      31.373  61.347  50.868  1.00  0.00           O  
ATOM   3164  N   SER   201      32.530  62.581  52.274  1.00  0.00           N  
ATOM   3165  H   SER   201      32.642  62.810  53.252  1.00  0.00           H  
ATOM   3166  CA  SER   201      33.292  63.307  51.293  1.00  0.00           C  
ATOM   3167  HA  SER   201      32.747  63.387  50.352  1.00  0.00           H  
ATOM   3168  CB  SER   201      33.538  64.788  51.740  1.00  0.00           C  
ATOM   3169  HB2 SER   201      32.615  65.366  51.788  1.00  0.00           H  
ATOM   3170  HB3 SER   201      34.034  64.749  52.710  1.00  0.00           H  
ATOM   3171  OG  SER   201      34.471  65.407  50.942  1.00  0.00           O  
ATOM   3172  HG  SER   201      34.562  66.331  51.186  1.00  0.00           H  
ATOM   3173  C   SER   201      34.600  62.695  51.010  1.00  0.00           C  
ATOM   3174  O   SER   201      35.166  62.087  51.889  1.00  0.00           O  
ATOM   3175  N   ARG   202      35.167  62.842  49.790  1.00  0.00           N  
ATOM   3176  H   ARG   202      34.759  63.412  49.063  1.00  0.00           H  
ATOM   3177  CA  ARG   202      36.548  62.409  49.538  1.00  0.00           C  
ATOM   3178  HA  ARG   202      36.631  61.348  49.773  1.00  0.00           H  
ATOM   3179  CB  ARG   202      36.841  62.725  48.018  1.00  0.00           C  
ATOM   3180  HB2 ARG   202      37.873  62.407  47.871  1.00  0.00           H  
ATOM   3181  HB3 ARG   202      36.111  62.173  47.425  1.00  0.00           H  
ATOM   3182  CG  ARG   202      36.625  64.169  47.598  1.00  0.00           C  
ATOM   3183  HG2 ARG   202      35.745  64.559  48.108  1.00  0.00           H  
ATOM   3184  HG3 ARG   202      37.517  64.677  47.963  1.00  0.00           H  
ATOM   3185  CD  ARG   202      36.436  64.235  46.050  1.00  0.00           C  
ATOM   3186  HD2 ARG   202      37.335  63.846  45.572  1.00  0.00           H  
ATOM   3187  HD3 ARG   202      35.579  63.636  45.743  1.00  0.00           H  
ATOM   3188  NE  ARG   202      36.118  65.572  45.537  1.00  0.00           N  
ATOM   3189  HE  ARG   202      36.862  66.249  45.633  1.00  0.00           H  
ATOM   3190  CZ  ARG   202      35.098  66.017  44.845  1.00  0.00           C  
ATOM   3191  NH1 ARG   202      34.102  65.295  44.581  1.00  0.00           N  
ATOM   3192 HH11 ARG   202      34.032  64.383  45.011  1.00  0.00           H  
ATOM   3193 HH12 ARG   202      33.336  65.670  44.041  1.00  0.00           H  
ATOM   3194  NH2 ARG   202      35.153  67.204  44.392  1.00  0.00           N  
ATOM   3195 HH21 ARG   202      35.954  67.787  44.590  1.00  0.00           H  
ATOM   3196 HH22 ARG   202      34.392  67.566  43.835  1.00  0.00           H  
ATOM   3197  C   ARG   202      37.621  63.134  50.398  1.00  0.00           C  
ATOM   3198  O   ARG   202      38.588  62.538  50.791  1.00  0.00           O  
ATOM   3199  N   GLY   203      37.308  64.339  50.740  1.00  0.00           N  
ATOM   3200  H   GLY   203      36.504  64.810  50.351  1.00  0.00           H  
ATOM   3201  CA  GLY   203      38.064  65.089  51.725  1.00  0.00           C  
ATOM   3202  HA2 GLY   203      39.136  65.097  51.529  1.00  0.00           H  
ATOM   3203  HA3 GLY   203      37.684  66.108  51.790  1.00  0.00           H  
ATOM   3204  C   GLY   203      37.919  64.521  53.156  1.00  0.00           C  
ATOM   3205  O   GLY   203      38.867  64.703  53.940  1.00  0.00           O  
ATOM   3206  N   GLN   204      36.800  63.810  53.503  1.00  0.00           N  
ATOM   3207  H   GLN   204      36.078  63.564  52.841  1.00  0.00           H  
ATOM   3208  CA  GLN   204      36.892  62.992  54.775  1.00  0.00           C  
ATOM   3209  HA  GLN   204      37.189  63.615  55.618  1.00  0.00           H  
ATOM   3210  CB  GLN   204      35.451  62.563  55.165  1.00  0.00           C  
ATOM   3211  HB2 GLN   204      34.855  63.458  54.984  1.00  0.00           H  
ATOM   3212  HB3 GLN   204      35.216  61.798  54.426  1.00  0.00           H  
ATOM   3213  CG  GLN   204      35.318  62.062  56.666  1.00  0.00           C  
ATOM   3214  HG2 GLN   204      35.943  61.203  56.909  1.00  0.00           H  
ATOM   3215  HG3 GLN   204      35.697  62.857  57.307  1.00  0.00           H  
ATOM   3216  CD  GLN   204      33.902  61.664  57.018  1.00  0.00           C  
ATOM   3217  OE1 GLN   204      32.952  61.956  56.337  1.00  0.00           O  
ATOM   3218  NE2 GLN   204      33.655  60.969  58.164  1.00  0.00           N  
ATOM   3219 HE21 GLN   204      32.737  60.566  58.285  1.00  0.00           H  
ATOM   3220 HE22 GLN   204      34.482  60.696  58.675  1.00  0.00           H  
ATOM   3221  C   GLN   204      37.859  61.812  54.670  1.00  0.00           C  
ATOM   3222  O   GLN   204      38.429  61.508  55.711  1.00  0.00           O  
ATOM   3223  N   LEU   205      38.209  61.276  53.532  1.00  0.00           N  
ATOM   3224  H   LEU   205      37.724  61.619  52.715  1.00  0.00           H  
ATOM   3225  CA  LEU   205      39.252  60.246  53.345  1.00  0.00           C  
ATOM   3226  HA  LEU   205      39.008  59.363  53.934  1.00  0.00           H  
ATOM   3227  CB  LEU   205      39.256  59.696  51.987  1.00  0.00           C  
ATOM   3228  HB2 LEU   205      38.244  59.423  51.688  1.00  0.00           H  
ATOM   3229  HB3 LEU   205      39.719  60.380  51.277  1.00  0.00           H  
ATOM   3230  CG  LEU   205      40.065  58.426  51.868  1.00  0.00           C  
ATOM   3231  HG  LEU   205      40.991  58.686  52.381  1.00  0.00           H  
ATOM   3232  CD1 LEU   205      39.446  57.215  52.439  1.00  0.00           C  
ATOM   3233 HD11 LEU   205      40.066  56.335  52.268  1.00  0.00           H  
ATOM   3234 HD12 LEU   205      39.382  57.505  53.488  1.00  0.00           H  
ATOM   3235 HD13 LEU   205      38.467  57.142  51.963  1.00  0.00           H  
ATOM   3236  CD2 LEU   205      40.515  58.070  50.445  1.00  0.00           C  
ATOM   3237 HD21 LEU   205      40.954  58.863  49.840  1.00  0.00           H  
ATOM   3238 HD22 LEU   205      41.257  57.273  50.404  1.00  0.00           H  
ATOM   3239 HD23 LEU   205      39.654  57.649  49.925  1.00  0.00           H  
ATOM   3240  C   LEU   205      40.601  60.797  53.878  1.00  0.00           C  
ATOM   3241  O   LEU   205      41.336  60.043  54.553  1.00  0.00           O  
ATOM   3242  N   ILE   206      40.896  62.116  53.732  1.00  0.00           N  
ATOM   3243  H   ILE   206      40.192  62.706  53.310  1.00  0.00           H  
ATOM   3244  CA  ILE   206      42.133  62.668  54.306  1.00  0.00           C  
ATOM   3245  HA  ILE   206      42.947  62.058  53.914  1.00  0.00           H  
ATOM   3246  CB  ILE   206      42.315  64.112  53.769  1.00  0.00           C  
ATOM   3247  HB  ILE   206      41.620  64.775  54.283  1.00  0.00           H  
ATOM   3248  CG2 ILE   206      43.747  64.593  54.206  1.00  0.00           C  
ATOM   3249 HG21 ILE   206      43.970  64.501  55.269  1.00  0.00           H  
ATOM   3250 HG22 ILE   206      44.393  63.923  53.639  1.00  0.00           H  
ATOM   3251 HG23 ILE   206      43.885  65.633  53.910  1.00  0.00           H  
ATOM   3252  CG1 ILE   206      42.116  64.216  52.286  1.00  0.00           C  
ATOM   3253 HG12 ILE   206      42.965  63.700  51.839  1.00  0.00           H  
ATOM   3254 HG13 ILE   206      41.232  63.702  51.907  1.00  0.00           H  
ATOM   3255  CD1 ILE   206      41.978  65.615  51.828  1.00  0.00           C  
ATOM   3256 HD11 ILE   206      41.799  65.659  50.754  1.00  0.00           H  
ATOM   3257 HD12 ILE   206      41.120  66.135  52.254  1.00  0.00           H  
ATOM   3258 HD13 ILE   206      42.880  66.168  52.090  1.00  0.00           H  
ATOM   3259  C   ILE   206      42.102  62.576  55.804  1.00  0.00           C  
ATOM   3260  O   ILE   206      43.059  62.027  56.362  1.00  0.00           O  
ATOM   3261  N   GLU   207      41.008  62.946  56.482  1.00  0.00           N  
ATOM   3262  H   GLU   207      40.262  63.302  55.902  1.00  0.00           H  
ATOM   3263  CA  GLU   207      40.816  62.801  57.930  1.00  0.00           C  
ATOM   3264  HA  GLU   207      41.520  63.380  58.528  1.00  0.00           H  
ATOM   3265  CB  GLU   207      39.403  63.168  58.396  1.00  0.00           C  
ATOM   3266  HB2 GLU   207      38.707  62.419  58.018  1.00  0.00           H  
ATOM   3267  HB3 GLU   207      39.329  63.071  59.480  1.00  0.00           H  
ATOM   3268  CG  GLU   207      38.908  64.540  57.935  1.00  0.00           C  
ATOM   3269  HG2 GLU   207      38.744  64.580  56.858  1.00  0.00           H  
ATOM   3270  HG3 GLU   207      37.975  64.655  58.487  1.00  0.00           H  
ATOM   3271  CD  GLU   207      39.967  65.626  58.229  1.00  0.00           C  
ATOM   3272  OE1 GLU   207      40.100  66.501  57.347  1.00  0.00           O  
ATOM   3273  OE2 GLU   207      40.616  65.652  59.295  1.00  0.00           O  
ATOM   3274  C   GLU   207      41.031  61.314  58.380  1.00  0.00           C  
ATOM   3275  O   GLU   207      41.507  61.135  59.515  1.00  0.00           O  
ATOM   3276  N   ASP   208      40.472  60.360  57.690  1.00  0.00           N  
ATOM   3277  H   ASP   208      40.241  60.603  56.737  1.00  0.00           H  
ATOM   3278  CA  ASP   208      40.615  59.017  58.077  1.00  0.00           C  
ATOM   3279  HA  ASP   208      40.269  58.928  59.107  1.00  0.00           H  
ATOM   3280  CB  ASP   208      39.646  58.115  57.255  1.00  0.00           C  
ATOM   3281  HB2 ASP   208      39.464  58.607  56.300  1.00  0.00           H  
ATOM   3282  HB3 ASP   208      39.999  57.087  57.170  1.00  0.00           H  
ATOM   3283  CG  ASP   208      38.241  57.973  57.867  1.00  0.00           C  
ATOM   3284  OD1 ASP   208      38.093  58.199  59.115  1.00  0.00           O  
ATOM   3285  OD2 ASP   208      37.264  57.690  57.090  1.00  0.00           O  
ATOM   3286  C   ASP   208      42.051  58.574  57.947  1.00  0.00           C  
ATOM   3287  O   ASP   208      42.556  57.994  58.945  1.00  0.00           O  
ATOM   3288  N   VAL   209      42.628  58.708  56.718  1.00  0.00           N  
ATOM   3289  H   VAL   209      41.977  59.198  56.121  1.00  0.00           H  
ATOM   3290  CA  VAL   209      44.084  58.459  56.501  1.00  0.00           C  
ATOM   3291  HA  VAL   209      44.283  57.400  56.662  1.00  0.00           H  
ATOM   3292  CB  VAL   209      44.400  58.668  55.020  1.00  0.00           C  
ATOM   3293  HB  VAL   209      44.261  59.704  54.712  1.00  0.00           H  
ATOM   3294  CG1 VAL   209      45.905  58.403  54.865  1.00  0.00           C  
ATOM   3295 HG11 VAL   209      46.175  57.451  55.321  1.00  0.00           H  
ATOM   3296 HG12 VAL   209      46.098  58.384  53.792  1.00  0.00           H  
ATOM   3297 HG13 VAL   209      46.443  59.247  55.296  1.00  0.00           H  
ATOM   3298  CG2 VAL   209      43.677  57.824  53.906  1.00  0.00           C  
ATOM   3299 HG21 VAL   209      42.606  57.655  54.016  1.00  0.00           H  
ATOM   3300 HG22 VAL   209      43.800  58.355  52.963  1.00  0.00           H  
ATOM   3301 HG23 VAL   209      44.096  56.826  53.778  1.00  0.00           H  
ATOM   3302  C   VAL   209      45.046  59.218  57.443  1.00  0.00           C  
ATOM   3303  O   VAL   209      45.819  58.472  58.065  1.00  0.00           O  
ATOM   3304  N   GLU   210      44.941  60.553  57.669  1.00  0.00           N  
ATOM   3305  H   GLU   210      44.250  61.087  57.161  1.00  0.00           H  
ATOM   3306  CA  GLU   210      45.745  61.356  58.620  1.00  0.00           C  
ATOM   3307  HA  GLU   210      46.782  61.230  58.309  1.00  0.00           H  
ATOM   3308  CB  GLU   210      45.509  62.830  58.458  1.00  0.00           C  
ATOM   3309  HB2 GLU   210      44.440  63.021  58.550  1.00  0.00           H  
ATOM   3310  HB3 GLU   210      46.081  63.416  59.177  1.00  0.00           H  
ATOM   3311  CG  GLU   210      46.061  63.309  57.151  1.00  0.00           C  
ATOM   3312  HG2 GLU   210      45.996  62.533  56.389  1.00  0.00           H  
ATOM   3313  HG3 GLU   210      45.433  64.142  56.833  1.00  0.00           H  
ATOM   3314  CD  GLU   210      47.554  63.687  57.195  1.00  0.00           C  
ATOM   3315  OE1 GLU   210      47.872  64.539  56.290  1.00  0.00           O  
ATOM   3316  OE2 GLU   210      48.389  63.070  57.908  1.00  0.00           O  
ATOM   3317  C   GLU   210      45.481  60.979  60.051  1.00  0.00           C  
ATOM   3318  O   GLU   210      46.454  61.069  60.862  1.00  0.00           O  
ATOM   3319  N   HIE   211      44.291  60.540  60.465  1.00  0.00           N  
ATOM   3320  H   HIE   211      43.571  60.450  59.763  1.00  0.00           H  
ATOM   3321  CA  HIE   211      43.965  59.961  61.807  1.00  0.00           C  
ATOM   3322  HA  HIE   211      44.359  60.672  62.534  1.00  0.00           H  
ATOM   3323  CB  HIE   211      42.405  59.833  61.926  1.00  0.00           C  
ATOM   3324  HB2 HIE   211      42.042  60.839  62.138  1.00  0.00           H  
ATOM   3325  HB3 HIE   211      41.966  59.408  61.023  1.00  0.00           H  
ATOM   3326  CG  HIE   211      42.017  58.913  63.021  1.00  0.00           C  
ATOM   3327  ND1 HIE   211      42.186  59.127  64.348  1.00  0.00           N  
ATOM   3328  CE1 HIE   211      41.786  58.033  65.032  1.00  0.00           C  
ATOM   3329  HE1 HIE   211      41.970  57.809  66.072  1.00  0.00           H  
ATOM   3330  NE2 HIE   211      41.332  57.153  64.177  1.00  0.00           N  
ATOM   3331  HE2 HIE   211      40.883  56.302  64.486  1.00  0.00           H  
ATOM   3332  CD2 HIE   211      41.390  57.677  62.903  1.00  0.00           C  
ATOM   3333  HD2 HIE   211      41.114  57.122  62.019  1.00  0.00           H  
ATOM   3334  C   HIE   211      44.682  58.683  62.055  1.00  0.00           C  
ATOM   3335  O   HIE   211      45.432  58.605  63.019  1.00  0.00           O  
ATOM   3336  N   THR   212      44.603  57.800  61.104  1.00  0.00           N  
ATOM   3337  H   THR   212      44.080  58.059  60.279  1.00  0.00           H  
ATOM   3338  CA  THR   212      45.200  56.422  61.035  1.00  0.00           C  
ATOM   3339  HA  THR   212      44.856  55.760  61.830  1.00  0.00           H  
ATOM   3340  CB  THR   212      44.804  55.722  59.750  1.00  0.00           C  
ATOM   3341  HB  THR   212      45.180  56.296  58.902  1.00  0.00           H  
ATOM   3342  CG2 THR   212      45.435  54.323  59.719  1.00  0.00           C  
ATOM   3343 HG21 THR   212      45.234  53.813  60.661  1.00  0.00           H  
ATOM   3344 HG22 THR   212      44.983  53.752  58.908  1.00  0.00           H  
ATOM   3345 HG23 THR   212      46.508  54.269  59.532  1.00  0.00           H  
ATOM   3346  OG1 THR   212      43.429  55.449  59.658  1.00  0.00           O  
ATOM   3347  HG1 THR   212      43.042  56.274  59.357  1.00  0.00           H  
ATOM   3348  C   THR   212      46.666  56.585  61.215  1.00  0.00           C  
ATOM   3349  O   THR   212      47.254  55.894  62.037  1.00  0.00           O  
ATOM   3350  N   PHE   213      47.273  57.537  60.482  1.00  0.00           N  
ATOM   3351  H   PHE   213      46.777  58.095  59.802  1.00  0.00           H  
ATOM   3352  CA  PHE   213      48.747  57.587  60.541  1.00  0.00           C  
ATOM   3353  HA  PHE   213      49.273  56.654  60.339  1.00  0.00           H  
ATOM   3354  CB  PHE   213      49.267  58.665  59.510  1.00  0.00           C  
ATOM   3355  HB2 PHE   213      48.974  58.315  58.520  1.00  0.00           H  
ATOM   3356  HB3 PHE   213      48.758  59.625  59.600  1.00  0.00           H  
ATOM   3357  CG  PHE   213      50.764  58.826  59.506  1.00  0.00           C  
ATOM   3358  CD1 PHE   213      51.528  57.895  58.761  1.00  0.00           C  
ATOM   3359  HD1 PHE   213      51.100  57.011  58.313  1.00  0.00           H  
ATOM   3360  CE1 PHE   213      52.896  58.019  58.762  1.00  0.00           C  
ATOM   3361  HE1 PHE   213      53.467  57.302  58.191  1.00  0.00           H  
ATOM   3362  CZ  PHE   213      53.563  59.013  59.533  1.00  0.00           C  
ATOM   3363  HZ  PHE   213      54.637  59.114  59.573  1.00  0.00           H  
ATOM   3364  CE2 PHE   213      52.825  59.907  60.316  1.00  0.00           C  
ATOM   3365  HE2 PHE   213      53.274  60.649  60.959  1.00  0.00           H  
ATOM   3366  CD2 PHE   213      51.420  59.756  60.364  1.00  0.00           C  
ATOM   3367  HD2 PHE   213      50.940  60.418  61.069  1.00  0.00           H  
ATOM   3368  C   PHE   213      49.239  57.899  62.000  1.00  0.00           C  
ATOM   3369  O   PHE   213      50.012  57.140  62.605  1.00  0.00           O  
ATOM   3370  N   GLU   214      48.744  58.945  62.675  1.00  0.00           N  
ATOM   3371  H   GLU   214      48.095  59.582  62.236  1.00  0.00           H  
ATOM   3372  CA  GLU   214      49.105  59.184  64.010  1.00  0.00           C  
ATOM   3373  HA  GLU   214      50.194  59.186  63.973  1.00  0.00           H  
ATOM   3374  CB  GLU   214      48.588  60.506  64.511  1.00  0.00           C  
ATOM   3375  HB2 GLU   214      47.505  60.413  64.430  1.00  0.00           H  
ATOM   3376  HB3 GLU   214      48.949  60.559  65.538  1.00  0.00           H  
ATOM   3377  CG  GLU   214      48.994  61.785  63.842  1.00  0.00           C  
ATOM   3378  HG2 GLU   214      48.595  61.745  62.828  1.00  0.00           H  
ATOM   3379  HG3 GLU   214      48.466  62.606  64.328  1.00  0.00           H  
ATOM   3380  CD  GLU   214      50.502  61.987  63.672  1.00  0.00           C  
ATOM   3381  OE1 GLU   214      50.921  63.065  63.148  1.00  0.00           O  
ATOM   3382  OE2 GLU   214      51.315  61.192  64.201  1.00  0.00           O  
ATOM   3383  C   GLU   214      48.704  58.069  64.976  1.00  0.00           C  
ATOM   3384  O   GLU   214      49.368  57.783  66.002  1.00  0.00           O  
ATOM   3385  N   GLU   215      47.661  57.316  64.631  1.00  0.00           N  
ATOM   3386  H   GLU   215      47.143  57.617  63.819  1.00  0.00           H  
ATOM   3387  CA  GLU   215      47.115  56.168  65.326  1.00  0.00           C  
ATOM   3388  HA  GLU   215      47.113  56.471  66.372  1.00  0.00           H  
ATOM   3389  CB  GLU   215      45.716  55.894  64.860  1.00  0.00           C  
ATOM   3390  HB2 GLU   215      45.129  56.735  64.492  1.00  0.00           H  
ATOM   3391  HB3 GLU   215      45.746  55.467  63.858  1.00  0.00           H  
ATOM   3392  CG  GLU   215      44.878  54.935  65.702  1.00  0.00           C  
ATOM   3393  HG2 GLU   215      44.000  54.800  65.070  1.00  0.00           H  
ATOM   3394  HG3 GLU   215      45.376  53.971  65.798  1.00  0.00           H  
ATOM   3395  CD  GLU   215      44.363  55.514  67.072  1.00  0.00           C  
ATOM   3396  OE1 GLU   215      44.539  56.702  67.488  1.00  0.00           O  
ATOM   3397  OE2 GLU   215      43.805  54.646  67.772  1.00  0.00           O  
ATOM   3398  C   GLU   215      47.961  54.831  65.260  1.00  0.00           C  
ATOM   3399  O   GLU   215      48.017  54.078  66.240  1.00  0.00           O  
ATOM   3400  N   ILE   216      48.576  54.503  64.097  1.00  0.00           N  
ATOM   3401  H   ILE   216      48.356  54.900  63.195  1.00  0.00           H  
ATOM   3402  CA  ILE   216      49.561  53.318  63.951  1.00  0.00           C  
ATOM   3403  HA  ILE   216      49.154  52.592  64.655  1.00  0.00           H  
ATOM   3404  CB  ILE   216      49.547  52.619  62.613  1.00  0.00           C  
ATOM   3405  HB  ILE   216      50.156  51.716  62.584  1.00  0.00           H  
ATOM   3406  CG2 ILE   216      48.120  52.229  62.302  1.00  0.00           C  
ATOM   3407 HG21 ILE   216      47.488  53.112  62.203  1.00  0.00           H  
ATOM   3408 HG22 ILE   216      47.980  51.598  61.424  1.00  0.00           H  
ATOM   3409 HG23 ILE   216      47.691  51.590  63.074  1.00  0.00           H  
ATOM   3410  CG1 ILE   216      50.128  53.595  61.545  1.00  0.00           C  
ATOM   3411 HG12 ILE   216      49.561  54.526  61.513  1.00  0.00           H  
ATOM   3412 HG13 ILE   216      51.172  53.762  61.810  1.00  0.00           H  
ATOM   3413  CD1 ILE   216      50.077  53.026  60.083  1.00  0.00           C  
ATOM   3414 HD11 ILE   216      50.708  53.748  59.565  1.00  0.00           H  
ATOM   3415 HD12 ILE   216      50.602  52.071  60.111  1.00  0.00           H  
ATOM   3416 HD13 ILE   216      49.042  52.887  59.771  1.00  0.00           H  
ATOM   3417  C   ILE   216      51.020  53.638  64.306  1.00  0.00           C  
ATOM   3418  O   ILE   216      51.880  52.772  64.435  1.00  0.00           O  
ATOM   3419  N   LYS   217      51.320  54.922  64.519  1.00  0.00           N  
ATOM   3420  H   LYS   217      50.542  55.561  64.432  1.00  0.00           H  
ATOM   3421  CA  LYS   217      52.717  55.382  64.461  1.00  0.00           C  
ATOM   3422  HA  LYS   217      53.119  54.989  63.527  1.00  0.00           H  
ATOM   3423  CB  LYS   217      52.884  56.967  64.508  1.00  0.00           C  
ATOM   3424  HB2 LYS   217      52.292  57.272  63.646  1.00  0.00           H  
ATOM   3425  HB3 LYS   217      52.527  57.353  65.463  1.00  0.00           H  
ATOM   3426  CG  LYS   217      54.305  57.518  64.292  1.00  0.00           C  
ATOM   3427  HG2 LYS   217      54.996  57.116  65.033  1.00  0.00           H  
ATOM   3428  HG3 LYS   217      54.638  57.098  63.343  1.00  0.00           H  
ATOM   3429  CD  LYS   217      54.506  58.975  64.331  1.00  0.00           C  
ATOM   3430  HD2 LYS   217      53.956  59.455  63.521  1.00  0.00           H  
ATOM   3431  HD3 LYS   217      54.211  59.367  65.304  1.00  0.00           H  
ATOM   3432  CE  LYS   217      55.991  59.231  63.856  1.00  0.00           C  
ATOM   3433  HE2 LYS   217      56.632  58.623  64.494  1.00  0.00           H  
ATOM   3434  HE3 LYS   217      56.052  58.903  62.818  1.00  0.00           H  
ATOM   3435  NZ  LYS   217      56.317  60.652  63.928  1.00  0.00           N  
ATOM   3436  HZ1 LYS   217      57.147  60.804  63.372  1.00  0.00           H  
ATOM   3437  HZ2 LYS   217      55.600  61.219  63.499  1.00  0.00           H  
ATOM   3438  HZ3 LYS   217      56.288  61.027  64.866  1.00  0.00           H  
ATOM   3439  C   LYS   217      53.540  54.728  65.593  1.00  0.00           C  
ATOM   3440  O   LYS   217      54.641  54.342  65.269  1.00  0.00           O  
ATOM   3441  N   PRO   218      52.985  54.492  66.806  1.00  0.00           N  
ATOM   3442  CD  PRO   218      51.677  54.758  67.247  1.00  0.00           C  
ATOM   3443  HD2 PRO   218      51.102  53.882  66.949  1.00  0.00           H  
ATOM   3444  HD3 PRO   218      51.339  55.690  66.794  1.00  0.00           H  
ATOM   3445  CG  PRO   218      51.614  54.887  68.751  1.00  0.00           C  
ATOM   3446  HG2 PRO   218      50.630  54.636  69.148  1.00  0.00           H  
ATOM   3447  HG3 PRO   218      51.838  55.948  68.868  1.00  0.00           H  
ATOM   3448  CB  PRO   218      52.770  54.037  69.187  1.00  0.00           C  
ATOM   3449  HB2 PRO   218      52.448  53.021  69.414  1.00  0.00           H  
ATOM   3450  HB3 PRO   218      53.302  54.467  70.036  1.00  0.00           H  
ATOM   3451  CA  PRO   218      53.701  54.023  68.006  1.00  0.00           C  
ATOM   3452  HA  PRO   218      54.542  54.691  68.196  1.00  0.00           H  
ATOM   3453  C   PRO   218      54.245  52.667  67.842  1.00  0.00           C  
ATOM   3454  O   PRO   218      55.424  52.355  68.124  1.00  0.00           O  
ATOM   3455  N   LEU   219      53.465  51.779  67.149  1.00  0.00           N  
ATOM   3456  H   LEU   219      52.486  51.968  66.993  1.00  0.00           H  
ATOM   3457  CA  LEU   219      53.955  50.476  66.860  1.00  0.00           C  
ATOM   3458  HA  LEU   219      54.409  50.073  67.765  1.00  0.00           H  
ATOM   3459  CB  LEU   219      52.705  49.694  66.449  1.00  0.00           C  
ATOM   3460  HB2 LEU   219      52.165  49.530  67.381  1.00  0.00           H  
ATOM   3461  HB3 LEU   219      52.015  50.323  65.885  1.00  0.00           H  
ATOM   3462  CG  LEU   219      52.834  48.309  65.831  1.00  0.00           C  
ATOM   3463  HG  LEU   219      53.512  48.360  64.979  1.00  0.00           H  
ATOM   3464  CD1 LEU   219      53.501  47.352  66.880  1.00  0.00           C  
ATOM   3465 HD11 LEU   219      53.918  46.438  66.458  1.00  0.00           H  
ATOM   3466 HD12 LEU   219      54.420  47.786  67.273  1.00  0.00           H  
ATOM   3467 HD13 LEU   219      52.749  47.107  67.631  1.00  0.00           H  
ATOM   3468  CD2 LEU   219      51.400  47.773  65.443  1.00  0.00           C  
ATOM   3469 HD21 LEU   219      51.556  46.915  64.790  1.00  0.00           H  
ATOM   3470 HD22 LEU   219      50.849  47.474  66.335  1.00  0.00           H  
ATOM   3471 HD23 LEU   219      50.774  48.418  64.826  1.00  0.00           H  
ATOM   3472  C   LEU   219      55.022  50.485  65.736  1.00  0.00           C  
ATOM   3473  O   LEU   219      56.014  49.735  65.852  1.00  0.00           O  
ATOM   3474  N   TYR   220      54.884  51.378  64.771  1.00  0.00           N  
ATOM   3475  H   TYR   220      54.014  51.890  64.743  1.00  0.00           H  
ATOM   3476  CA  TYR   220      55.944  51.543  63.766  1.00  0.00           C  
ATOM   3477  HA  TYR   220      56.164  50.558  63.356  1.00  0.00           H  
ATOM   3478  CB  TYR   220      55.384  52.515  62.637  1.00  0.00           C  
ATOM   3479  HB2 TYR   220      54.438  52.161  62.227  1.00  0.00           H  
ATOM   3480  HB3 TYR   220      55.046  53.458  63.067  1.00  0.00           H  
ATOM   3481  CG  TYR   220      56.378  52.652  61.596  1.00  0.00           C  
ATOM   3482  CD1 TYR   220      56.728  51.624  60.665  1.00  0.00           C  
ATOM   3483  HD1 TYR   220      56.273  50.647  60.735  1.00  0.00           H  
ATOM   3484  CE1 TYR   220      57.741  51.904  59.669  1.00  0.00           C  
ATOM   3485  HE1 TYR   220      57.950  51.140  58.936  1.00  0.00           H  
ATOM   3486  CZ  TYR   220      58.299  53.204  59.467  1.00  0.00           C  
ATOM   3487  OH  TYR   220      59.076  53.391  58.353  1.00  0.00           O  
ATOM   3488  HH  TYR   220      59.795  54.020  58.452  1.00  0.00           H  
ATOM   3489  CE2 TYR   220      57.986  54.178  60.399  1.00  0.00           C  
ATOM   3490  HE2 TYR   220      58.477  55.139  60.357  1.00  0.00           H  
ATOM   3491  CD2 TYR   220      57.094  53.893  61.447  1.00  0.00           C  
ATOM   3492  HD2 TYR   220      56.939  54.683  62.167  1.00  0.00           H  
ATOM   3493  C   TYR   220      57.230  52.040  64.385  1.00  0.00           C  
ATOM   3494  O   TYR   220      58.293  51.466  64.120  1.00  0.00           O  
ATOM   3495  N   GLU   221      57.267  53.004  65.300  1.00  0.00           N  
ATOM   3496  H   GLU   221      56.383  53.431  65.536  1.00  0.00           H  
ATOM   3497  CA  GLU   221      58.414  53.493  66.027  1.00  0.00           C  
ATOM   3498  HA  GLU   221      59.142  53.731  65.251  1.00  0.00           H  
ATOM   3499  CB  GLU   221      58.047  54.689  66.856  1.00  0.00           C  
ATOM   3500  HB2 GLU   221      57.157  54.432  67.431  1.00  0.00           H  
ATOM   3501  HB3 GLU   221      58.901  54.842  67.515  1.00  0.00           H  
ATOM   3502  CG  GLU   221      57.789  55.997  66.087  1.00  0.00           C  
ATOM   3503  HG2 GLU   221      58.706  56.084  65.505  1.00  0.00           H  
ATOM   3504  HG3 GLU   221      56.934  55.938  65.413  1.00  0.00           H  
ATOM   3505  CD  GLU   221      57.698  57.302  66.869  1.00  0.00           C  
ATOM   3506  OE1 GLU   221      56.742  57.437  67.693  1.00  0.00           O  
ATOM   3507  OE2 GLU   221      58.646  58.158  66.730  1.00  0.00           O  
ATOM   3508  C   GLU   221      59.148  52.416  66.861  1.00  0.00           C  
ATOM   3509  O   GLU   221      60.363  52.355  66.881  1.00  0.00           O  
ATOM   3510  N   HIE   222      58.372  51.489  67.430  1.00  0.00           N  
ATOM   3511  H   HIE   222      57.384  51.670  67.535  1.00  0.00           H  
ATOM   3512  CA  HIE   222      58.899  50.305  68.250  1.00  0.00           C  
ATOM   3513  HA  HIE   222      59.740  50.678  68.835  1.00  0.00           H  
ATOM   3514  CB  HIE   222      57.812  49.615  69.098  1.00  0.00           C  
ATOM   3515  HB2 HIE   222      56.857  49.696  68.578  1.00  0.00           H  
ATOM   3516  HB3 HIE   222      58.092  48.566  69.191  1.00  0.00           H  
ATOM   3517  CG  HIE   222      57.626  50.231  70.473  1.00  0.00           C  
ATOM   3518  ND1 HIE   222      58.416  49.875  71.509  1.00  0.00           N  
ATOM   3519  CE1 HIE   222      57.808  50.539  72.517  1.00  0.00           C  
ATOM   3520  HE1 HIE   222      58.088  50.404  73.551  1.00  0.00           H  
ATOM   3521  NE2 HIE   222      56.746  51.258  72.184  1.00  0.00           N  
ATOM   3522  HE2 HIE   222      56.181  51.856  72.770  1.00  0.00           H  
ATOM   3523  CD2 HIE   222      56.650  51.075  70.859  1.00  0.00           C  
ATOM   3524  HD2 HIE   222      55.975  51.523  70.145  1.00  0.00           H  
ATOM   3525  C   HIE   222      59.549  49.241  67.283  1.00  0.00           C  
ATOM   3526  O   HIE   222      60.585  48.673  67.573  1.00  0.00           O  
ATOM   3527  N   LEU   223      58.890  48.980  66.147  1.00  0.00           N  
ATOM   3528  H   LEU   223      57.975  49.355  65.941  1.00  0.00           H  
ATOM   3529  CA  LEU   223      59.397  48.136  65.118  1.00  0.00           C  
ATOM   3530  HA  LEU   223      59.581  47.140  65.521  1.00  0.00           H  
ATOM   3531  CB  LEU   223      58.312  47.872  64.056  1.00  0.00           C  
ATOM   3532  HB2 LEU   223      57.700  48.766  63.942  1.00  0.00           H  
ATOM   3533  HB3 LEU   223      58.730  47.647  63.074  1.00  0.00           H  
ATOM   3534  CG  LEU   223      57.356  46.686  64.397  1.00  0.00           C  
ATOM   3535  HG  LEU   223      56.981  46.820  65.411  1.00  0.00           H  
ATOM   3536  CD1 LEU   223      56.236  46.835  63.404  1.00  0.00           C  
ATOM   3537 HD11 LEU   223      56.526  46.696  62.362  1.00  0.00           H  
ATOM   3538 HD12 LEU   223      55.443  46.151  63.707  1.00  0.00           H  
ATOM   3539 HD13 LEU   223      55.757  47.785  63.640  1.00  0.00           H  
ATOM   3540  CD2 LEU   223      58.081  45.312  64.175  1.00  0.00           C  
ATOM   3541 HD21 LEU   223      57.505  44.440  64.485  1.00  0.00           H  
ATOM   3542 HD22 LEU   223      58.342  45.245  63.118  1.00  0.00           H  
ATOM   3543 HD23 LEU   223      59.006  45.483  64.726  1.00  0.00           H  
ATOM   3544  C   LEU   223      60.653  48.631  64.367  1.00  0.00           C  
ATOM   3545  O   LEU   223      61.631  47.940  64.248  1.00  0.00           O  
ATOM   3546  N   HIE   224      60.727  49.944  64.041  1.00  0.00           N  
ATOM   3547  H   HIE   224      59.890  50.505  64.112  1.00  0.00           H  
ATOM   3548  CA  HIE   224      61.917  50.755  63.712  1.00  0.00           C  
ATOM   3549  HA  HIE   224      62.320  50.218  62.853  1.00  0.00           H  
ATOM   3550  CB  HIE   224      61.639  52.210  63.372  1.00  0.00           C  
ATOM   3551  HB2 HIE   224      60.755  52.214  62.734  1.00  0.00           H  
ATOM   3552  HB3 HIE   224      61.612  52.707  64.342  1.00  0.00           H  
ATOM   3553  CG  HIE   224      62.715  52.913  62.613  1.00  0.00           C  
ATOM   3554  ND1 HIE   224      64.021  53.079  63.087  1.00  0.00           N  
ATOM   3555  CE1 HIE   224      64.638  53.858  62.195  1.00  0.00           C  
ATOM   3556  HE1 HIE   224      65.645  54.227  62.318  1.00  0.00           H  
ATOM   3557  NE2 HIE   224      63.712  54.188  61.203  1.00  0.00           N  
ATOM   3558  HE2 HIE   224      63.829  54.671  60.323  1.00  0.00           H  
ATOM   3559  CD2 HIE   224      62.593  53.428  61.387  1.00  0.00           C  
ATOM   3560  HD2 HIE   224      61.660  53.500  60.849  1.00  0.00           H  
ATOM   3561  C   HIE   224      63.074  50.584  64.738  1.00  0.00           C  
ATOM   3562  O   HIE   224      64.108  50.109  64.359  1.00  0.00           O  
ATOM   3563  N   ALA   225      62.759  50.768  66.072  1.00  0.00           N  
ATOM   3564  H   ALA   225      61.893  51.252  66.260  1.00  0.00           H  
ATOM   3565  CA  ALA   225      63.655  50.605  67.242  1.00  0.00           C  
ATOM   3566  HA  ALA   225      64.532  51.223  67.052  1.00  0.00           H  
ATOM   3567  CB  ALA   225      62.935  51.172  68.517  1.00  0.00           C  
ATOM   3568  HB1 ALA   225      62.559  52.186  68.386  1.00  0.00           H  
ATOM   3569  HB2 ALA   225      62.085  50.540  68.776  1.00  0.00           H  
ATOM   3570  HB3 ALA   225      63.660  51.174  69.331  1.00  0.00           H  
ATOM   3571  C   ALA   225      64.217  49.149  67.360  1.00  0.00           C  
ATOM   3572  O   ALA   225      65.357  49.019  67.734  1.00  0.00           O  
ATOM   3573  N   TYR   226      63.406  48.138  67.022  1.00  0.00           N  
ATOM   3574  H   TYR   226      62.428  48.347  66.885  1.00  0.00           H  
ATOM   3575  CA  TYR   226      63.728  46.741  67.031  1.00  0.00           C  
ATOM   3576  HA  TYR   226      64.345  46.646  67.925  1.00  0.00           H  
ATOM   3577  CB  TYR   226      62.464  45.843  67.049  1.00  0.00           C  
ATOM   3578  HB2 TYR   226      61.817  45.967  67.918  1.00  0.00           H  
ATOM   3579  HB3 TYR   226      61.858  46.105  66.182  1.00  0.00           H  
ATOM   3580  CG  TYR   226      62.823  44.296  66.912  1.00  0.00           C  
ATOM   3581  CD1 TYR   226      63.530  43.522  67.891  1.00  0.00           C  
ATOM   3582  HD1 TYR   226      63.921  43.984  68.785  1.00  0.00           H  
ATOM   3583  CE1 TYR   226      63.928  42.180  67.628  1.00  0.00           C  
ATOM   3584  HE1 TYR   226      64.471  41.554  68.320  1.00  0.00           H  
ATOM   3585  CZ  TYR   226      63.611  41.611  66.378  1.00  0.00           C  
ATOM   3586  OH  TYR   226      64.014  40.360  66.109  1.00  0.00           O  
ATOM   3587  HH  TYR   226      64.055  40.153  65.173  1.00  0.00           H  
ATOM   3588  CE2 TYR   226      62.962  42.334  65.376  1.00  0.00           C  
ATOM   3589  HE2 TYR   226      62.751  41.852  64.433  1.00  0.00           H  
ATOM   3590  CD2 TYR   226      62.476  43.636  65.669  1.00  0.00           C  
ATOM   3591  HD2 TYR   226      61.913  44.141  64.898  1.00  0.00           H  
ATOM   3592  C   TYR   226      64.567  46.387  65.804  1.00  0.00           C  
ATOM   3593  O   TYR   226      65.660  45.810  66.041  1.00  0.00           O  
ATOM   3594  N   VAL   227      64.147  46.765  64.562  1.00  0.00           N  
ATOM   3595  H   VAL   227      63.268  47.253  64.454  1.00  0.00           H  
ATOM   3596  CA  VAL   227      64.985  46.527  63.438  1.00  0.00           C  
ATOM   3597  HA  VAL   227      65.150  45.452  63.378  1.00  0.00           H  
ATOM   3598  CB  VAL   227      64.205  47.003  62.156  1.00  0.00           C  
ATOM   3599  HB  VAL   227      63.794  48.011  62.210  1.00  0.00           H  
ATOM   3600  CG1 VAL   227      64.995  47.044  60.781  1.00  0.00           C  
ATOM   3601 HG11 VAL   227      64.318  47.353  59.985  1.00  0.00           H  
ATOM   3602 HG12 VAL   227      65.700  47.869  60.889  1.00  0.00           H  
ATOM   3603 HG13 VAL   227      65.463  46.071  60.632  1.00  0.00           H  
ATOM   3604  CG2 VAL   227      63.076  45.994  61.856  1.00  0.00           C  
ATOM   3605 HG21 VAL   227      62.225  46.180  62.511  1.00  0.00           H  
ATOM   3606 HG22 VAL   227      62.676  46.218  60.867  1.00  0.00           H  
ATOM   3607 HG23 VAL   227      63.406  44.955  61.834  1.00  0.00           H  
ATOM   3608  C   VAL   227      66.319  47.168  63.465  1.00  0.00           C  
ATOM   3609  O   VAL   227      67.299  46.573  63.025  1.00  0.00           O  
ATOM   3610  N   ARG   228      66.407  48.399  63.985  1.00  0.00           N  
ATOM   3611  H   ARG   228      65.658  48.823  64.514  1.00  0.00           H  
ATOM   3612  CA  ARG   228      67.666  49.123  63.986  1.00  0.00           C  
ATOM   3613  HA  ARG   228      68.044  49.150  62.964  1.00  0.00           H  
ATOM   3614  CB  ARG   228      67.414  50.515  64.580  1.00  0.00           C  
ATOM   3615  HB2 ARG   228      66.624  51.103  64.114  1.00  0.00           H  
ATOM   3616  HB3 ARG   228      67.117  50.283  65.603  1.00  0.00           H  
ATOM   3617  CG  ARG   228      68.722  51.375  64.605  1.00  0.00           C  
ATOM   3618  HG2 ARG   228      69.566  50.716  64.807  1.00  0.00           H  
ATOM   3619  HG3 ARG   228      68.882  51.704  63.578  1.00  0.00           H  
ATOM   3620  CD  ARG   228      68.749  52.439  65.693  1.00  0.00           C  
ATOM   3621  HD2 ARG   228      68.565  51.928  66.638  1.00  0.00           H  
ATOM   3622  HD3 ARG   228      69.779  52.793  65.691  1.00  0.00           H  
ATOM   3623  NE  ARG   228      67.767  53.482  65.497  1.00  0.00           N  
ATOM   3624  HE  ARG   228      67.912  54.109  64.719  1.00  0.00           H  
ATOM   3625  CZ  ARG   228      66.793  53.898  66.311  1.00  0.00           C  
ATOM   3626  NH1 ARG   228      66.237  54.923  65.827  1.00  0.00           N  
ATOM   3627 HH11 ARG   228      66.590  55.291  64.955  1.00  0.00           H  
ATOM   3628 HH12 ARG   228      65.416  55.282  66.294  1.00  0.00           H  
ATOM   3629  NH2 ARG   228      66.341  53.219  67.304  1.00  0.00           N  
ATOM   3630 HH21 ARG   228      66.962  52.510  67.668  1.00  0.00           H  
ATOM   3631 HH22 ARG   228      65.518  53.471  67.833  1.00  0.00           H  
ATOM   3632  C   ARG   228      68.676  48.346  64.906  1.00  0.00           C  
ATOM   3633  O   ARG   228      69.853  48.263  64.478  1.00  0.00           O  
ATOM   3634  N   ALA   229      68.194  47.693  65.994  1.00  0.00           N  
ATOM   3635  H   ALA   229      67.197  47.540  66.032  1.00  0.00           H  
ATOM   3636  CA  ALA   229      69.048  47.016  66.919  1.00  0.00           C  
ATOM   3637  HA  ALA   229      69.951  47.613  67.048  1.00  0.00           H  
ATOM   3638  CB  ALA   229      68.292  46.842  68.204  1.00  0.00           C  
ATOM   3639  HB1 ALA   229      67.312  46.491  67.883  1.00  0.00           H  
ATOM   3640  HB2 ALA   229      68.796  46.186  68.914  1.00  0.00           H  
ATOM   3641  HB3 ALA   229      68.108  47.719  68.824  1.00  0.00           H  
ATOM   3642  C   ALA   229      69.545  45.635  66.289  1.00  0.00           C  
ATOM   3643  O   ALA   229      70.680  45.275  66.476  1.00  0.00           O  
ATOM   3644  N   LYS   230      68.726  44.930  65.489  1.00  0.00           N  
ATOM   3645  H   LYS   230      67.757  45.217  65.472  1.00  0.00           H  
ATOM   3646  CA  LYS   230      69.091  43.771  64.682  1.00  0.00           C  
ATOM   3647  HA  LYS   230      69.671  43.119  65.335  1.00  0.00           H  
ATOM   3648  CB  LYS   230      67.854  43.032  64.301  1.00  0.00           C  
ATOM   3649  HB2 LYS   230      67.168  43.753  63.857  1.00  0.00           H  
ATOM   3650  HB3 LYS   230      68.014  42.236  63.574  1.00  0.00           H  
ATOM   3651  CG  LYS   230      67.056  42.459  65.582  1.00  0.00           C  
ATOM   3652  HG2 LYS   230      66.686  43.231  66.257  1.00  0.00           H  
ATOM   3653  HG3 LYS   230      66.204  41.875  65.233  1.00  0.00           H  
ATOM   3654  CD  LYS   230      67.890  41.421  66.319  1.00  0.00           C  
ATOM   3655  HD2 LYS   230      68.224  40.642  65.633  1.00  0.00           H  
ATOM   3656  HD3 LYS   230      68.763  41.815  66.839  1.00  0.00           H  
ATOM   3657  CE  LYS   230      67.094  40.694  67.418  1.00  0.00           C  
ATOM   3658  HE2 LYS   230      66.287  41.303  67.826  1.00  0.00           H  
ATOM   3659  HE3 LYS   230      66.688  39.809  66.928  1.00  0.00           H  
ATOM   3660  NZ  LYS   230      67.902  40.339  68.626  1.00  0.00           N  
ATOM   3661  HZ1 LYS   230      68.470  39.522  68.450  1.00  0.00           H  
ATOM   3662  HZ2 LYS   230      68.632  41.009  68.825  1.00  0.00           H  
ATOM   3663  HZ3 LYS   230      67.421  40.097  69.481  1.00  0.00           H  
ATOM   3664  C   LYS   230      70.085  44.141  63.545  1.00  0.00           C  
ATOM   3665  O   LYS   230      70.988  43.378  63.152  1.00  0.00           O  
ATOM   3666  N   LEU   231      69.895  45.262  62.867  1.00  0.00           N  
ATOM   3667  H   LEU   231      69.139  45.801  63.264  1.00  0.00           H  
ATOM   3668  CA  LEU   231      70.949  45.800  61.876  1.00  0.00           C  
ATOM   3669  HA  LEU   231      71.307  44.976  61.259  1.00  0.00           H  
ATOM   3670  CB  LEU   231      70.232  46.789  60.935  1.00  0.00           C  
ATOM   3671  HB2 LEU   231      69.348  47.066  61.509  1.00  0.00           H  
ATOM   3672  HB3 LEU   231      70.821  47.695  60.793  1.00  0.00           H  
ATOM   3673  CG  LEU   231      69.848  46.281  59.453  1.00  0.00           C  
ATOM   3674  HG  LEU   231      70.714  45.977  58.865  1.00  0.00           H  
ATOM   3675  CD1 LEU   231      68.930  45.100  59.532  1.00  0.00           C  
ATOM   3676 HD11 LEU   231      68.876  44.679  58.528  1.00  0.00           H  
ATOM   3677 HD12 LEU   231      69.320  44.393  60.264  1.00  0.00           H  
ATOM   3678 HD13 LEU   231      67.889  45.377  59.695  1.00  0.00           H  
ATOM   3679  CD2 LEU   231      69.162  47.454  58.781  1.00  0.00           C  
ATOM   3680 HD21 LEU   231      68.242  47.735  59.294  1.00  0.00           H  
ATOM   3681 HD22 LEU   231      69.829  48.301  58.615  1.00  0.00           H  
ATOM   3682 HD23 LEU   231      68.808  47.152  57.796  1.00  0.00           H  
ATOM   3683  C   LEU   231      72.257  46.276  62.560  1.00  0.00           C  
ATOM   3684  O   LEU   231      73.255  45.947  62.016  1.00  0.00           O  
ATOM   3685  N   MET   232      72.223  46.922  63.741  1.00  0.00           N  
ATOM   3686  H   MET   232      71.391  47.365  64.106  1.00  0.00           H  
ATOM   3687  CA  MET   232      73.502  47.145  64.492  1.00  0.00           C  
ATOM   3688  HA  MET   232      74.045  47.824  63.836  1.00  0.00           H  
ATOM   3689  CB  MET   232      73.125  47.775  65.824  1.00  0.00           C  
ATOM   3690  HB2 MET   232      72.317  47.291  66.372  1.00  0.00           H  
ATOM   3691  HB3 MET   232      74.036  47.700  66.418  1.00  0.00           H  
ATOM   3692  CG  MET   232      72.740  49.302  65.760  1.00  0.00           C  
ATOM   3693  HG2 MET   232      73.705  49.777  65.937  1.00  0.00           H  
ATOM   3694  HG3 MET   232      72.175  49.538  64.858  1.00  0.00           H  
ATOM   3695  SD  MET   232      71.804  49.794  67.277  1.00  0.00           S  
ATOM   3696  CE  MET   232      73.155  49.862  68.451  1.00  0.00           C  
ATOM   3697  HE1 MET   232      72.769  49.712  69.459  1.00  0.00           H  
ATOM   3698  HE2 MET   232      73.918  49.096  68.310  1.00  0.00           H  
ATOM   3699  HE3 MET   232      73.600  50.853  68.357  1.00  0.00           H  
ATOM   3700  C   MET   232      74.308  45.807  64.700  1.00  0.00           C  
ATOM   3701  O   MET   232      75.568  45.847  64.734  1.00  0.00           O  
ATOM   3702  N   ASN   233      73.650  44.673  64.898  1.00  0.00           N  
ATOM   3703  H   ASN   233      72.643  44.690  64.823  1.00  0.00           H  
ATOM   3704  CA  ASN   233      74.356  43.412  64.912  1.00  0.00           C  
ATOM   3705  HA  ASN   233      75.292  43.506  65.461  1.00  0.00           H  
ATOM   3706  CB  ASN   233      73.517  42.266  65.542  1.00  0.00           C  
ATOM   3707  HB2 ASN   233      72.615  42.043  64.973  1.00  0.00           H  
ATOM   3708  HB3 ASN   233      74.025  41.302  65.567  1.00  0.00           H  
ATOM   3709  CG  ASN   233      72.905  42.577  66.903  1.00  0.00           C  
ATOM   3710  OD1 ASN   233      73.413  43.308  67.712  1.00  0.00           O  
ATOM   3711  ND2 ASN   233      71.823  41.946  67.212  1.00  0.00           N  
ATOM   3712 HD21 ASN   233      71.323  42.025  68.086  1.00  0.00           H  
ATOM   3713 HD22 ASN   233      71.425  41.253  66.595  1.00  0.00           H  
ATOM   3714  C   ASN   233      74.854  42.949  63.483  1.00  0.00           C  
ATOM   3715  O   ASN   233      75.917  42.383  63.405  1.00  0.00           O  
ATOM   3716  N   ALA   234      74.168  43.201  62.369  1.00  0.00           N  
ATOM   3717  H   ALA   234      73.373  43.823  62.350  1.00  0.00           H  
ATOM   3718  CA  ALA   234      74.654  42.768  61.037  1.00  0.00           C  
ATOM   3719  HA  ALA   234      75.021  41.741  61.036  1.00  0.00           H  
ATOM   3720  CB  ALA   234      73.408  42.828  60.085  1.00  0.00           C  
ATOM   3721  HB1 ALA   234      72.893  43.788  60.070  1.00  0.00           H  
ATOM   3722  HB2 ALA   234      73.732  42.541  59.085  1.00  0.00           H  
ATOM   3723  HB3 ALA   234      72.691  42.118  60.499  1.00  0.00           H  
ATOM   3724  C   ALA   234      75.828  43.613  60.536  1.00  0.00           C  
ATOM   3725  O   ALA   234      76.749  43.016  59.884  1.00  0.00           O  
ATOM   3726  N   TYR   235      75.882  44.932  60.852  1.00  0.00           N  
ATOM   3727  H   TYR   235      75.101  45.405  61.285  1.00  0.00           H  
ATOM   3728  CA  TYR   235      76.806  45.965  60.279  1.00  0.00           C  
ATOM   3729  HA  TYR   235      77.497  45.450  59.612  1.00  0.00           H  
ATOM   3730  CB  TYR   235      76.061  47.105  59.655  1.00  0.00           C  
ATOM   3731  HB2 TYR   235      75.303  47.452  60.357  1.00  0.00           H  
ATOM   3732  HB3 TYR   235      76.718  47.949  59.444  1.00  0.00           H  
ATOM   3733  CG  TYR   235      75.348  46.792  58.342  1.00  0.00           C  
ATOM   3734  CD1 TYR   235      76.149  46.615  57.188  1.00  0.00           C  
ATOM   3735  HD1 TYR   235      77.190  46.897  57.235  1.00  0.00           H  
ATOM   3736  CE1 TYR   235      75.642  46.154  56.016  1.00  0.00           C  
ATOM   3737  HE1 TYR   235      76.356  46.219  55.209  1.00  0.00           H  
ATOM   3738  CZ  TYR   235      74.261  45.811  55.972  1.00  0.00           C  
ATOM   3739  OH  TYR   235      73.795  45.320  54.827  1.00  0.00           O  
ATOM   3740  HH  TYR   235      72.845  45.275  54.957  1.00  0.00           H  
ATOM   3741  CE2 TYR   235      73.439  46.016  57.086  1.00  0.00           C  
ATOM   3742  HE2 TYR   235      72.389  45.768  57.040  1.00  0.00           H  
ATOM   3743  CD2 TYR   235      73.988  46.546  58.292  1.00  0.00           C  
ATOM   3744  HD2 TYR   235      73.521  46.466  59.262  1.00  0.00           H  
ATOM   3745  C   TYR   235      77.722  46.510  61.325  1.00  0.00           C  
ATOM   3746  O   TYR   235      77.180  46.819  62.419  1.00  0.00           O  
ATOM   3747  N   PRO   236      79.008  46.820  60.979  1.00  0.00           N  
ATOM   3748  CD  PRO   236      79.696  46.284  59.841  1.00  0.00           C  
ATOM   3749  HD2 PRO   236      79.272  46.630  58.898  1.00  0.00           H  
ATOM   3750  HD3 PRO   236      79.533  45.209  59.916  1.00  0.00           H  
ATOM   3751  CG  PRO   236      81.160  46.726  59.862  1.00  0.00           C  
ATOM   3752  HG2 PRO   236      81.394  47.696  59.422  1.00  0.00           H  
ATOM   3753  HG3 PRO   236      81.696  45.937  59.334  1.00  0.00           H  
ATOM   3754  CB  PRO   236      81.355  46.771  61.362  1.00  0.00           C  
ATOM   3755  HB2 PRO   236      82.217  47.389  61.612  1.00  0.00           H  
ATOM   3756  HB3 PRO   236      81.486  45.784  61.805  1.00  0.00           H  
ATOM   3757  CA  PRO   236      80.042  47.305  61.908  1.00  0.00           C  
ATOM   3758  HA  PRO   236      79.971  46.899  62.917  1.00  0.00           H  
ATOM   3759  C   PRO   236      79.970  48.811  62.051  1.00  0.00           C  
ATOM   3760  O   PRO   236      80.586  49.468  61.241  1.00  0.00           O  
ATOM   3761  N   SER   237      79.333  49.408  63.091  1.00  0.00           N  
ATOM   3762  H   SER   237      78.857  48.771  63.714  1.00  0.00           H  
ATOM   3763  CA  SER   237      79.478  50.849  63.522  1.00  0.00           C  
ATOM   3764  HA  SER   237      78.803  50.857  64.377  1.00  0.00           H  
ATOM   3765  CB  SER   237      80.835  51.201  64.164  1.00  0.00           C  
ATOM   3766  HB2 SER   237      81.588  51.151  63.377  1.00  0.00           H  
ATOM   3767  HB3 SER   237      80.797  52.138  64.719  1.00  0.00           H  
ATOM   3768  OG  SER   237      81.285  50.291  65.207  1.00  0.00           O  
ATOM   3769  HG  SER   237      80.918  50.485  66.073  1.00  0.00           H  
ATOM   3770  C   SER   237      79.064  51.940  62.505  1.00  0.00           C  
ATOM   3771  O   SER   237      79.367  53.124  62.719  1.00  0.00           O  
ATOM   3772  N   TYR   238      78.369  51.589  61.399  1.00  0.00           N  
ATOM   3773  H   TYR   238      78.166  50.611  61.244  1.00  0.00           H  
ATOM   3774  CA  TYR   238      77.746  52.620  60.528  1.00  0.00           C  
ATOM   3775  HA  TYR   238      78.469  53.391  60.261  1.00  0.00           H  
ATOM   3776  CB  TYR   238      77.263  52.061  59.124  1.00  0.00           C  
ATOM   3777  HB2 TYR   238      76.481  51.309  59.225  1.00  0.00           H  
ATOM   3778  HB3 TYR   238      76.919  52.944  58.587  1.00  0.00           H  
ATOM   3779  CG  TYR   238      78.414  51.452  58.308  1.00  0.00           C  
ATOM   3780  CD1 TYR   238      78.617  50.047  58.076  1.00  0.00           C  
ATOM   3781  HD1 TYR   238      78.042  49.292  58.591  1.00  0.00           H  
ATOM   3782  CE1 TYR   238      79.578  49.612  57.106  1.00  0.00           C  
ATOM   3783  HE1 TYR   238      79.628  48.537  57.010  1.00  0.00           H  
ATOM   3784  CZ  TYR   238      80.469  50.512  56.496  1.00  0.00           C  
ATOM   3785  OH  TYR   238      81.448  50.086  55.641  1.00  0.00           O  
ATOM   3786  HH  TYR   238      82.027  50.757  55.271  1.00  0.00           H  
ATOM   3787  CE2 TYR   238      80.363  51.916  56.812  1.00  0.00           C  
ATOM   3788  HE2 TYR   238      81.064  52.623  56.395  1.00  0.00           H  
ATOM   3789  CD2 TYR   238      79.369  52.351  57.721  1.00  0.00           C  
ATOM   3790  HD2 TYR   238      79.266  53.417  57.859  1.00  0.00           H  
ATOM   3791  C   TYR   238      76.620  53.271  61.223  1.00  0.00           C  
ATOM   3792  O   TYR   238      76.489  54.463  61.087  1.00  0.00           O  
ATOM   3793  N   ILE   239      75.817  52.561  62.076  1.00  0.00           N  
ATOM   3794  H   ILE   239      76.095  51.612  62.282  1.00  0.00           H  
ATOM   3795  CA  ILE   239      74.590  52.975  62.743  1.00  0.00           C  
ATOM   3796  HA  ILE   239      74.364  53.958  62.328  1.00  0.00           H  
ATOM   3797  CB  ILE   239      73.452  51.949  62.507  1.00  0.00           C  
ATOM   3798  HB  ILE   239      73.769  50.955  62.823  1.00  0.00           H  
ATOM   3799  CG2 ILE   239      72.195  52.378  63.276  1.00  0.00           C  
ATOM   3800 HG21 ILE   239      71.797  53.343  62.962  1.00  0.00           H  
ATOM   3801 HG22 ILE   239      71.373  51.676  63.128  1.00  0.00           H  
ATOM   3802 HG23 ILE   239      72.348  52.267  64.350  1.00  0.00           H  
ATOM   3803  CG1 ILE   239      72.974  51.764  61.067  1.00  0.00           C  
ATOM   3804 HG12 ILE   239      72.214  52.514  60.849  1.00  0.00           H  
ATOM   3805 HG13 ILE   239      73.882  52.010  60.514  1.00  0.00           H  
ATOM   3806  CD1 ILE   239      72.577  50.305  60.711  1.00  0.00           C  
ATOM   3807 HD11 ILE   239      73.350  49.576  60.950  1.00  0.00           H  
ATOM   3808 HD12 ILE   239      71.689  50.005  61.268  1.00  0.00           H  
ATOM   3809 HD13 ILE   239      72.335  50.116  59.665  1.00  0.00           H  
ATOM   3810  C   ILE   239      74.905  53.450  64.137  1.00  0.00           C  
ATOM   3811  O   ILE   239      75.822  52.927  64.829  1.00  0.00           O  
ATOM   3812  N   SER   240      74.215  54.520  64.499  1.00  0.00           N  
ATOM   3813  H   SER   240      73.511  54.777  63.822  1.00  0.00           H  
ATOM   3814  CA  SER   240      74.158  55.110  65.860  1.00  0.00           C  
ATOM   3815  HA  SER   240      74.976  54.723  66.467  1.00  0.00           H  
ATOM   3816  CB  SER   240      74.213  56.641  65.850  1.00  0.00           C  
ATOM   3817  HB2 SER   240      75.071  57.058  65.322  1.00  0.00           H  
ATOM   3818  HB3 SER   240      73.301  57.060  65.424  1.00  0.00           H  
ATOM   3819  OG  SER   240      74.340  57.076  67.209  1.00  0.00           O  
ATOM   3820  HG  SER   240      75.289  57.135  67.343  1.00  0.00           H  
ATOM   3821  C   SER   240      72.777  54.699  66.366  1.00  0.00           C  
ATOM   3822  O   SER   240      71.855  54.813  65.546  1.00  0.00           O  
ATOM   3823  N   PRO   241      72.623  54.282  67.654  1.00  0.00           N  
ATOM   3824  CD  PRO   241      73.824  54.076  68.488  1.00  0.00           C  
ATOM   3825  HD2 PRO   241      74.627  54.777  68.263  1.00  0.00           H  
ATOM   3826  HD3 PRO   241      74.214  53.072  68.322  1.00  0.00           H  
ATOM   3827  CG  PRO   241      73.226  54.196  69.875  1.00  0.00           C  
ATOM   3828  HG2 PRO   241      72.982  55.204  70.212  1.00  0.00           H  
ATOM   3829  HG3 PRO   241      73.890  53.770  70.626  1.00  0.00           H  
ATOM   3830  CB  PRO   241      71.907  53.376  69.701  1.00  0.00           C  
ATOM   3831  HB2 PRO   241      71.175  53.786  70.396  1.00  0.00           H  
ATOM   3832  HB3 PRO   241      72.245  52.354  69.873  1.00  0.00           H  
ATOM   3833  CA  PRO   241      71.439  53.663  68.249  1.00  0.00           C  
ATOM   3834  HA  PRO   241      71.329  52.715  67.722  1.00  0.00           H  
ATOM   3835  C   PRO   241      70.150  54.468  68.159  1.00  0.00           C  
ATOM   3836  O   PRO   241      69.132  53.887  68.431  1.00  0.00           O  
ATOM   3837  N   ILE   242      70.259  55.731  67.828  1.00  0.00           N  
ATOM   3838  H   ILE   242      71.170  56.069  67.553  1.00  0.00           H  
ATOM   3839  CA  ILE   242      69.168  56.698  67.764  1.00  0.00           C  
ATOM   3840  HA  ILE   242      68.239  56.198  68.037  1.00  0.00           H  
ATOM   3841  CB  ILE   242      69.331  57.938  68.770  1.00  0.00           C  
ATOM   3842  HB  ILE   242      68.378  58.467  68.785  1.00  0.00           H  
ATOM   3843  CG2 ILE   242      69.679  57.486  70.162  1.00  0.00           C  
ATOM   3844 HG21 ILE   242      69.486  58.241  70.925  1.00  0.00           H  
ATOM   3845 HG22 ILE   242      69.130  56.578  70.409  1.00  0.00           H  
ATOM   3846 HG23 ILE   242      70.709  57.144  70.266  1.00  0.00           H  
ATOM   3847  CG1 ILE   242      70.370  59.070  68.354  1.00  0.00           C  
ATOM   3848 HG12 ILE   242      71.360  58.615  68.382  1.00  0.00           H  
ATOM   3849 HG13 ILE   242      70.088  59.356  67.341  1.00  0.00           H  
ATOM   3850  CD1 ILE   242      70.390  60.368  69.101  1.00  0.00           C  
ATOM   3851 HD11 ILE   242      69.419  60.862  69.111  1.00  0.00           H  
ATOM   3852 HD12 ILE   242      70.739  60.176  70.115  1.00  0.00           H  
ATOM   3853 HD13 ILE   242      71.196  60.969  68.678  1.00  0.00           H  
ATOM   3854  C   ILE   242      68.798  57.142  66.336  1.00  0.00           C  
ATOM   3855  O   ILE   242      67.897  57.961  66.137  1.00  0.00           O  
ATOM   3856  N   GLY   243      69.517  56.652  65.326  1.00  0.00           N  
ATOM   3857  H   GLY   243      70.265  55.989  65.476  1.00  0.00           H  
ATOM   3858  CA  GLY   243      69.545  57.085  63.898  1.00  0.00           C  
ATOM   3859  HA2 GLY   243      69.485  58.165  63.765  1.00  0.00           H  
ATOM   3860  HA3 GLY   243      70.325  56.527  63.380  1.00  0.00           H  
ATOM   3861  C   GLY   243      68.259  56.637  63.043  1.00  0.00           C  
ATOM   3862  O   GLY   243      67.529  55.730  63.421  1.00  0.00           O  
ATOM   3863  N   CYS   244      68.055  57.238  61.864  1.00  0.00           N  
ATOM   3864  H   CYS   244      68.524  58.102  61.635  1.00  0.00           H  
ATOM   3865  CA  CYS   244      67.320  56.580  60.755  1.00  0.00           C  
ATOM   3866  HA  CYS   244      66.339  56.344  61.165  1.00  0.00           H  
ATOM   3867  CB  CYS   244      67.296  57.478  59.565  1.00  0.00           C  
ATOM   3868  HB2 CYS   244      68.293  57.825  59.294  1.00  0.00           H  
ATOM   3869  HB3 CYS   244      66.804  56.990  58.725  1.00  0.00           H  
ATOM   3870  SG  CYS   244      66.417  59.041  59.882  1.00  0.00           S  
ATOM   3871  HG  CYS   244      66.916  59.372  61.076  1.00  0.00           H  
ATOM   3872  C   CYS   244      67.890  55.186  60.266  1.00  0.00           C  
ATOM   3873  O   CYS   244      68.985  54.753  60.692  1.00  0.00           O  
ATOM   3874  N   LEU   245      67.185  54.512  59.400  1.00  0.00           N  
ATOM   3875  H   LEU   245      66.299  54.924  59.145  1.00  0.00           H  
ATOM   3876  CA  LEU   245      67.818  53.420  58.500  1.00  0.00           C  
ATOM   3877  HA  LEU   245      68.515  52.787  59.051  1.00  0.00           H  
ATOM   3878  CB  LEU   245      66.704  52.525  57.879  1.00  0.00           C  
ATOM   3879  HB2 LEU   245      66.106  53.250  57.328  1.00  0.00           H  
ATOM   3880  HB3 LEU   245      67.041  51.924  57.034  1.00  0.00           H  
ATOM   3881  CG  LEU   245      66.036  51.666  58.948  1.00  0.00           C  
ATOM   3882  HG  LEU   245      65.854  52.250  59.849  1.00  0.00           H  
ATOM   3883  CD1 LEU   245      64.772  51.017  58.471  1.00  0.00           C  
ATOM   3884 HD11 LEU   245      64.015  51.712  58.110  1.00  0.00           H  
ATOM   3885 HD12 LEU   245      64.924  50.354  57.618  1.00  0.00           H  
ATOM   3886 HD13 LEU   245      64.277  50.416  59.234  1.00  0.00           H  
ATOM   3887  CD2 LEU   245      66.943  50.555  59.432  1.00  0.00           C  
ATOM   3888 HD21 LEU   245      67.641  50.909  60.191  1.00  0.00           H  
ATOM   3889 HD22 LEU   245      66.522  49.667  59.905  1.00  0.00           H  
ATOM   3890 HD23 LEU   245      67.378  50.144  58.521  1.00  0.00           H  
ATOM   3891  C   LEU   245      68.613  54.163  57.434  1.00  0.00           C  
ATOM   3892  O   LEU   245      68.126  55.206  56.868  1.00  0.00           O  
ATOM   3893  N   PRO   246      69.864  53.744  57.079  1.00  0.00           N  
ATOM   3894  CD  PRO   246      70.850  53.152  57.918  1.00  0.00           C  
ATOM   3895  HD2 PRO   246      70.776  52.064  57.906  1.00  0.00           H  
ATOM   3896  HD3 PRO   246      70.763  53.563  58.924  1.00  0.00           H  
ATOM   3897  CG  PRO   246      72.195  53.607  57.468  1.00  0.00           C  
ATOM   3898  HG2 PRO   246      73.082  53.018  57.702  1.00  0.00           H  
ATOM   3899  HG3 PRO   246      72.212  54.583  57.954  1.00  0.00           H  
ATOM   3900  CB  PRO   246      71.949  53.664  56.001  1.00  0.00           C  
ATOM   3901  HB2 PRO   246      71.938  52.662  55.572  1.00  0.00           H  
ATOM   3902  HB3 PRO   246      72.788  54.245  55.619  1.00  0.00           H  
ATOM   3903  CA  PRO   246      70.554  54.197  55.829  1.00  0.00           C  
ATOM   3904  HA  PRO   246      70.599  55.284  55.759  1.00  0.00           H  
ATOM   3905  C   PRO   246      69.754  53.601  54.643  1.00  0.00           C  
ATOM   3906  O   PRO   246      69.466  52.408  54.531  1.00  0.00           O  
ATOM   3907  N   ALA   247      69.308  54.489  53.692  1.00  0.00           N  
ATOM   3908  H   ALA   247      69.605  55.454  53.656  1.00  0.00           H  
ATOM   3909  CA  ALA   247      68.320  54.138  52.635  1.00  0.00           C  
ATOM   3910  HA  ALA   247      67.346  53.895  53.060  1.00  0.00           H  
ATOM   3911  CB  ALA   247      68.201  55.388  51.780  1.00  0.00           C  
ATOM   3912  HB1 ALA   247      69.161  55.546  51.288  1.00  0.00           H  
ATOM   3913  HB2 ALA   247      67.368  55.239  51.092  1.00  0.00           H  
ATOM   3914  HB3 ALA   247      68.008  56.287  52.366  1.00  0.00           H  
ATOM   3915  C   ALA   247      68.718  53.010  51.666  1.00  0.00           C  
ATOM   3916  O   ALA   247      67.940  52.577  50.834  1.00  0.00           O  
ATOM   3917  N   HIE   248      69.978  52.591  51.643  1.00  0.00           N  
ATOM   3918  H   HIE   248      70.625  53.115  52.214  1.00  0.00           H  
ATOM   3919  CA  HIE   248      70.520  51.428  50.904  1.00  0.00           C  
ATOM   3920  HA  HIE   248      69.759  51.164  50.170  1.00  0.00           H  
ATOM   3921  CB  HIE   248      71.856  51.824  50.194  1.00  0.00           C  
ATOM   3922  HB2 HIE   248      72.106  50.968  49.567  1.00  0.00           H  
ATOM   3923  HB3 HIE   248      71.602  52.696  49.592  1.00  0.00           H  
ATOM   3924  CG  HIE   248      73.098  52.037  51.135  1.00  0.00           C  
ATOM   3925  ND1 HIE   248      73.212  53.023  52.094  1.00  0.00           N  
ATOM   3926  CE1 HIE   248      74.395  52.783  52.781  1.00  0.00           C  
ATOM   3927  HE1 HIE   248      74.846  53.456  53.495  1.00  0.00           H  
ATOM   3928  NE2 HIE   248      74.978  51.749  52.180  1.00  0.00           N  
ATOM   3929  HE2 HIE   248      75.951  51.512  52.310  1.00  0.00           H  
ATOM   3930  CD2 HIE   248      74.138  51.166  51.304  1.00  0.00           C  
ATOM   3931  HD2 HIE   248      74.237  50.251  50.740  1.00  0.00           H  
ATOM   3932  C   HIE   248      70.766  50.083  51.682  1.00  0.00           C  
ATOM   3933  O   HIE   248      71.174  49.045  51.142  1.00  0.00           O  
ATOM   3934  N   LEU   249      70.285  50.078  52.943  1.00  0.00           N  
ATOM   3935  H   LEU   249      69.996  50.946  53.372  1.00  0.00           H  
ATOM   3936  CA  LEU   249      70.509  48.861  53.868  1.00  0.00           C  
ATOM   3937  HA  LEU   249      71.201  48.172  53.385  1.00  0.00           H  
ATOM   3938  CB  LEU   249      71.346  49.103  55.176  1.00  0.00           C  
ATOM   3939  HB2 LEU   249      70.793  49.820  55.783  1.00  0.00           H  
ATOM   3940  HB3 LEU   249      71.418  48.173  55.740  1.00  0.00           H  
ATOM   3941  CG  LEU   249      72.747  49.700  55.001  1.00  0.00           C  
ATOM   3942  HG  LEU   249      72.719  50.698  54.564  1.00  0.00           H  
ATOM   3943  CD1 LEU   249      73.293  49.836  56.460  1.00  0.00           C  
ATOM   3944 HD11 LEU   249      73.424  48.891  56.986  1.00  0.00           H  
ATOM   3945 HD12 LEU   249      74.311  50.217  56.378  1.00  0.00           H  
ATOM   3946 HD13 LEU   249      72.636  50.444  57.081  1.00  0.00           H  
ATOM   3947  CD2 LEU   249      73.674  48.904  54.117  1.00  0.00           C  
ATOM   3948 HD21 LEU   249      74.700  49.183  54.359  1.00  0.00           H  
ATOM   3949 HD22 LEU   249      73.564  47.838  54.314  1.00  0.00           H  
ATOM   3950 HD23 LEU   249      73.598  49.199  53.071  1.00  0.00           H  
ATOM   3951  C   LEU   249      69.169  48.146  54.147  1.00  0.00           C  
ATOM   3952  O   LEU   249      69.198  47.065  54.695  1.00  0.00           O  
ATOM   3953  N   LEU   250      68.068  48.682  53.631  1.00  0.00           N  
ATOM   3954  H   LEU   250      68.271  49.416  52.967  1.00  0.00           H  
ATOM   3955  CA  LEU   250      66.684  48.097  53.623  1.00  0.00           C  
ATOM   3956  HA  LEU   250      66.608  47.700  54.635  1.00  0.00           H  
ATOM   3957  CB  LEU   250      65.689  49.181  53.392  1.00  0.00           C  
ATOM   3958  HB2 LEU   250      65.702  49.527  52.358  1.00  0.00           H  
ATOM   3959  HB3 LEU   250      64.757  48.647  53.574  1.00  0.00           H  
ATOM   3960  CG  LEU   250      65.735  50.265  54.395  1.00  0.00           C  
ATOM   3961  HG  LEU   250      66.236  50.098  55.348  1.00  0.00           H  
ATOM   3962  CD1 LEU   250      66.335  51.498  53.735  1.00  0.00           C  
ATOM   3963 HD11 LEU   250      67.417  51.372  53.781  1.00  0.00           H  
ATOM   3964 HD12 LEU   250      66.201  51.428  52.655  1.00  0.00           H  
ATOM   3965 HD13 LEU   250      65.968  52.455  54.107  1.00  0.00           H  
ATOM   3966  CD2 LEU   250      64.364  50.851  54.924  1.00  0.00           C  
ATOM   3967 HD21 LEU   250      64.675  51.700  55.533  1.00  0.00           H  
ATOM   3968 HD22 LEU   250      63.716  51.162  54.104  1.00  0.00           H  
ATOM   3969 HD23 LEU   250      63.847  50.084  55.501  1.00  0.00           H  
ATOM   3970  C   LEU   250      66.617  46.979  52.612  1.00  0.00           C  
ATOM   3971  O   LEU   250      67.338  47.042  51.666  1.00  0.00           O  
ATOM   3972  N   GLY   251      65.658  46.059  52.621  1.00  0.00           N  
ATOM   3973  H   GLY   251      64.917  46.152  53.302  1.00  0.00           H  
ATOM   3974  CA  GLY   251      65.590  44.822  51.963  1.00  0.00           C  
ATOM   3975  HA2 GLY   251      66.556  44.349  52.146  1.00  0.00           H  
ATOM   3976  HA3 GLY   251      64.730  44.314  52.399  1.00  0.00           H  
ATOM   3977  C   GLY   251      65.269  44.940  50.486  1.00  0.00           C  
ATOM   3978  O   GLY   251      65.385  43.886  49.801  1.00  0.00           O  
ATOM   3979  N   ASP   252      64.864  46.074  50.077  1.00  0.00           N  
ATOM   3980  H   ASP   252      64.634  46.870  50.655  1.00  0.00           H  
ATOM   3981  CA  ASP   252      64.465  46.380  48.711  1.00  0.00           C  
ATOM   3982  HA  ASP   252      64.845  45.637  48.010  1.00  0.00           H  
ATOM   3983  CB  ASP   252      62.952  46.345  48.550  1.00  0.00           C  
ATOM   3984  HB2 ASP   252      62.688  46.476  47.500  1.00  0.00           H  
ATOM   3985  HB3 ASP   252      62.552  45.429  48.984  1.00  0.00           H  
ATOM   3986  CG  ASP   252      62.336  47.483  49.333  1.00  0.00           C  
ATOM   3987  OD1 ASP   252      62.402  47.504  50.641  1.00  0.00           O  
ATOM   3988  OD2 ASP   252      61.884  48.366  48.637  1.00  0.00           O  
ATOM   3989  C   ASP   252      65.066  47.776  48.355  1.00  0.00           C  
ATOM   3990  O   ASP   252      65.385  48.574  49.225  1.00  0.00           O  
ATOM   3991  N   MET   253      65.126  48.120  47.072  1.00  0.00           N  
ATOM   3992  H   MET   253      64.770  47.445  46.410  1.00  0.00           H  
ATOM   3993  CA  MET   253      65.618  49.428  46.469  1.00  0.00           C  
ATOM   3994  HA  MET   253      66.670  49.610  46.688  1.00  0.00           H  
ATOM   3995  CB  MET   253      65.493  49.172  44.937  1.00  0.00           C  
ATOM   3996  HB2 MET   253      65.837  48.164  44.707  1.00  0.00           H  
ATOM   3997  HB3 MET   253      64.414  49.130  44.790  1.00  0.00           H  
ATOM   3998  CG  MET   253      66.189  50.217  44.092  1.00  0.00           C  
ATOM   3999  HG2 MET   253      66.154  49.908  43.047  1.00  0.00           H  
ATOM   4000  HG3 MET   253      65.709  51.177  43.902  1.00  0.00           H  
ATOM   4001  SD  MET   253      68.050  50.342  44.400  1.00  0.00           S  
ATOM   4002  CE  MET   253      68.482  48.753  43.757  1.00  0.00           C  
ATOM   4003  HE1 MET   253      68.086  47.930  44.353  1.00  0.00           H  
ATOM   4004  HE2 MET   253      68.252  48.702  42.693  1.00  0.00           H  
ATOM   4005  HE3 MET   253      69.572  48.717  43.756  1.00  0.00           H  
ATOM   4006  C   MET   253      64.775  50.688  46.778  1.00  0.00           C  
ATOM   4007  O   MET   253      65.403  51.735  46.548  1.00  0.00           O  
ATOM   4008  N   TRP   254      63.533  50.679  47.348  1.00  0.00           N  
ATOM   4009  H   TRP   254      63.120  49.806  47.644  1.00  0.00           H  
ATOM   4010  CA  TRP   254      62.796  51.878  47.786  1.00  0.00           C  
ATOM   4011  HA  TRP   254      63.310  52.820  47.591  1.00  0.00           H  
ATOM   4012  CB  TRP   254      61.538  52.080  46.986  1.00  0.00           C  
ATOM   4013  HB2 TRP   254      60.731  51.432  47.329  1.00  0.00           H  
ATOM   4014  HB3 TRP   254      61.057  53.011  47.288  1.00  0.00           H  
ATOM   4015  CG  TRP   254      61.632  51.961  45.509  1.00  0.00           C  
ATOM   4016  CD1 TRP   254      61.978  52.999  44.661  1.00  0.00           C  
ATOM   4017  HD1 TRP   254      62.072  54.050  44.890  1.00  0.00           H  
ATOM   4018  NE1 TRP   254      62.022  52.517  43.388  1.00  0.00           N  
ATOM   4019  HE1 TRP   254      62.271  53.068  42.579  1.00  0.00           H  
ATOM   4020  CE2 TRP   254      61.749  51.212  43.224  1.00  0.00           C  
ATOM   4021  CZ2 TRP   254      61.628  50.275  42.200  1.00  0.00           C  
ATOM   4022  HZ2 TRP   254      61.809  50.433  41.147  1.00  0.00           H  
ATOM   4023  CH2 TRP   254      61.267  48.997  42.502  1.00  0.00           C  
ATOM   4024  HH2 TRP   254      61.139  48.325  41.666  1.00  0.00           H  
ATOM   4025  CZ3 TRP   254      61.246  48.521  43.806  1.00  0.00           C  
ATOM   4026  HZ3 TRP   254      61.111  47.464  43.985  1.00  0.00           H  
ATOM   4027  CE3 TRP   254      61.346  49.418  44.844  1.00  0.00           C  
ATOM   4028  HE3 TRP   254      61.001  49.050  45.799  1.00  0.00           H  
ATOM   4029  CD2 TRP   254      61.567  50.787  44.604  1.00  0.00           C  
ATOM   4030  C   TRP   254      62.571  51.986  49.348  1.00  0.00           C  
ATOM   4031  O   TRP   254      61.845  52.887  49.808  1.00  0.00           O  
ATOM   4032  N   GLY   255      63.081  51.080  50.162  1.00  0.00           N  
ATOM   4033  H   GLY   255      63.514  50.288  49.708  1.00  0.00           H  
ATOM   4034  CA  GLY   255      62.788  50.986  51.592  1.00  0.00           C  
ATOM   4035  HA2 GLY   255      63.468  50.218  51.961  1.00  0.00           H  
ATOM   4036  HA3 GLY   255      63.107  51.892  52.109  1.00  0.00           H  
ATOM   4037  C   GLY   255      61.385  50.588  51.911  1.00  0.00           C  
ATOM   4038  O   GLY   255      60.881  51.009  52.945  1.00  0.00           O  
ATOM   4039  N   ARG   256      60.620  49.772  51.186  1.00  0.00           N  
ATOM   4040  H   ARG   256      61.071  49.429  50.350  1.00  0.00           H  
ATOM   4041  CA  ARG   256      59.154  49.620  51.262  1.00  0.00           C  
ATOM   4042  HA  ARG   256      58.861  50.019  52.234  1.00  0.00           H  
ATOM   4043  CB  ARG   256      58.417  50.665  50.388  1.00  0.00           C  
ATOM   4044  HB2 ARG   256      57.377  50.825  50.672  1.00  0.00           H  
ATOM   4045  HB3 ARG   256      58.970  51.600  50.471  1.00  0.00           H  
ATOM   4046  CG  ARG   256      58.446  50.111  48.959  1.00  0.00           C  
ATOM   4047  HG2 ARG   256      59.108  50.757  48.382  1.00  0.00           H  
ATOM   4048  HG3 ARG   256      59.057  49.216  48.843  1.00  0.00           H  
ATOM   4049  CD  ARG   256      57.137  49.891  48.191  1.00  0.00           C  
ATOM   4050  HD2 ARG   256      56.560  50.797  48.004  1.00  0.00           H  
ATOM   4051  HD3 ARG   256      57.471  49.665  47.178  1.00  0.00           H  
ATOM   4052  NE  ARG   256      56.282  48.789  48.752  1.00  0.00           N  
ATOM   4053  HE  ARG   256      56.518  48.341  49.626  1.00  0.00           H  
ATOM   4054  CZ  ARG   256      55.236  48.331  48.121  1.00  0.00           C  
ATOM   4055  NH1 ARG   256      54.471  47.423  48.625  1.00  0.00           N  
ATOM   4056 HH11 ARG   256      54.588  47.035  49.550  1.00  0.00           H  
ATOM   4057 HH12 ARG   256      53.682  47.074  48.100  1.00  0.00           H  
ATOM   4058  NH2 ARG   256      54.889  48.663  46.898  1.00  0.00           N  
ATOM   4059 HH21 ARG   256      55.452  49.284  46.335  1.00  0.00           H  
ATOM   4060 HH22 ARG   256      54.061  48.214  46.532  1.00  0.00           H  
ATOM   4061  C   ARG   256      58.628  48.196  51.205  1.00  0.00           C  
ATOM   4062  O   ARG   256      57.400  48.029  51.255  1.00  0.00           O  
ATOM   4063  N   PHE   257      59.577  47.202  51.117  1.00  0.00           N  
ATOM   4064  H   PHE   257      60.561  47.430  51.083  1.00  0.00           H  
ATOM   4065  CA  PHE   257      59.202  45.775  51.172  1.00  0.00           C  
ATOM   4066  HA  PHE   257      58.133  45.692  51.367  1.00  0.00           H  
ATOM   4067  CB  PHE   257      59.445  45.034  49.853  1.00  0.00           C  
ATOM   4068  HB2 PHE   257      60.504  45.125  49.612  1.00  0.00           H  
ATOM   4069  HB3 PHE   257      59.270  43.966  49.984  1.00  0.00           H  
ATOM   4070  CG  PHE   257      58.692  45.463  48.651  1.00  0.00           C  
ATOM   4071  CD1 PHE   257      59.139  46.448  47.696  1.00  0.00           C  
ATOM   4072  HD1 PHE   257      60.087  46.936  47.864  1.00  0.00           H  
ATOM   4073  CE1 PHE   257      58.405  46.762  46.566  1.00  0.00           C  
ATOM   4074  HE1 PHE   257      58.695  47.583  45.927  1.00  0.00           H  
ATOM   4075  CZ  PHE   257      57.189  46.108  46.314  1.00  0.00           C  
ATOM   4076  HZ  PHE   257      56.568  46.303  45.452  1.00  0.00           H  
ATOM   4077  CE2 PHE   257      56.697  45.237  47.271  1.00  0.00           C  
ATOM   4078  HE2 PHE   257      55.659  44.938  47.247  1.00  0.00           H  
ATOM   4079  CD2 PHE   257      57.403  44.944  48.425  1.00  0.00           C  
ATOM   4080  HD2 PHE   257      56.936  44.250  49.108  1.00  0.00           H  
ATOM   4081  C   PHE   257      59.996  45.081  52.297  1.00  0.00           C  
ATOM   4082  O   PHE   257      60.822  44.151  52.125  1.00  0.00           O  
ATOM   4083  N   TRP   258      59.761  45.448  53.541  1.00  0.00           N  
ATOM   4084  H   TRP   258      58.923  46.002  53.644  1.00  0.00           H  
ATOM   4085  CA  TRP   258      60.575  45.133  54.768  1.00  0.00           C  
ATOM   4086  HA  TRP   258      61.642  45.351  54.741  1.00  0.00           H  
ATOM   4087  CB  TRP   258      60.009  45.878  55.916  1.00  0.00           C  
ATOM   4088  HB2 TRP   258      58.935  45.696  55.961  1.00  0.00           H  
ATOM   4089  HB3 TRP   258      60.613  45.557  56.764  1.00  0.00           H  
ATOM   4090  CG  TRP   258      60.172  47.389  55.920  1.00  0.00           C  
ATOM   4091  CD1 TRP   258      60.338  48.204  54.853  1.00  0.00           C  
ATOM   4092  HD1 TRP   258      60.456  47.997  53.800  1.00  0.00           H  
ATOM   4093  NE1 TRP   258      60.597  49.462  55.342  1.00  0.00           N  
ATOM   4094  HE1 TRP   258      60.746  50.264  54.745  1.00  0.00           H  
ATOM   4095  CE2 TRP   258      60.565  49.522  56.750  1.00  0.00           C  
ATOM   4096  CZ2 TRP   258      60.794  50.546  57.670  1.00  0.00           C  
ATOM   4097  HZ2 TRP   258      61.049  51.549  57.360  1.00  0.00           H  
ATOM   4098  CH2 TRP   258      60.644  50.258  59.048  1.00  0.00           C  
ATOM   4099  HH2 TRP   258      60.883  51.049  59.743  1.00  0.00           H  
ATOM   4100  CZ3 TRP   258      60.290  48.954  59.476  1.00  0.00           C  
ATOM   4101  HZ3 TRP   258      60.200  48.751  60.533  1.00  0.00           H  
ATOM   4102  CE3 TRP   258      60.139  47.968  58.552  1.00  0.00           C  
ATOM   4103  HE3 TRP   258      59.835  46.994  58.905  1.00  0.00           H  
ATOM   4104  CD2 TRP   258      60.235  48.169  57.112  1.00  0.00           C  
ATOM   4105  C   TRP   258      60.536  43.605  55.018  1.00  0.00           C  
ATOM   4106  O   TRP   258      61.345  43.128  55.802  1.00  0.00           O  
ATOM   4107  N   THR   259      59.734  42.777  54.357  1.00  0.00           N  
ATOM   4108  H   THR   259      59.177  43.144  53.598  1.00  0.00           H  
ATOM   4109  CA  THR   259      59.795  41.302  54.560  1.00  0.00           C  
ATOM   4110  HA  THR   259      59.585  41.032  55.595  1.00  0.00           H  
ATOM   4111  CB  THR   259      58.658  40.613  53.779  1.00  0.00           C  
ATOM   4112  HB  THR   259      58.783  40.608  52.696  1.00  0.00           H  
ATOM   4113  CG2 THR   259      58.588  39.156  54.103  1.00  0.00           C  
ATOM   4114 HG21 THR   259      58.667  38.976  55.175  1.00  0.00           H  
ATOM   4115 HG22 THR   259      57.673  38.709  53.715  1.00  0.00           H  
ATOM   4116 HG23 THR   259      59.329  38.598  53.530  1.00  0.00           H  
ATOM   4117  OG1 THR   259      57.369  41.035  54.016  1.00  0.00           O  
ATOM   4118  HG1 THR   259      57.195  41.776  53.430  1.00  0.00           H  
ATOM   4119  C   THR   259      61.120  40.704  54.122  1.00  0.00           C  
ATOM   4120  O   THR   259      61.562  39.707  54.678  1.00  0.00           O  
ATOM   4121  N   ASN   260      61.794  41.361  53.148  1.00  0.00           N  
ATOM   4122  H   ASN   260      61.373  42.235  52.867  1.00  0.00           H  
ATOM   4123  CA  ASN   260      63.140  41.041  52.733  1.00  0.00           C  
ATOM   4124  HA  ASN   260      63.015  39.981  52.512  1.00  0.00           H  
ATOM   4125  CB  ASN   260      63.536  41.852  51.480  1.00  0.00           C  
ATOM   4126  HB2 ASN   260      63.398  42.916  51.669  1.00  0.00           H  
ATOM   4127  HB3 ASN   260      64.600  41.677  51.322  1.00  0.00           H  
ATOM   4128  CG  ASN   260      62.706  41.440  50.280  1.00  0.00           C  
ATOM   4129  OD1 ASN   260      62.907  40.457  49.612  1.00  0.00           O  
ATOM   4130  ND2 ASN   260      61.590  42.115  50.143  1.00  0.00           N  
ATOM   4131 HD21 ASN   260      60.938  41.720  49.480  1.00  0.00           H  
ATOM   4132 HD22 ASN   260      61.259  42.819  50.786  1.00  0.00           H  
ATOM   4133  C   ASN   260      64.190  41.191  53.798  1.00  0.00           C  
ATOM   4134  O   ASN   260      65.264  40.689  53.700  1.00  0.00           O  
ATOM   4135  N   LEU   261      63.899  41.880  54.943  1.00  0.00           N  
ATOM   4136  H   LEU   261      63.026  42.388  54.940  1.00  0.00           H  
ATOM   4137  CA  LEU   261      64.690  41.973  56.177  1.00  0.00           C  
ATOM   4138  HA  LEU   261      65.738  41.810  55.929  1.00  0.00           H  
ATOM   4139  CB  LEU   261      64.330  43.254  56.873  1.00  0.00           C  
ATOM   4140  HB2 LEU   261      63.307  43.398  57.221  1.00  0.00           H  
ATOM   4141  HB3 LEU   261      64.915  43.153  57.786  1.00  0.00           H  
ATOM   4142  CG  LEU   261      64.883  44.558  56.210  1.00  0.00           C  
ATOM   4143  HG  LEU   261      64.319  44.777  55.303  1.00  0.00           H  
ATOM   4144  CD1 LEU   261      64.822  45.764  57.148  1.00  0.00           C  
ATOM   4145 HD11 LEU   261      63.832  46.009  57.535  1.00  0.00           H  
ATOM   4146 HD12 LEU   261      65.255  45.456  58.099  1.00  0.00           H  
ATOM   4147 HD13 LEU   261      65.339  46.631  56.739  1.00  0.00           H  
ATOM   4148  CD2 LEU   261      66.373  44.445  55.826  1.00  0.00           C  
ATOM   4149 HD21 LEU   261      66.490  43.538  55.233  1.00  0.00           H  
ATOM   4150 HD22 LEU   261      66.686  45.305  55.234  1.00  0.00           H  
ATOM   4151 HD23 LEU   261      66.939  44.391  56.756  1.00  0.00           H  
ATOM   4152  C   LEU   261      64.465  40.838  57.140  1.00  0.00           C  
ATOM   4153  O   LEU   261      65.298  40.708  58.067  1.00  0.00           O  
ATOM   4154  N   TYR   262      63.437  40.029  57.000  1.00  0.00           N  
ATOM   4155  H   TYR   262      62.860  40.226  56.194  1.00  0.00           H  
ATOM   4156  CA  TYR   262      63.012  39.060  58.060  1.00  0.00           C  
ATOM   4157  HA  TYR   262      62.845  39.626  58.976  1.00  0.00           H  
ATOM   4158  CB  TYR   262      61.722  38.267  57.625  1.00  0.00           C  
ATOM   4159  HB2 TYR   262      60.921  38.951  57.346  1.00  0.00           H  
ATOM   4160  HB3 TYR   262      62.095  37.762  56.733  1.00  0.00           H  
ATOM   4161  CG  TYR   262      61.210  37.240  58.646  1.00  0.00           C  
ATOM   4162  CD1 TYR   262      60.777  37.588  59.935  1.00  0.00           C  
ATOM   4163  HD1 TYR   262      60.833  38.626  60.227  1.00  0.00           H  
ATOM   4164  CE1 TYR   262      60.377  36.612  60.853  1.00  0.00           C  
ATOM   4165  HE1 TYR   262      60.163  36.935  61.861  1.00  0.00           H  
ATOM   4166  CZ  TYR   262      60.130  35.289  60.425  1.00  0.00           C  
ATOM   4167  OH  TYR   262      59.645  34.338  61.261  1.00  0.00           O  
ATOM   4168  HH  TYR   262      58.807  34.623  61.634  1.00  0.00           H  
ATOM   4169  CE2 TYR   262      60.442  34.982  59.081  1.00  0.00           C  
ATOM   4170  HE2 TYR   262      60.367  33.970  58.710  1.00  0.00           H  
ATOM   4171  CD2 TYR   262      60.945  35.916  58.145  1.00  0.00           C  
ATOM   4172  HD2 TYR   262      61.187  35.601  57.141  1.00  0.00           H  
ATOM   4173  C   TYR   262      64.112  38.029  58.365  1.00  0.00           C  
ATOM   4174  O   TYR   262      64.447  37.736  59.500  1.00  0.00           O  
ATOM   4175  N   SER   263      64.753  37.515  57.275  1.00  0.00           N  
ATOM   4176  H   SER   263      64.492  37.906  56.381  1.00  0.00           H  
ATOM   4177  CA  SER   263      65.996  36.712  57.266  1.00  0.00           C  
ATOM   4178  HA  SER   263      65.696  35.755  57.693  1.00  0.00           H  
ATOM   4179  CB  SER   263      66.315  36.355  55.769  1.00  0.00           C  
ATOM   4180  HB2 SER   263      67.341  35.993  55.713  1.00  0.00           H  
ATOM   4181  HB3 SER   263      65.718  35.492  55.476  1.00  0.00           H  
ATOM   4182  OG  SER   263      66.173  37.476  54.813  1.00  0.00           O  
ATOM   4183  HG  SER   263      67.091  37.698  54.642  1.00  0.00           H  
ATOM   4184  C   SER   263      67.134  37.254  58.067  1.00  0.00           C  
ATOM   4185  O   SER   263      67.856  36.490  58.669  1.00  0.00           O  
ATOM   4186  N   LEU   264      67.281  38.620  58.114  1.00  0.00           N  
ATOM   4187  H   LEU   264      66.698  39.167  57.497  1.00  0.00           H  
ATOM   4188  CA  LEU   264      68.319  39.303  58.861  1.00  0.00           C  
ATOM   4189  HA  LEU   264      69.136  38.584  58.924  1.00  0.00           H  
ATOM   4190  CB  LEU   264      68.716  40.607  58.092  1.00  0.00           C  
ATOM   4191  HB2 LEU   264      68.839  40.291  57.057  1.00  0.00           H  
ATOM   4192  HB3 LEU   264      67.965  41.397  58.139  1.00  0.00           H  
ATOM   4193  CG  LEU   264      70.072  41.216  58.570  1.00  0.00           C  
ATOM   4194  HG  LEU   264      69.944  41.725  59.526  1.00  0.00           H  
ATOM   4195  CD1 LEU   264      71.259  40.182  58.690  1.00  0.00           C  
ATOM   4196 HD11 LEU   264      72.225  40.681  58.770  1.00  0.00           H  
ATOM   4197 HD12 LEU   264      71.159  39.612  59.613  1.00  0.00           H  
ATOM   4198 HD13 LEU   264      71.204  39.501  57.840  1.00  0.00           H  
ATOM   4199  CD2 LEU   264      70.416  42.304  57.512  1.00  0.00           C  
ATOM   4200 HD21 LEU   264      69.557  42.866  57.148  1.00  0.00           H  
ATOM   4201 HD22 LEU   264      71.172  42.951  57.957  1.00  0.00           H  
ATOM   4202 HD23 LEU   264      70.889  41.810  56.663  1.00  0.00           H  
ATOM   4203  C   LEU   264      68.010  39.614  60.320  1.00  0.00           C  
ATOM   4204  O   LEU   264      68.756  40.240  61.018  1.00  0.00           O  
ATOM   4205  N   THR   265      66.771  39.291  60.801  1.00  0.00           N  
ATOM   4206  H   THR   265      66.197  38.697  60.221  1.00  0.00           H  
ATOM   4207  CA  THR   265      66.125  39.904  61.929  1.00  0.00           C  
ATOM   4208  HA  THR   265      66.927  40.186  62.610  1.00  0.00           H  
ATOM   4209  CB  THR   265      65.398  41.264  61.561  1.00  0.00           C  
ATOM   4210  HB  THR   265      65.005  41.750  62.454  1.00  0.00           H  
ATOM   4211  CG2 THR   265      66.351  42.351  60.929  1.00  0.00           C  
ATOM   4212 HG21 THR   265      67.171  42.507  61.630  1.00  0.00           H  
ATOM   4213 HG22 THR   265      66.662  41.922  59.976  1.00  0.00           H  
ATOM   4214 HG23 THR   265      65.721  43.191  60.638  1.00  0.00           H  
ATOM   4215  OG1 THR   265      64.344  41.133  60.623  1.00  0.00           O  
ATOM   4216  HG1 THR   265      64.786  41.143  59.770  1.00  0.00           H  
ATOM   4217  C   THR   265      65.151  39.052  62.646  1.00  0.00           C  
ATOM   4218  O   THR   265      64.710  39.402  63.761  1.00  0.00           O  
ATOM   4219  N   VAL   266      64.847  37.840  62.150  1.00  0.00           N  
ATOM   4220  H   VAL   266      65.147  37.642  61.206  1.00  0.00           H  
ATOM   4221  CA  VAL   266      63.917  36.816  62.771  1.00  0.00           C  
ATOM   4222  HA  VAL   266      62.980  37.343  62.953  1.00  0.00           H  
ATOM   4223  CB  VAL   266      63.613  35.564  61.826  1.00  0.00           C  
ATOM   4224  HB  VAL   266      62.962  35.969  61.051  1.00  0.00           H  
ATOM   4225  CG1 VAL   266      64.786  34.793  61.276  1.00  0.00           C  
ATOM   4226 HG11 VAL   266      64.452  34.356  60.335  1.00  0.00           H  
ATOM   4227 HG12 VAL   266      65.580  35.516  61.087  1.00  0.00           H  
ATOM   4228 HG13 VAL   266      65.101  34.018  61.974  1.00  0.00           H  
ATOM   4229  CG2 VAL   266      62.668  34.630  62.600  1.00  0.00           C  
ATOM   4230 HG21 VAL   266      62.327  33.959  61.811  1.00  0.00           H  
ATOM   4231 HG22 VAL   266      63.220  33.972  63.272  1.00  0.00           H  
ATOM   4232 HG23 VAL   266      61.829  35.121  63.093  1.00  0.00           H  
ATOM   4233  C   VAL   266      64.458  36.382  64.063  1.00  0.00           C  
ATOM   4234  O   VAL   266      65.556  35.860  64.105  1.00  0.00           O  
ATOM   4235  N   PRO   267      63.705  36.618  65.165  1.00  0.00           N  
ATOM   4236  CD  PRO   267      62.441  37.323  65.285  1.00  0.00           C  
ATOM   4237  HD2 PRO   267      61.577  36.876  64.794  1.00  0.00           H  
ATOM   4238  HD3 PRO   267      62.553  38.375  65.024  1.00  0.00           H  
ATOM   4239  CG  PRO   267      62.066  37.337  66.790  1.00  0.00           C  
ATOM   4240  HG2 PRO   267      61.299  36.574  66.928  1.00  0.00           H  
ATOM   4241  HG3 PRO   267      61.659  38.318  67.033  1.00  0.00           H  
ATOM   4242  CB  PRO   267      63.400  37.052  67.510  1.00  0.00           C  
ATOM   4243  HB2 PRO   267      63.265  36.482  68.430  1.00  0.00           H  
ATOM   4244  HB3 PRO   267      63.851  38.013  67.759  1.00  0.00           H  
ATOM   4245  CA  PRO   267      64.336  36.389  66.478  1.00  0.00           C  
ATOM   4246  HA  PRO   267      65.257  36.934  66.271  1.00  0.00           H  
ATOM   4247  C   PRO   267      64.572  34.907  66.875  1.00  0.00           C  
ATOM   4248  O   PRO   267      65.381  34.685  67.753  1.00  0.00           O  
ATOM   4249  N   PHE   268      63.883  33.970  66.240  1.00  0.00           N  
ATOM   4250  H   PHE   268      63.145  34.316  65.644  1.00  0.00           H  
ATOM   4251  CA  PHE   268      63.771  32.528  66.675  1.00  0.00           C  
ATOM   4252  HA  PHE   268      64.651  32.280  67.270  1.00  0.00           H  
ATOM   4253  CB  PHE   268      62.511  32.350  67.567  1.00  0.00           C  
ATOM   4254  HB2 PHE   268      61.592  32.354  66.980  1.00  0.00           H  
ATOM   4255  HB3 PHE   268      62.591  31.406  68.105  1.00  0.00           H  
ATOM   4256  CG  PHE   268      62.433  33.334  68.703  1.00  0.00           C  
ATOM   4257  CD1 PHE   268      61.348  34.339  68.717  1.00  0.00           C  
ATOM   4258  HD1 PHE   268      60.711  34.350  67.845  1.00  0.00           H  
ATOM   4259  CE1 PHE   268      61.127  35.040  69.913  1.00  0.00           C  
ATOM   4260  HE1 PHE   268      60.219  35.624  69.927  1.00  0.00           H  
ATOM   4261  CZ  PHE   268      61.981  34.917  71.019  1.00  0.00           C  
ATOM   4262  HZ  PHE   268      61.753  35.390  71.962  1.00  0.00           H  
ATOM   4263  CE2 PHE   268      63.049  34.021  70.924  1.00  0.00           C  
ATOM   4264  HE2 PHE   268      63.619  33.826  71.821  1.00  0.00           H  
ATOM   4265  CD2 PHE   268      63.208  33.139  69.866  1.00  0.00           C  
ATOM   4266  HD2 PHE   268      63.907  32.331  70.024  1.00  0.00           H  
ATOM   4267  C   PHE   268      63.819  31.582  65.419  1.00  0.00           C  
ATOM   4268  O   PHE   268      62.933  30.763  65.190  1.00  0.00           O  
ATOM   4269  N   GLY   269      64.930  31.659  64.667  1.00  0.00           N  
ATOM   4270  H   GLY   269      65.699  32.132  65.121  1.00  0.00           H  
ATOM   4271  CA  GLY   269      65.063  31.038  63.332  1.00  0.00           C  
ATOM   4272  HA2 GLY   269      64.268  31.263  62.621  1.00  0.00           H  
ATOM   4273  HA3 GLY   269      66.022  31.319  62.897  1.00  0.00           H  
ATOM   4274  C   GLY   269      65.159  29.526  63.352  1.00  0.00           C  
ATOM   4275  O   GLY   269      64.754  28.752  62.461  1.00  0.00           O  
ATOM   4276  N   GLN   270      65.658  29.032  64.492  1.00  0.00           N  
ATOM   4277  H   GLN   270      65.880  29.658  65.253  1.00  0.00           H  
ATOM   4278  CA  GLN   270      65.751  27.584  64.842  1.00  0.00           C  
ATOM   4279  HA  GLN   270      66.014  27.151  63.877  1.00  0.00           H  
ATOM   4280  CB  GLN   270      66.819  27.306  65.943  1.00  0.00           C  
ATOM   4281  HB2 GLN   270      67.032  28.184  66.552  1.00  0.00           H  
ATOM   4282  HB3 GLN   270      66.413  26.605  66.672  1.00  0.00           H  
ATOM   4283  CG  GLN   270      68.159  26.715  65.363  1.00  0.00           C  
ATOM   4284  HG2 GLN   270      68.812  26.627  66.230  1.00  0.00           H  
ATOM   4285  HG3 GLN   270      68.075  25.664  65.088  1.00  0.00           H  
ATOM   4286  CD  GLN   270      68.899  27.629  64.371  1.00  0.00           C  
ATOM   4287  OE1 GLN   270      68.513  28.704  63.955  1.00  0.00           O  
ATOM   4288  NE2 GLN   270      70.065  27.238  63.937  1.00  0.00           N  
ATOM   4289 HE21 GLN   270      70.632  27.855  63.373  1.00  0.00           H  
ATOM   4290 HE22 GLN   270      70.466  26.403  64.338  1.00  0.00           H  
ATOM   4291  C   GLN   270      64.390  26.833  65.138  1.00  0.00           C  
ATOM   4292  O   GLN   270      64.402  25.608  65.314  1.00  0.00           O  
ATOM   4293  N   LYS   271      63.292  27.578  65.163  1.00  0.00           N  
ATOM   4294  H   LYS   271      63.508  28.559  65.053  1.00  0.00           H  
ATOM   4295  CA  LYS   271      61.908  27.128  65.316  1.00  0.00           C  
ATOM   4296  HA  LYS   271      61.810  26.173  65.832  1.00  0.00           H  
ATOM   4297  CB  LYS   271      61.125  28.085  66.192  1.00  0.00           C  
ATOM   4298  HB2 LYS   271      60.922  29.015  65.662  1.00  0.00           H  
ATOM   4299  HB3 LYS   271      60.233  27.482  66.363  1.00  0.00           H  
ATOM   4300  CG  LYS   271      61.752  28.394  67.595  1.00  0.00           C  
ATOM   4301  HG2 LYS   271      61.990  27.468  68.120  1.00  0.00           H  
ATOM   4302  HG3 LYS   271      62.685  28.949  67.503  1.00  0.00           H  
ATOM   4303  CD  LYS   271      60.766  29.198  68.442  1.00  0.00           C  
ATOM   4304  HD2 LYS   271      61.156  29.495  69.415  1.00  0.00           H  
ATOM   4305  HD3 LYS   271      60.579  30.138  67.922  1.00  0.00           H  
ATOM   4306  CE  LYS   271      59.476  28.485  68.683  1.00  0.00           C  
ATOM   4307  HE2 LYS   271      58.856  29.150  69.284  1.00  0.00           H  
ATOM   4308  HE3 LYS   271      59.072  28.264  67.695  1.00  0.00           H  
ATOM   4309  NZ  LYS   271      59.594  27.224  69.429  1.00  0.00           N  
ATOM   4310  HZ1 LYS   271      58.737  26.978  69.904  1.00  0.00           H  
ATOM   4311  HZ2 LYS   271      59.923  26.490  68.819  1.00  0.00           H  
ATOM   4312  HZ3 LYS   271      60.254  27.388  70.177  1.00  0.00           H  
ATOM   4313  C   LYS   271      61.301  27.018  63.910  1.00  0.00           C  
ATOM   4314  O   LYS   271      61.118  28.116  63.281  1.00  0.00           O  
ATOM   4315  N   PRO   272      60.950  25.864  63.455  1.00  0.00           N  
ATOM   4316  CD  PRO   272      61.338  24.551  63.914  1.00  0.00           C  
ATOM   4317  HD2 PRO   272      60.878  24.327  64.877  1.00  0.00           H  
ATOM   4318  HD3 PRO   272      62.415  24.439  64.040  1.00  0.00           H  
ATOM   4319  CG  PRO   272      60.802  23.474  62.984  1.00  0.00           C  
ATOM   4320  HG2 PRO   272      60.280  22.689  63.531  1.00  0.00           H  
ATOM   4321  HG3 PRO   272      61.653  23.085  62.425  1.00  0.00           H  
ATOM   4322  CB  PRO   272      59.752  24.215  62.117  1.00  0.00           C  
ATOM   4323  HB2 PRO   272      58.740  24.014  62.469  1.00  0.00           H  
ATOM   4324  HB3 PRO   272      59.694  23.869  61.085  1.00  0.00           H  
ATOM   4325  CA  PRO   272      60.114  25.718  62.203  1.00  0.00           C  
ATOM   4326  HA  PRO   272      60.764  26.014  61.380  1.00  0.00           H  
ATOM   4327  C   PRO   272      58.884  26.668  62.210  1.00  0.00           C  
ATOM   4328  O   PRO   272      58.168  26.623  63.207  1.00  0.00           O  
ATOM   4329  N   ASN   273      58.612  27.411  61.198  1.00  0.00           N  
ATOM   4330  H   ASN   273      59.210  27.347  60.387  1.00  0.00           H  
ATOM   4331  CA  ASN   273      57.472  28.280  61.017  1.00  0.00           C  
ATOM   4332  HA  ASN   273      57.444  29.181  61.630  1.00  0.00           H  
ATOM   4333  CB  ASN   273      57.601  28.836  59.553  1.00  0.00           C  
ATOM   4334  HB2 ASN   273      57.685  27.951  58.923  1.00  0.00           H  
ATOM   4335  HB3 ASN   273      56.736  29.390  59.189  1.00  0.00           H  
ATOM   4336  CG  ASN   273      58.870  29.720  59.439  1.00  0.00           C  
ATOM   4337  OD1 ASN   273      58.981  30.751  60.017  1.00  0.00           O  
ATOM   4338  ND2 ASN   273      59.817  29.276  58.656  1.00  0.00           N  
ATOM   4339 HD21 ASN   273      60.612  29.874  58.478  1.00  0.00           H  
ATOM   4340 HD22 ASN   273      59.638  28.477  58.065  1.00  0.00           H  
ATOM   4341  C   ASN   273      56.034  27.570  60.985  1.00  0.00           C  
ATOM   4342  O   ASN   273      55.985  26.377  60.667  1.00  0.00           O  
ATOM   4343  N   ILE   274      54.967  28.336  61.264  1.00  0.00           N  
ATOM   4344  H   ILE   274      55.269  29.292  61.383  1.00  0.00           H  
ATOM   4345  CA  ILE   274      53.634  28.031  60.723  1.00  0.00           C  
ATOM   4346  HA  ILE   274      53.221  27.088  61.079  1.00  0.00           H  
ATOM   4347  CB  ILE   274      52.719  29.180  61.271  1.00  0.00           C  
ATOM   4348  HB  ILE   274      53.153  30.129  60.957  1.00  0.00           H  
ATOM   4349  CG2 ILE   274      51.302  28.847  60.740  1.00  0.00           C  
ATOM   4350 HG21 ILE   274      50.615  29.461  61.321  1.00  0.00           H  
ATOM   4351 HG22 ILE   274      51.231  29.141  59.693  1.00  0.00           H  
ATOM   4352 HG23 ILE   274      51.040  27.791  60.810  1.00  0.00           H  
ATOM   4353  CG1 ILE   274      52.764  29.078  62.832  1.00  0.00           C  
ATOM   4354 HG12 ILE   274      52.415  28.095  63.147  1.00  0.00           H  
ATOM   4355 HG13 ILE   274      53.795  29.092  63.186  1.00  0.00           H  
ATOM   4356  CD1 ILE   274      52.171  30.239  63.579  1.00  0.00           C  
ATOM   4357 HD11 ILE   274      51.094  30.070  63.575  1.00  0.00           H  
ATOM   4358 HD12 ILE   274      52.462  30.287  64.628  1.00  0.00           H  
ATOM   4359 HD13 ILE   274      52.444  31.215  63.178  1.00  0.00           H  
ATOM   4360  C   ILE   274      53.712  27.970  59.203  1.00  0.00           C  
ATOM   4361  O   ILE   274      53.967  28.953  58.546  1.00  0.00           O  
ATOM   4362  N   ASP   275      53.622  26.774  58.653  1.00  0.00           N  
ATOM   4363  H   ASP   275      53.517  26.012  59.306  1.00  0.00           H  
ATOM   4364  CA  ASP   275      54.047  26.452  57.284  1.00  0.00           C  
ATOM   4365  HA  ASP   275      53.526  27.094  56.574  1.00  0.00           H  
ATOM   4366  CB  ASP   275      55.580  26.554  57.078  1.00  0.00           C  
ATOM   4367  HB2 ASP   275      55.953  27.523  57.408  1.00  0.00           H  
ATOM   4368  HB3 ASP   275      56.217  25.823  57.576  1.00  0.00           H  
ATOM   4369  CG  ASP   275      55.896  26.427  55.563  1.00  0.00           C  
ATOM   4370  OD1 ASP   275      57.080  26.265  55.190  1.00  0.00           O  
ATOM   4371  OD2 ASP   275      54.999  26.278  54.697  1.00  0.00           O  
ATOM   4372  C   ASP   275      53.672  24.977  57.048  1.00  0.00           C  
ATOM   4373  O   ASP   275      53.873  24.067  57.859  1.00  0.00           O  
ATOM   4374  N   VAL   276      52.982  24.734  55.869  1.00  0.00           N  
ATOM   4375  H   VAL   276      52.892  25.494  55.210  1.00  0.00           H  
ATOM   4376  CA  VAL   276      52.575  23.398  55.341  1.00  0.00           C  
ATOM   4377  HA  VAL   276      52.937  22.636  56.032  1.00  0.00           H  
ATOM   4378  CB  VAL   276      51.007  23.355  55.353  1.00  0.00           C  
ATOM   4379  HB  VAL   276      50.729  22.351  55.033  1.00  0.00           H  
ATOM   4380  CG1 VAL   276      50.518  23.424  56.762  1.00  0.00           C  
ATOM   4381 HG11 VAL   276      50.984  22.622  57.335  1.00  0.00           H  
ATOM   4382 HG12 VAL   276      50.712  24.390  57.227  1.00  0.00           H  
ATOM   4383 HG13 VAL   276      49.444  23.302  56.620  1.00  0.00           H  
ATOM   4384  CG2 VAL   276      50.377  24.434  54.509  1.00  0.00           C  
ATOM   4385 HG21 VAL   276      50.460  25.405  54.996  1.00  0.00           H  
ATOM   4386 HG22 VAL   276      50.930  24.527  53.574  1.00  0.00           H  
ATOM   4387 HG23 VAL   276      49.341  24.118  54.391  1.00  0.00           H  
ATOM   4388  C   VAL   276      53.176  22.959  54.006  1.00  0.00           C  
ATOM   4389  O   VAL   276      52.786  21.877  53.609  1.00  0.00           O  
ATOM   4390  N   THR   277      54.028  23.735  53.373  1.00  0.00           N  
ATOM   4391  H   THR   277      54.296  24.552  53.902  1.00  0.00           H  
ATOM   4392  CA  THR   277      54.684  23.465  52.073  1.00  0.00           C  
ATOM   4393  HA  THR   277      53.960  23.466  51.259  1.00  0.00           H  
ATOM   4394  CB  THR   277      55.696  24.597  51.909  1.00  0.00           C  
ATOM   4395  HB  THR   277      56.480  24.628  52.666  1.00  0.00           H  
ATOM   4396  CG2 THR   277      56.398  24.523  50.561  1.00  0.00           C  
ATOM   4397 HG21 THR   277      56.286  23.576  50.033  1.00  0.00           H  
ATOM   4398 HG22 THR   277      56.195  25.402  49.950  1.00  0.00           H  
ATOM   4399 HG23 THR   277      57.447  24.561  50.857  1.00  0.00           H  
ATOM   4400  OG1 THR   277      55.040  25.836  51.918  1.00  0.00           O  
ATOM   4401  HG1 THR   277      54.841  26.097  52.821  1.00  0.00           H  
ATOM   4402  C   THR   277      55.354  22.087  52.019  1.00  0.00           C  
ATOM   4403  O   THR   277      55.302  21.328  51.023  1.00  0.00           O  
ATOM   4404  N   ASP   278      56.055  21.649  53.102  1.00  0.00           N  
ATOM   4405  H   ASP   278      56.176  22.310  53.856  1.00  0.00           H  
ATOM   4406  CA  ASP   278      56.747  20.343  53.169  1.00  0.00           C  
ATOM   4407  HA  ASP   278      57.267  20.300  52.212  1.00  0.00           H  
ATOM   4408  CB  ASP   278      57.755  20.374  54.328  1.00  0.00           C  
ATOM   4409  HB2 ASP   278      57.197  20.680  55.214  1.00  0.00           H  
ATOM   4410  HB3 ASP   278      58.298  19.443  54.485  1.00  0.00           H  
ATOM   4411  CG  ASP   278      58.828  21.418  53.993  1.00  0.00           C  
ATOM   4412  OD1 ASP   278      59.138  22.274  54.839  1.00  0.00           O  
ATOM   4413  OD2 ASP   278      59.433  21.328  52.864  1.00  0.00           O  
ATOM   4414  C   ASP   278      55.761  19.143  53.233  1.00  0.00           C  
ATOM   4415  O   ASP   278      56.064  18.088  52.703  1.00  0.00           O  
ATOM   4416  N   ALA   279      54.750  19.200  54.020  1.00  0.00           N  
ATOM   4417  H   ALA   279      54.630  20.080  54.499  1.00  0.00           H  
ATOM   4418  CA  ALA   279      53.675  18.212  53.981  1.00  0.00           C  
ATOM   4419  HA  ALA   279      54.129  17.221  53.993  1.00  0.00           H  
ATOM   4420  CB  ALA   279      52.788  18.313  55.194  1.00  0.00           C  
ATOM   4421  HB1 ALA   279      53.205  17.973  56.142  1.00  0.00           H  
ATOM   4422  HB2 ALA   279      52.434  19.310  55.457  1.00  0.00           H  
ATOM   4423  HB3 ALA   279      51.905  17.675  55.207  1.00  0.00           H  
ATOM   4424  C   ALA   279      52.892  18.227  52.669  1.00  0.00           C  
ATOM   4425  O   ALA   279      52.421  17.148  52.252  1.00  0.00           O  
ATOM   4426  N   MET   280      52.788  19.343  52.004  1.00  0.00           N  
ATOM   4427  H   MET   280      52.999  20.171  52.542  1.00  0.00           H  
ATOM   4428  CA  MET   280      51.871  19.525  50.864  1.00  0.00           C  
ATOM   4429  HA  MET   280      50.885  19.186  51.180  1.00  0.00           H  
ATOM   4430  CB  MET   280      51.777  21.049  50.575  1.00  0.00           C  
ATOM   4431  HB2 MET   280      51.413  21.462  51.515  1.00  0.00           H  
ATOM   4432  HB3 MET   280      52.774  21.372  50.274  1.00  0.00           H  
ATOM   4433  CG  MET   280      50.746  21.337  49.441  1.00  0.00           C  
ATOM   4434  HG2 MET   280      51.191  21.020  48.498  1.00  0.00           H  
ATOM   4435  HG3 MET   280      49.893  20.709  49.699  1.00  0.00           H  
ATOM   4436  SD  MET   280      50.240  22.980  49.052  1.00  0.00           S  
ATOM   4437  CE  MET   280      49.493  23.497  50.562  1.00  0.00           C  
ATOM   4438  HE1 MET   280      49.017  22.676  51.097  1.00  0.00           H  
ATOM   4439  HE2 MET   280      50.328  23.872  51.154  1.00  0.00           H  
ATOM   4440  HE3 MET   280      48.842  24.363  50.442  1.00  0.00           H  
ATOM   4441  C   MET   280      52.224  18.626  49.635  1.00  0.00           C  
ATOM   4442  O   MET   280      51.410  17.863  49.147  1.00  0.00           O  
ATOM   4443  N   VAL   281      53.542  18.701  49.279  1.00  0.00           N  
ATOM   4444  H   VAL   281      54.012  19.458  49.754  1.00  0.00           H  
ATOM   4445  CA  VAL   281      54.199  17.911  48.177  1.00  0.00           C  
ATOM   4446  HA  VAL   281      53.539  17.691  47.339  1.00  0.00           H  
ATOM   4447  CB  VAL   281      55.447  18.610  47.521  1.00  0.00           C  
ATOM   4448  HB  VAL   281      55.859  17.937  46.769  1.00  0.00           H  
ATOM   4449  CG1 VAL   281      55.095  19.826  46.712  1.00  0.00           C  
ATOM   4450 HG11 VAL   281      54.877  20.644  47.399  1.00  0.00           H  
ATOM   4451 HG12 VAL   281      55.996  20.128  46.178  1.00  0.00           H  
ATOM   4452 HG13 VAL   281      54.346  19.566  45.964  1.00  0.00           H  
ATOM   4453  CG2 VAL   281      56.605  18.929  48.415  1.00  0.00           C  
ATOM   4454 HG21 VAL   281      57.274  18.069  48.451  1.00  0.00           H  
ATOM   4455 HG22 VAL   281      57.142  19.790  48.018  1.00  0.00           H  
ATOM   4456 HG23 VAL   281      56.349  19.180  49.444  1.00  0.00           H  
ATOM   4457  C   VAL   281      54.566  16.521  48.606  1.00  0.00           C  
ATOM   4458  O   VAL   281      54.872  15.694  47.780  1.00  0.00           O  
ATOM   4459  N   ASP   282      54.643  16.261  49.937  1.00  0.00           N  
ATOM   4460  H   ASP   282      54.535  17.100  50.490  1.00  0.00           H  
ATOM   4461  CA  ASP   282      54.893  14.968  50.599  1.00  0.00           C  
ATOM   4462  HA  ASP   282      55.597  14.337  50.057  1.00  0.00           H  
ATOM   4463  CB  ASP   282      55.386  15.142  52.052  1.00  0.00           C  
ATOM   4464  HB2 ASP   282      56.370  15.610  52.058  1.00  0.00           H  
ATOM   4465  HB3 ASP   282      54.681  15.770  52.597  1.00  0.00           H  
ATOM   4466  CG  ASP   282      55.562  13.828  52.826  1.00  0.00           C  
ATOM   4467  OD1 ASP   282      56.078  12.825  52.271  1.00  0.00           O  
ATOM   4468  OD2 ASP   282      55.260  13.801  54.045  1.00  0.00           O  
ATOM   4469  C   ASP   282      53.622  14.150  50.420  1.00  0.00           C  
ATOM   4470  O   ASP   282      53.706  13.005  49.902  1.00  0.00           O  
ATOM   4471  N   GLN   283      52.391  14.664  50.726  1.00  0.00           N  
ATOM   4472  H   GLN   283      52.391  15.528  51.249  1.00  0.00           H  
ATOM   4473  CA  GLN   283      51.119  14.041  50.353  1.00  0.00           C  
ATOM   4474  HA  GLN   283      51.088  12.989  50.636  1.00  0.00           H  
ATOM   4475  CB  GLN   283      50.063  14.668  51.217  1.00  0.00           C  
ATOM   4476  HB2 GLN   283      49.973  15.744  51.068  1.00  0.00           H  
ATOM   4477  HB3 GLN   283      49.081  14.299  50.923  1.00  0.00           H  
ATOM   4478  CG  GLN   283      50.214  14.353  52.735  1.00  0.00           C  
ATOM   4479  HG2 GLN   283      50.515  13.341  53.004  1.00  0.00           H  
ATOM   4480  HG3 GLN   283      50.976  15.015  53.146  1.00  0.00           H  
ATOM   4481  CD  GLN   283      48.993  14.587  53.575  1.00  0.00           C  
ATOM   4482  OE1 GLN   283      47.990  15.166  53.074  1.00  0.00           O  
ATOM   4483  NE2 GLN   283      48.819  14.152  54.797  1.00  0.00           N  
ATOM   4484 HE21 GLN   283      47.885  14.189  55.179  1.00  0.00           H  
ATOM   4485 HE22 GLN   283      49.584  13.667  55.243  1.00  0.00           H  
ATOM   4486  C   GLN   283      50.823  14.187  48.839  1.00  0.00           C  
ATOM   4487  O   GLN   283      49.785  13.710  48.469  1.00  0.00           O  
ATOM   4488  N   ALA   284      51.668  14.865  48.073  1.00  0.00           N  
ATOM   4489  H   ALA   284      52.446  15.364  48.479  1.00  0.00           H  
ATOM   4490  CA  ALA   284      51.606  14.962  46.594  1.00  0.00           C  
ATOM   4491  HA  ALA   284      52.371  15.636  46.210  1.00  0.00           H  
ATOM   4492  CB  ALA   284      51.999  13.510  46.082  1.00  0.00           C  
ATOM   4493  HB1 ALA   284      51.187  12.837  46.357  1.00  0.00           H  
ATOM   4494  HB2 ALA   284      52.060  13.490  44.994  1.00  0.00           H  
ATOM   4495  HB3 ALA   284      53.000  13.263  46.435  1.00  0.00           H  
ATOM   4496  C   ALA   284      50.227  15.553  46.118  1.00  0.00           C  
ATOM   4497  O   ALA   284      49.598  15.042  45.221  1.00  0.00           O  
ATOM   4498  N   TRP   285      49.801  16.664  46.691  1.00  0.00           N  
ATOM   4499  H   TRP   285      50.306  17.186  47.393  1.00  0.00           H  
ATOM   4500  CA  TRP   285      48.605  17.290  46.118  1.00  0.00           C  
ATOM   4501  HA  TRP   285      47.843  16.518  46.010  1.00  0.00           H  
ATOM   4502  CB  TRP   285      48.114  18.374  47.032  1.00  0.00           C  
ATOM   4503  HB2 TRP   285      48.820  19.191  47.176  1.00  0.00           H  
ATOM   4504  HB3 TRP   285      47.272  18.822  46.504  1.00  0.00           H  
ATOM   4505  CG  TRP   285      47.603  17.930  48.349  1.00  0.00           C  
ATOM   4506  CD1 TRP   285      47.548  16.702  48.856  1.00  0.00           C  
ATOM   4507  HD1 TRP   285      47.849  15.814  48.321  1.00  0.00           H  
ATOM   4508  NE1 TRP   285      47.123  16.735  50.222  1.00  0.00           N  
ATOM   4509  HE1 TRP   285      47.114  15.904  50.796  1.00  0.00           H  
ATOM   4510  CE2 TRP   285      46.927  18.057  50.631  1.00  0.00           C  
ATOM   4511  CZ2 TRP   285      46.357  18.637  51.800  1.00  0.00           C  
ATOM   4512  HZ2 TRP   285      46.212  18.032  52.683  1.00  0.00           H  
ATOM   4513  CH2 TRP   285      46.163  20.052  51.793  1.00  0.00           C  
ATOM   4514  HH2 TRP   285      45.742  20.544  52.658  1.00  0.00           H  
ATOM   4515  CZ3 TRP   285      46.541  20.865  50.692  1.00  0.00           C  
ATOM   4516  HZ3 TRP   285      46.471  21.937  50.803  1.00  0.00           H  
ATOM   4517  CE3 TRP   285      46.999  20.268  49.519  1.00  0.00           C  
ATOM   4518  HE3 TRP   285      47.257  20.843  48.642  1.00  0.00           H  
ATOM   4519  CD2 TRP   285      47.198  18.857  49.465  1.00  0.00           C  
ATOM   4520  C   TRP   285      48.946  17.908  44.723  1.00  0.00           C  
ATOM   4521  O   TRP   285      50.114  17.999  44.325  1.00  0.00           O  
ATOM   4522  N   ASP   286      47.907  18.342  44.094  1.00  0.00           N  
ATOM   4523  H   ASP   286      47.022  18.046  44.481  1.00  0.00           H  
ATOM   4524  CA  ASP   286      47.806  19.210  42.864  1.00  0.00           C  
ATOM   4525  HA  ASP   286      48.751  19.688  42.603  1.00  0.00           H  
ATOM   4526  CB  ASP   286      47.341  18.406  41.649  1.00  0.00           C  
ATOM   4527  HB2 ASP   286      47.243  19.029  40.760  1.00  0.00           H  
ATOM   4528  HB3 ASP   286      48.075  17.631  41.432  1.00  0.00           H  
ATOM   4529  CG  ASP   286      45.936  17.746  41.792  1.00  0.00           C  
ATOM   4530  OD1 ASP   286      45.454  17.239  40.753  1.00  0.00           O  
ATOM   4531  OD2 ASP   286      45.321  17.663  42.924  1.00  0.00           O  
ATOM   4532  C   ASP   286      46.821  20.316  43.235  1.00  0.00           C  
ATOM   4533  O   ASP   286      46.199  20.340  44.276  1.00  0.00           O  
ATOM   4534  N   ALA   287      46.711  21.279  42.333  1.00  0.00           N  
ATOM   4535  H   ALA   287      47.394  21.298  41.589  1.00  0.00           H  
ATOM   4536  CA  ALA   287      45.789  22.477  42.321  1.00  0.00           C  
ATOM   4537  HA  ALA   287      46.124  23.195  43.069  1.00  0.00           H  
ATOM   4538  CB  ALA   287      45.843  23.239  40.958  1.00  0.00           C  
ATOM   4539  HB1 ALA   287      46.875  23.523  40.748  1.00  0.00           H  
ATOM   4540  HB2 ALA   287      45.466  22.729  40.072  1.00  0.00           H  
ATOM   4541  HB3 ALA   287      45.154  24.078  41.056  1.00  0.00           H  
ATOM   4542  C   ALA   287      44.323  22.134  42.674  1.00  0.00           C  
ATOM   4543  O   ALA   287      43.693  22.628  43.575  1.00  0.00           O  
ATOM   4544  N   GLN   288      43.905  21.020  41.965  1.00  0.00           N  
ATOM   4545  H   GLN   288      44.423  20.737  41.145  1.00  0.00           H  
ATOM   4546  CA  GLN   288      42.546  20.498  42.267  1.00  0.00           C  
ATOM   4547  HA  GLN   288      41.742  21.173  41.971  1.00  0.00           H  
ATOM   4548  CB  GLN   288      42.223  19.262  41.462  1.00  0.00           C  
ATOM   4549  HB2 GLN   288      42.997  18.500  41.549  1.00  0.00           H  
ATOM   4550  HB3 GLN   288      41.257  18.945  41.854  1.00  0.00           H  
ATOM   4551  CG  GLN   288      42.001  19.696  39.978  1.00  0.00           C  
ATOM   4552  HG2 GLN   288      41.764  18.783  39.431  1.00  0.00           H  
ATOM   4553  HG3 GLN   288      41.117  20.323  39.863  1.00  0.00           H  
ATOM   4554  CD  GLN   288      43.223  20.178  39.247  1.00  0.00           C  
ATOM   4555  OE1 GLN   288      43.211  21.216  38.582  1.00  0.00           O  
ATOM   4556  NE2 GLN   288      44.313  19.583  39.357  1.00  0.00           N  
ATOM   4557 HE21 GLN   288      45.080  19.681  38.706  1.00  0.00           H  
ATOM   4558 HE22 GLN   288      44.306  18.732  39.901  1.00  0.00           H  
ATOM   4559  C   GLN   288      42.402  20.128  43.741  1.00  0.00           C  
ATOM   4560  O   GLN   288      41.399  20.508  44.360  1.00  0.00           O  
ATOM   4561  N   ARG   289      43.316  19.334  44.285  1.00  0.00           N  
ATOM   4562  H   ARG   289      43.935  18.904  43.613  1.00  0.00           H  
ATOM   4563  CA  ARG   289      43.210  18.918  45.728  1.00  0.00           C  
ATOM   4564  HA  ARG   289      42.200  18.558  45.922  1.00  0.00           H  
ATOM   4565  CB  ARG   289      44.148  17.729  45.959  1.00  0.00           C  
ATOM   4566  HB2 ARG   289      43.743  16.832  45.492  1.00  0.00           H  
ATOM   4567  HB3 ARG   289      45.133  18.010  45.584  1.00  0.00           H  
ATOM   4568  CG  ARG   289      44.373  17.453  47.429  1.00  0.00           C  
ATOM   4569  HG2 ARG   289      45.236  16.807  47.590  1.00  0.00           H  
ATOM   4570  HG3 ARG   289      44.713  18.359  47.933  1.00  0.00           H  
ATOM   4571  CD  ARG   289      43.180  16.778  48.099  1.00  0.00           C  
ATOM   4572  HD2 ARG   289      42.295  17.311  47.753  1.00  0.00           H  
ATOM   4573  HD3 ARG   289      43.093  15.712  47.889  1.00  0.00           H  
ATOM   4574  NE  ARG   289      43.228  16.809  49.633  1.00  0.00           N  
ATOM   4575  HE  ARG   289      42.690  17.553  50.052  1.00  0.00           H  
ATOM   4576  CZ  ARG   289      43.969  16.037  50.460  1.00  0.00           C  
ATOM   4577  NH1 ARG   289      44.618  14.980  50.151  1.00  0.00           N  
ATOM   4578 HH11 ARG   289      44.663  14.740  49.171  1.00  0.00           H  
ATOM   4579 HH12 ARG   289      45.051  14.330  50.792  1.00  0.00           H  
ATOM   4580  NH2 ARG   289      43.928  16.230  51.710  1.00  0.00           N  
ATOM   4581 HH21 ARG   289      43.216  16.830  52.101  1.00  0.00           H  
ATOM   4582 HH22 ARG   289      44.280  15.522  52.339  1.00  0.00           H  
ATOM   4583  C   ARG   289      43.298  20.075  46.679  1.00  0.00           C  
ATOM   4584  O   ARG   289      42.638  20.071  47.741  1.00  0.00           O  
ATOM   4585  N   ILE   290      44.156  21.042  46.395  1.00  0.00           N  
ATOM   4586  H   ILE   290      44.680  20.932  45.539  1.00  0.00           H  
ATOM   4587  CA  ILE   290      44.360  22.305  47.154  1.00  0.00           C  
ATOM   4588  HA  ILE   290      44.810  22.072  48.119  1.00  0.00           H  
ATOM   4589  CB  ILE   290      45.402  23.160  46.324  1.00  0.00           C  
ATOM   4590  HB  ILE   290      45.198  23.072  45.257  1.00  0.00           H  
ATOM   4591  CG2 ILE   290      45.490  24.626  46.821  1.00  0.00           C  
ATOM   4592 HG21 ILE   290      44.731  25.263  46.367  1.00  0.00           H  
ATOM   4593 HG22 ILE   290      45.381  24.598  47.905  1.00  0.00           H  
ATOM   4594 HG23 ILE   290      46.459  25.094  46.647  1.00  0.00           H  
ATOM   4595  CG1 ILE   290      46.831  22.605  46.637  1.00  0.00           C  
ATOM   4596 HG12 ILE   290      47.158  22.871  47.643  1.00  0.00           H  
ATOM   4597 HG13 ILE   290      46.772  21.522  46.527  1.00  0.00           H  
ATOM   4598  CD1 ILE   290      48.042  23.051  45.772  1.00  0.00           C  
ATOM   4599 HD11 ILE   290      48.853  22.446  46.177  1.00  0.00           H  
ATOM   4600 HD12 ILE   290      47.984  22.809  44.711  1.00  0.00           H  
ATOM   4601 HD13 ILE   290      48.288  24.082  46.028  1.00  0.00           H  
ATOM   4602  C   ILE   290      43.030  23.103  47.284  1.00  0.00           C  
ATOM   4603  O   ILE   290      42.636  23.469  48.366  1.00  0.00           O  
ATOM   4604  N   PHE   291      42.339  23.296  46.157  1.00  0.00           N  
ATOM   4605  H   PHE   291      42.646  22.937  45.264  1.00  0.00           H  
ATOM   4606  CA  PHE   291      41.060  23.965  46.146  1.00  0.00           C  
ATOM   4607  HA  PHE   291      41.005  24.934  46.641  1.00  0.00           H  
ATOM   4608  CB  PHE   291      40.719  24.461  44.714  1.00  0.00           C  
ATOM   4609  HB2 PHE   291      41.169  23.706  44.070  1.00  0.00           H  
ATOM   4610  HB3 PHE   291      39.646  24.506  44.525  1.00  0.00           H  
ATOM   4611  CG  PHE   291      41.281  25.844  44.324  1.00  0.00           C  
ATOM   4612  CD1 PHE   291      42.653  25.969  43.911  1.00  0.00           C  
ATOM   4613  HD1 PHE   291      43.251  25.070  43.906  1.00  0.00           H  
ATOM   4614  CE1 PHE   291      43.115  27.285  43.497  1.00  0.00           C  
ATOM   4615  HE1 PHE   291      44.156  27.491  43.292  1.00  0.00           H  
ATOM   4616  CZ  PHE   291      42.176  28.338  43.503  1.00  0.00           C  
ATOM   4617  HZ  PHE   291      42.517  29.254  43.044  1.00  0.00           H  
ATOM   4618  CE2 PHE   291      40.822  28.175  43.819  1.00  0.00           C  
ATOM   4619  HE2 PHE   291      40.185  29.010  43.569  1.00  0.00           H  
ATOM   4620  CD2 PHE   291      40.408  26.878  44.270  1.00  0.00           C  
ATOM   4621  HD2 PHE   291      39.412  26.749  44.667  1.00  0.00           H  
ATOM   4622  C   PHE   291      39.917  23.085  46.687  1.00  0.00           C  
ATOM   4623  O   PHE   291      38.918  23.562  47.134  1.00  0.00           O  
ATOM   4624  N   LYS   292      40.009  21.750  46.640  1.00  0.00           N  
ATOM   4625  H   LYS   292      40.788  21.424  46.086  1.00  0.00           H  
ATOM   4626  CA  LYS   292      39.080  20.748  47.202  1.00  0.00           C  
ATOM   4627  HA  LYS   292      38.081  21.081  46.919  1.00  0.00           H  
ATOM   4628  CB  LYS   292      39.274  19.311  46.595  1.00  0.00           C  
ATOM   4629  HB2 LYS   292      39.392  19.327  45.512  1.00  0.00           H  
ATOM   4630  HB3 LYS   292      40.257  18.894  46.813  1.00  0.00           H  
ATOM   4631  CG  LYS   292      38.335  18.272  47.151  1.00  0.00           C  
ATOM   4632  HG2 LYS   292      38.622  17.313  46.719  1.00  0.00           H  
ATOM   4633  HG3 LYS   292      38.619  18.216  48.202  1.00  0.00           H  
ATOM   4634  CD  LYS   292      36.863  18.574  46.968  1.00  0.00           C  
ATOM   4635  HD2 LYS   292      36.332  17.629  47.083  1.00  0.00           H  
ATOM   4636  HD3 LYS   292      36.521  19.364  47.638  1.00  0.00           H  
ATOM   4637  CE  LYS   292      36.659  19.042  45.519  1.00  0.00           C  
ATOM   4638  HE2 LYS   292      37.137  20.020  45.454  1.00  0.00           H  
ATOM   4639  HE3 LYS   292      37.173  18.370  44.831  1.00  0.00           H  
ATOM   4640  NZ  LYS   292      35.344  19.344  45.152  1.00  0.00           N  
ATOM   4641  HZ1 LYS   292      35.294  19.601  44.177  1.00  0.00           H  
ATOM   4642  HZ2 LYS   292      34.683  18.583  45.209  1.00  0.00           H  
ATOM   4643  HZ3 LYS   292      34.972  20.073  45.743  1.00  0.00           H  
ATOM   4644  C   LYS   292      39.181  20.822  48.750  1.00  0.00           C  
ATOM   4645  O   LYS   292      38.094  20.762  49.339  1.00  0.00           O  
ATOM   4646  N   GLU   293      40.365  20.999  49.253  1.00  0.00           N  
ATOM   4647  H   GLU   293      41.179  20.973  48.656  1.00  0.00           H  
ATOM   4648  CA  GLU   293      40.558  21.329  50.655  1.00  0.00           C  
ATOM   4649  HA  GLU   293      39.998  20.607  51.248  1.00  0.00           H  
ATOM   4650  CB  GLU   293      42.059  21.308  50.975  1.00  0.00           C  
ATOM   4651  HB2 GLU   293      42.691  21.724  50.190  1.00  0.00           H  
ATOM   4652  HB3 GLU   293      42.273  22.031  51.762  1.00  0.00           H  
ATOM   4653  CG  GLU   293      42.469  19.895  51.308  1.00  0.00           C  
ATOM   4654  HG2 GLU   293      42.694  19.309  50.417  1.00  0.00           H  
ATOM   4655  HG3 GLU   293      43.459  19.998  51.752  1.00  0.00           H  
ATOM   4656  CD  GLU   293      41.644  19.136  52.284  1.00  0.00           C  
ATOM   4657  OE1 GLU   293      40.867  19.724  53.041  1.00  0.00           O  
ATOM   4658  OE2 GLU   293      41.815  17.903  52.363  1.00  0.00           O  
ATOM   4659  C   GLU   293      39.999  22.693  51.055  1.00  0.00           C  
ATOM   4660  O   GLU   293      39.332  22.796  52.104  1.00  0.00           O  
ATOM   4661  N   ALA   294      40.172  23.699  50.198  1.00  0.00           N  
ATOM   4662  H   ALA   294      40.838  23.504  49.464  1.00  0.00           H  
ATOM   4663  CA  ALA   294      39.731  25.060  50.522  1.00  0.00           C  
ATOM   4664  HA  ALA   294      39.948  25.151  51.586  1.00  0.00           H  
ATOM   4665  CB  ALA   294      40.585  26.050  49.693  1.00  0.00           C  
ATOM   4666  HB1 ALA   294      41.634  25.754  49.702  1.00  0.00           H  
ATOM   4667  HB2 ALA   294      40.204  26.119  48.674  1.00  0.00           H  
ATOM   4668  HB3 ALA   294      40.527  27.040  50.147  1.00  0.00           H  
ATOM   4669  C   ALA   294      38.187  25.189  50.387  1.00  0.00           C  
ATOM   4670  O   ALA   294      37.583  25.836  51.214  1.00  0.00           O  
ATOM   4671  N   GLU   295      37.477  24.591  49.395  1.00  0.00           N  
ATOM   4672  H   GLU   295      37.969  24.193  48.608  1.00  0.00           H  
ATOM   4673  CA  GLU   295      36.024  24.522  49.210  1.00  0.00           C  
ATOM   4674  HA  GLU   295      35.555  25.450  48.882  1.00  0.00           H  
ATOM   4675  CB  GLU   295      35.789  23.530  48.097  1.00  0.00           C  
ATOM   4676  HB2 GLU   295      36.405  23.697  47.213  1.00  0.00           H  
ATOM   4677  HB3 GLU   295      36.110  22.531  48.393  1.00  0.00           H  
ATOM   4678  CG  GLU   295      34.293  23.602  47.646  1.00  0.00           C  
ATOM   4679  HG2 GLU   295      33.584  23.743  48.461  1.00  0.00           H  
ATOM   4680  HG3 GLU   295      34.149  24.495  47.036  1.00  0.00           H  
ATOM   4681  CD  GLU   295      33.807  22.388  46.829  1.00  0.00           C  
ATOM   4682  OE1 GLU   295      34.530  21.340  46.706  1.00  0.00           O  
ATOM   4683  OE2 GLU   295      32.693  22.434  46.268  1.00  0.00           O  
ATOM   4684  C   GLU   295      35.210  24.128  50.491  1.00  0.00           C  
ATOM   4685  O   GLU   295      34.153  24.698  50.831  1.00  0.00           O  
ATOM   4686  N   LYS   296      35.727  23.179  51.273  1.00  0.00           N  
ATOM   4687  H   LYS   296      36.600  22.718  51.061  1.00  0.00           H  
ATOM   4688  CA  LYS   296      35.058  22.650  52.544  1.00  0.00           C  
ATOM   4689  HA  LYS   296      34.021  22.322  52.461  1.00  0.00           H  
ATOM   4690  CB  LYS   296      35.872  21.419  53.004  1.00  0.00           C  
ATOM   4691  HB2 LYS   296      36.911  21.643  53.244  1.00  0.00           H  
ATOM   4692  HB3 LYS   296      35.404  21.043  53.914  1.00  0.00           H  
ATOM   4693  CG  LYS   296      35.904  20.273  51.995  1.00  0.00           C  
ATOM   4694  HG2 LYS   296      35.002  19.675  52.125  1.00  0.00           H  
ATOM   4695  HG3 LYS   296      36.048  20.739  51.020  1.00  0.00           H  
ATOM   4696  CD  LYS   296      37.146  19.420  52.059  1.00  0.00           C  
ATOM   4697  HD2 LYS   296      37.143  18.657  51.281  1.00  0.00           H  
ATOM   4698  HD3 LYS   296      37.984  20.096  51.885  1.00  0.00           H  
ATOM   4699  CE  LYS   296      37.312  18.826  53.462  1.00  0.00           C  
ATOM   4700  HE2 LYS   296      37.112  19.581  54.222  1.00  0.00           H  
ATOM   4701  HE3 LYS   296      36.579  18.031  53.602  1.00  0.00           H  
ATOM   4702  NZ  LYS   296      38.677  18.303  53.716  1.00  0.00           N  
ATOM   4703  HZ1 LYS   296      38.833  18.019  54.673  1.00  0.00           H  
ATOM   4704  HZ2 LYS   296      38.877  17.419  53.271  1.00  0.00           H  
ATOM   4705  HZ3 LYS   296      39.403  18.984  53.549  1.00  0.00           H  
ATOM   4706  C   LYS   296      34.876  23.625  53.730  1.00  0.00           C  
ATOM   4707  O   LYS   296      33.983  23.573  54.521  1.00  0.00           O  
ATOM   4708  N   PHE   297      35.785  24.616  53.808  1.00  0.00           N  
ATOM   4709  H   PHE   297      36.563  24.579  53.165  1.00  0.00           H  
ATOM   4710  CA  PHE   297      35.754  25.795  54.657  1.00  0.00           C  
ATOM   4711  HA  PHE   297      35.755  25.458  55.694  1.00  0.00           H  
ATOM   4712  CB  PHE   297      36.990  26.664  54.458  1.00  0.00           C  
ATOM   4713  HB2 PHE   297      37.954  26.238  54.736  1.00  0.00           H  
ATOM   4714  HB3 PHE   297      37.100  26.895  53.399  1.00  0.00           H  
ATOM   4715  CG  PHE   297      36.810  27.995  55.139  1.00  0.00           C  
ATOM   4716  CD1 PHE   297      36.543  29.076  54.318  1.00  0.00           C  
ATOM   4717  HD1 PHE   297      36.591  28.979  53.244  1.00  0.00           H  
ATOM   4718  CE1 PHE   297      36.069  30.288  54.836  1.00  0.00           C  
ATOM   4719  HE1 PHE   297      35.923  31.176  54.238  1.00  0.00           H  
ATOM   4720  CZ  PHE   297      36.070  30.390  56.225  1.00  0.00           C  
ATOM   4721  HZ  PHE   297      35.901  31.368  56.651  1.00  0.00           H  
ATOM   4722  CE2 PHE   297      36.393  29.330  57.113  1.00  0.00           C  
ATOM   4723  HE2 PHE   297      36.343  29.429  58.187  1.00  0.00           H  
ATOM   4724  CD2 PHE   297      36.802  28.109  56.571  1.00  0.00           C  
ATOM   4725  HD2 PHE   297      37.123  27.267  57.166  1.00  0.00           H  
ATOM   4726  C   PHE   297      34.470  26.664  54.287  1.00  0.00           C  
ATOM   4727  O   PHE   297      33.663  26.880  55.200  1.00  0.00           O  
ATOM   4728  N   PHE   298      34.265  27.061  53.001  1.00  0.00           N  
ATOM   4729  H   PHE   298      34.912  26.725  52.303  1.00  0.00           H  
ATOM   4730  CA  PHE   298      33.127  27.897  52.570  1.00  0.00           C  
ATOM   4731  HA  PHE   298      33.073  28.789  53.194  1.00  0.00           H  
ATOM   4732  CB  PHE   298      33.325  28.347  51.148  1.00  0.00           C  
ATOM   4733  HB2 PHE   298      33.308  27.467  50.506  1.00  0.00           H  
ATOM   4734  HB3 PHE   298      32.407  28.864  50.870  1.00  0.00           H  
ATOM   4735  CG  PHE   298      34.624  29.160  50.883  1.00  0.00           C  
ATOM   4736  CD1 PHE   298      34.762  30.368  51.565  1.00  0.00           C  
ATOM   4737  HD1 PHE   298      34.040  30.786  52.251  1.00  0.00           H  
ATOM   4738  CE1 PHE   298      36.020  31.028  51.342  1.00  0.00           C  
ATOM   4739  HE1 PHE   298      36.258  31.916  51.908  1.00  0.00           H  
ATOM   4740  CZ  PHE   298      37.104  30.459  50.598  1.00  0.00           C  
ATOM   4741  HZ  PHE   298      38.093  30.886  50.521  1.00  0.00           H  
ATOM   4742  CE2 PHE   298      36.886  29.199  49.995  1.00  0.00           C  
ATOM   4743  HE2 PHE   298      37.717  28.675  49.548  1.00  0.00           H  
ATOM   4744  CD2 PHE   298      35.642  28.640  50.079  1.00  0.00           C  
ATOM   4745  HD2 PHE   298      35.442  27.745  49.509  1.00  0.00           H  
ATOM   4746  C   PHE   298      31.699  27.169  52.800  1.00  0.00           C  
ATOM   4747  O   PHE   298      30.749  27.853  53.093  1.00  0.00           O  
ATOM   4748  N   VAL   299      31.677  25.845  52.612  1.00  0.00           N  
ATOM   4749  H   VAL   299      32.532  25.416  52.289  1.00  0.00           H  
ATOM   4750  CA  VAL   299      30.534  25.047  53.008  1.00  0.00           C  
ATOM   4751  HA  VAL   299      29.696  25.624  52.618  1.00  0.00           H  
ATOM   4752  CB  VAL   299      30.411  23.622  52.557  1.00  0.00           C  
ATOM   4753  HB  VAL   299      31.202  23.095  53.090  1.00  0.00           H  
ATOM   4754  CG1 VAL   299      29.014  23.034  52.835  1.00  0.00           C  
ATOM   4755 HG11 VAL   299      28.859  22.725  53.868  1.00  0.00           H  
ATOM   4756 HG12 VAL   299      28.160  23.633  52.516  1.00  0.00           H  
ATOM   4757 HG13 VAL   299      29.021  22.116  52.247  1.00  0.00           H  
ATOM   4758  CG2 VAL   299      30.605  23.476  51.070  1.00  0.00           C  
ATOM   4759 HG21 VAL   299      29.842  23.901  50.418  1.00  0.00           H  
ATOM   4760 HG22 VAL   299      31.569  23.878  50.757  1.00  0.00           H  
ATOM   4761 HG23 VAL   299      30.657  22.445  50.721  1.00  0.00           H  
ATOM   4762  C   VAL   299      30.332  25.073  54.578  1.00  0.00           C  
ATOM   4763  O   VAL   299      29.175  25.270  55.027  1.00  0.00           O  
ATOM   4764  N   SER   300      31.383  25.053  55.361  1.00  0.00           N  
ATOM   4765  H   SER   300      32.305  24.910  54.974  1.00  0.00           H  
ATOM   4766  CA  SER   300      31.179  24.946  56.810  1.00  0.00           C  
ATOM   4767  HA  SER   300      30.567  24.056  56.958  1.00  0.00           H  
ATOM   4768  CB  SER   300      32.590  24.574  57.454  1.00  0.00           C  
ATOM   4769  HB2 SER   300      32.556  24.013  58.388  1.00  0.00           H  
ATOM   4770  HB3 SER   300      33.225  24.095  56.709  1.00  0.00           H  
ATOM   4771  OG  SER   300      33.292  25.764  57.838  1.00  0.00           O  
ATOM   4772  HG  SER   300      33.730  26.154  57.077  1.00  0.00           H  
ATOM   4773  C   SER   300      30.550  26.181  57.420  1.00  0.00           C  
ATOM   4774  O   SER   300      29.651  26.140  58.250  1.00  0.00           O  
ATOM   4775  N   VAL   301      30.828  27.391  56.942  1.00  0.00           N  
ATOM   4776  H   VAL   301      31.560  27.452  56.248  1.00  0.00           H  
ATOM   4777  CA  VAL   301      30.095  28.611  57.163  1.00  0.00           C  
ATOM   4778  HA  VAL   301      29.822  28.610  58.218  1.00  0.00           H  
ATOM   4779  CB  VAL   301      31.016  29.845  57.019  1.00  0.00           C  
ATOM   4780  HB  VAL   301      30.369  30.656  57.353  1.00  0.00           H  
ATOM   4781  CG1 VAL   301      32.154  29.865  58.029  1.00  0.00           C  
ATOM   4782 HG11 VAL   301      32.819  29.007  57.933  1.00  0.00           H  
ATOM   4783 HG12 VAL   301      32.824  30.722  57.958  1.00  0.00           H  
ATOM   4784 HG13 VAL   301      31.657  29.761  58.994  1.00  0.00           H  
ATOM   4785  CG2 VAL   301      31.546  30.004  55.613  1.00  0.00           C  
ATOM   4786 HG21 VAL   301      32.200  29.154  55.414  1.00  0.00           H  
ATOM   4787 HG22 VAL   301      30.756  30.139  54.875  1.00  0.00           H  
ATOM   4788 HG23 VAL   301      32.315  30.776  55.599  1.00  0.00           H  
ATOM   4789  C   VAL   301      28.763  28.736  56.471  1.00  0.00           C  
ATOM   4790  O   VAL   301      28.038  29.707  56.760  1.00  0.00           O  
ATOM   4791  N   GLY   302      28.377  27.918  55.478  1.00  0.00           N  
ATOM   4792  H   GLY   302      28.899  27.054  55.437  1.00  0.00           H  
ATOM   4793  CA  GLY   302      27.198  28.168  54.572  1.00  0.00           C  
ATOM   4794  HA2 GLY   302      27.026  27.285  53.957  1.00  0.00           H  
ATOM   4795  HA3 GLY   302      26.302  28.267  55.185  1.00  0.00           H  
ATOM   4796  C   GLY   302      27.226  29.314  53.687  1.00  0.00           C  
ATOM   4797  O   GLY   302      26.233  29.965  53.371  1.00  0.00           O  
ATOM   4798  N   LEU   303      28.378  29.626  53.140  1.00  0.00           N  
ATOM   4799  H   LEU   303      29.218  29.109  53.357  1.00  0.00           H  
ATOM   4800  CA  LEU   303      28.446  30.579  51.980  1.00  0.00           C  
ATOM   4801  HA  LEU   303      27.704  31.361  52.140  1.00  0.00           H  
ATOM   4802  CB  LEU   303      29.845  31.197  51.745  1.00  0.00           C  
ATOM   4803  HB2 LEU   303      30.577  30.397  51.857  1.00  0.00           H  
ATOM   4804  HB3 LEU   303      29.869  31.597  50.731  1.00  0.00           H  
ATOM   4805  CG  LEU   303      30.062  32.382  52.754  1.00  0.00           C  
ATOM   4806  HG  LEU   303      29.735  32.035  53.734  1.00  0.00           H  
ATOM   4807  CD1 LEU   303      31.557  32.652  52.917  1.00  0.00           C  
ATOM   4808 HD11 LEU   303      31.883  33.083  51.970  1.00  0.00           H  
ATOM   4809 HD12 LEU   303      31.760  33.380  53.702  1.00  0.00           H  
ATOM   4810 HD13 LEU   303      32.161  31.771  53.134  1.00  0.00           H  
ATOM   4811  CD2 LEU   303      29.287  33.622  52.339  1.00  0.00           C  
ATOM   4812 HD21 LEU   303      29.401  34.366  53.127  1.00  0.00           H  
ATOM   4813 HD22 LEU   303      29.673  34.077  51.426  1.00  0.00           H  
ATOM   4814 HD23 LEU   303      28.263  33.281  52.187  1.00  0.00           H  
ATOM   4815  C   LEU   303      27.931  29.767  50.794  1.00  0.00           C  
ATOM   4816  O   LEU   303      28.190  28.521  50.694  1.00  0.00           O  
ATOM   4817  N   PRO   304      27.255  30.413  49.830  1.00  0.00           N  
ATOM   4818  CD  PRO   304      27.082  31.855  49.584  1.00  0.00           C  
ATOM   4819  HD2 PRO   304      27.984  32.377  49.266  1.00  0.00           H  
ATOM   4820  HD3 PRO   304      26.659  32.323  50.473  1.00  0.00           H  
ATOM   4821  CG  PRO   304      25.951  31.958  48.577  1.00  0.00           C  
ATOM   4822  HG2 PRO   304      26.176  32.796  47.918  1.00  0.00           H  
ATOM   4823  HG3 PRO   304      25.019  32.007  49.140  1.00  0.00           H  
ATOM   4824  CB  PRO   304      26.139  30.706  47.736  1.00  0.00           C  
ATOM   4825  HB2 PRO   304      26.728  30.956  46.853  1.00  0.00           H  
ATOM   4826  HB3 PRO   304      25.165  30.303  47.457  1.00  0.00           H  
ATOM   4827  CA  PRO   304      26.821  29.669  48.651  1.00  0.00           C  
ATOM   4828  HA  PRO   304      26.092  28.867  48.770  1.00  0.00           H  
ATOM   4829  C   PRO   304      28.027  29.078  47.899  1.00  0.00           C  
ATOM   4830  O   PRO   304      29.150  29.530  47.949  1.00  0.00           O  
ATOM   4831  N   ASN   305      27.760  28.028  47.106  1.00  0.00           N  
ATOM   4832  H   ASN   305      26.846  27.599  47.128  1.00  0.00           H  
ATOM   4833  CA  ASN   305      28.769  27.342  46.279  1.00  0.00           C  
ATOM   4834  HA  ASN   305      29.760  27.420  46.728  1.00  0.00           H  
ATOM   4835  CB  ASN   305      28.438  25.847  46.222  1.00  0.00           C  
ATOM   4836  HB2 ASN   305      27.442  25.778  45.784  1.00  0.00           H  
ATOM   4837  HB3 ASN   305      29.157  25.252  45.658  1.00  0.00           H  
ATOM   4838  CG  ASN   305      28.384  25.246  47.629  1.00  0.00           C  
ATOM   4839  OD1 ASN   305      29.479  24.936  48.094  1.00  0.00           O  
ATOM   4840  ND2 ASN   305      27.265  25.065  48.267  1.00  0.00           N  
ATOM   4841 HD21 ASN   305      27.234  24.617  49.172  1.00  0.00           H  
ATOM   4842 HD22 ASN   305      26.437  25.329  47.753  1.00  0.00           H  
ATOM   4843  C   ASN   305      28.842  27.950  44.830  1.00  0.00           C  
ATOM   4844  O   ASN   305      28.015  28.784  44.467  1.00  0.00           O  
ATOM   4845  N   MET   306      29.983  27.606  44.218  1.00  0.00           N  
ATOM   4846  H   MET   306      30.494  26.814  44.583  1.00  0.00           H  
ATOM   4847  CA  MET   306      30.388  28.080  42.894  1.00  0.00           C  
ATOM   4848  HA  MET   306      30.278  29.163  42.946  1.00  0.00           H  
ATOM   4849  CB  MET   306      31.848  27.728  42.615  1.00  0.00           C  
ATOM   4850  HB2 MET   306      31.914  26.667  42.376  1.00  0.00           H  
ATOM   4851  HB3 MET   306      32.278  28.204  41.733  1.00  0.00           H  
ATOM   4852  CG  MET   306      32.924  27.881  43.764  1.00  0.00           C  
ATOM   4853  HG2 MET   306      32.536  27.448  44.686  1.00  0.00           H  
ATOM   4854  HG3 MET   306      33.799  27.276  43.528  1.00  0.00           H  
ATOM   4855  SD  MET   306      33.351  29.623  44.293  1.00  0.00           S  
ATOM   4856  CE  MET   306      32.070  29.913  45.530  1.00  0.00           C  
ATOM   4857  HE1 MET   306      32.210  30.964  45.783  1.00  0.00           H  
ATOM   4858  HE2 MET   306      31.104  29.707  45.070  1.00  0.00           H  
ATOM   4859  HE3 MET   306      32.058  29.254  46.398  1.00  0.00           H  
ATOM   4860  C   MET   306      29.431  27.527  41.741  1.00  0.00           C  
ATOM   4861  O   MET   306      28.557  26.637  41.924  1.00  0.00           O  
ATOM   4862  N   THR   307      29.766  27.936  40.510  1.00  0.00           N  
ATOM   4863  H   THR   307      30.530  28.594  40.462  1.00  0.00           H  
ATOM   4864  CA  THR   307      29.170  27.559  39.238  1.00  0.00           C  
ATOM   4865  HA  THR   307      28.170  27.153  39.384  1.00  0.00           H  
ATOM   4866  CB  THR   307      29.015  28.843  38.314  1.00  0.00           C  
ATOM   4867  HB  THR   307      28.655  28.485  37.349  1.00  0.00           H  
ATOM   4868  CG2 THR   307      28.205  29.927  38.970  1.00  0.00           C  
ATOM   4869 HG21 THR   307      28.714  30.335  39.843  1.00  0.00           H  
ATOM   4870 HG22 THR   307      27.887  30.689  38.259  1.00  0.00           H  
ATOM   4871 HG23 THR   307      27.273  29.519  39.362  1.00  0.00           H  
ATOM   4872  OG1 THR   307      30.300  29.440  38.070  1.00  0.00           O  
ATOM   4873  HG1 THR   307      30.176  29.833  37.203  1.00  0.00           H  
ATOM   4874  C   THR   307      29.909  26.414  38.543  1.00  0.00           C  
ATOM   4875  O   THR   307      31.044  26.231  38.816  1.00  0.00           O  
ATOM   4876  N   GLN   308      29.188  25.547  37.814  1.00  0.00           N  
ATOM   4877  H   GLN   308      28.185  25.480  37.903  1.00  0.00           H  
ATOM   4878  CA  GLN   308      29.818  24.537  36.936  1.00  0.00           C  
ATOM   4879  HA  GLN   308      30.270  23.841  37.643  1.00  0.00           H  
ATOM   4880  CB  GLN   308      28.730  23.720  36.180  1.00  0.00           C  
ATOM   4881  HB2 GLN   308      27.812  23.686  36.767  1.00  0.00           H  
ATOM   4882  HB3 GLN   308      28.494  24.139  35.202  1.00  0.00           H  
ATOM   4883  CG  GLN   308      29.197  22.324  35.923  1.00  0.00           C  
ATOM   4884  HG2 GLN   308      28.499  21.871  35.219  1.00  0.00           H  
ATOM   4885  HG3 GLN   308      30.049  22.389  35.246  1.00  0.00           H  
ATOM   4886  CD  GLN   308      29.494  21.362  37.069  1.00  0.00           C  
ATOM   4887  OE1 GLN   308      29.095  21.578  38.146  1.00  0.00           O  
ATOM   4888  NE2 GLN   308      30.278  20.378  36.844  1.00  0.00           N  
ATOM   4889 HE21 GLN   308      30.374  19.745  37.625  1.00  0.00           H  
ATOM   4890 HE22 GLN   308      30.464  20.028  35.915  1.00  0.00           H  
ATOM   4891  C   GLN   308      30.780  25.135  35.949  1.00  0.00           C  
ATOM   4892  O   GLN   308      31.863  24.580  35.726  1.00  0.00           O  
ATOM   4893  N   GLY   309      30.481  26.303  35.390  1.00  0.00           N  
ATOM   4894  H   GLY   309      29.484  26.441  35.309  1.00  0.00           H  
ATOM   4895  CA  GLY   309      31.362  27.137  34.532  1.00  0.00           C  
ATOM   4896  HA2 GLY   309      31.698  26.479  33.731  1.00  0.00           H  
ATOM   4897  HA3 GLY   309      30.852  28.023  34.154  1.00  0.00           H  
ATOM   4898  C   GLY   309      32.648  27.555  35.300  1.00  0.00           C  
ATOM   4899  O   GLY   309      33.722  27.636  34.674  1.00  0.00           O  
ATOM   4900  N   PHE   310      32.530  27.846  36.574  1.00  0.00           N  
ATOM   4901  H   PHE   310      31.637  28.056  36.996  1.00  0.00           H  
ATOM   4902  CA  PHE   310      33.654  28.288  37.374  1.00  0.00           C  
ATOM   4903  HA  PHE   310      34.012  29.214  36.924  1.00  0.00           H  
ATOM   4904  CB  PHE   310      33.243  28.656  38.766  1.00  0.00           C  
ATOM   4905  HB2 PHE   310      32.759  29.629  38.677  1.00  0.00           H  
ATOM   4906  HB3 PHE   310      32.457  28.035  39.194  1.00  0.00           H  
ATOM   4907  CG  PHE   310      34.373  28.915  39.681  1.00  0.00           C  
ATOM   4908  CD1 PHE   310      34.802  27.900  40.579  1.00  0.00           C  
ATOM   4909  HD1 PHE   310      34.305  26.941  40.583  1.00  0.00           H  
ATOM   4910  CE1 PHE   310      35.901  28.045  41.391  1.00  0.00           C  
ATOM   4911  HE1 PHE   310      36.130  27.300  42.138  1.00  0.00           H  
ATOM   4912  CZ  PHE   310      36.575  29.255  41.376  1.00  0.00           C  
ATOM   4913  HZ  PHE   310      37.495  29.358  41.932  1.00  0.00           H  
ATOM   4914  CE2 PHE   310      36.103  30.364  40.598  1.00  0.00           C  
ATOM   4915  HE2 PHE   310      36.647  31.297  40.615  1.00  0.00           H  
ATOM   4916  CD2 PHE   310      34.980  30.177  39.741  1.00  0.00           C  
ATOM   4917  HD2 PHE   310      34.592  30.928  39.068  1.00  0.00           H  
ATOM   4918  C   PHE   310      34.798  27.278  37.300  1.00  0.00           C  
ATOM   4919  O   PHE   310      35.915  27.629  36.902  1.00  0.00           O  
ATOM   4920  N   TRP   311      34.456  25.958  37.388  1.00  0.00           N  
ATOM   4921  H   TRP   311      33.501  25.846  37.696  1.00  0.00           H  
ATOM   4922  CA  TRP   311      35.436  24.895  37.272  1.00  0.00           C  
ATOM   4923  HA  TRP   311      36.323  25.278  37.776  1.00  0.00           H  
ATOM   4924  CB  TRP   311      34.953  23.743  38.145  1.00  0.00           C  
ATOM   4925  HB2 TRP   311      34.004  23.346  37.785  1.00  0.00           H  
ATOM   4926  HB3 TRP   311      35.782  23.036  38.165  1.00  0.00           H  
ATOM   4927  CG  TRP   311      34.752  24.050  39.604  1.00  0.00           C  
ATOM   4928  CD1 TRP   311      33.556  24.339  40.120  1.00  0.00           C  
ATOM   4929  HD1 TRP   311      32.669  24.493  39.523  1.00  0.00           H  
ATOM   4930  NE1 TRP   311      33.639  24.343  41.506  1.00  0.00           N  
ATOM   4931  HE1 TRP   311      32.828  24.280  42.104  1.00  0.00           H  
ATOM   4932  CE2 TRP   311      34.971  24.296  41.919  1.00  0.00           C  
ATOM   4933  CZ2 TRP   311      35.559  24.547  43.175  1.00  0.00           C  
ATOM   4934  HZ2 TRP   311      34.911  24.746  44.017  1.00  0.00           H  
ATOM   4935  CH2 TRP   311      36.992  24.449  43.298  1.00  0.00           C  
ATOM   4936  HH2 TRP   311      37.427  24.685  44.257  1.00  0.00           H  
ATOM   4937  CZ3 TRP   311      37.686  24.093  42.165  1.00  0.00           C  
ATOM   4938  HZ3 TRP   311      38.729  23.845  42.300  1.00  0.00           H
[truncated: 377,985 more chars]
