# Supplementary material for: Discovery of Bile Acid Derivatives as Potent ACE2 Activators by Virtual Screening and Essential Dynamics
Source: J Chem Inf Model. 2021 Dec 16;62(1):196–209. doi: 10.1021/acs.jcim.1c01126 (PMC8691454; doi:10.1021/acs.jcim.1c01126)
Supplement: Supplementary file 4 — ci1c01126_si_004.xlsx [file ci1c01126_si_004.xlsx]

## Sheet: SMILES
N=C(N)c2ccc(/N=N/Nc1ccc(cc1)C(=N)N)cc2 Diminazene
C[C@@]12[C@](CC[C@@H]2[C@@H](CCCO)C)([H])[C@]3([H])[C@@H](O)[C@@H](CC)[C@]4([H])C[C@@H](O)CC[C@]4(C)[C@@]3([H])CC1 BAR708
C[C@@]12[C@@](C[C@H](O)[C@]3([H])[C@]2([H])CC[C@@]4(C)[C@@]3([H])CC[C@@H]4[C@@H](CCO)C)([H])C[C@H](O)CC1 BAR107
C[C@@]12[C@](CC[C@@H]2[C@@H](CCC(O)=O)C)([H])[C@]3([H])[C@@H](O)[C@H](CC)[C@]4([H])C[C@@H](O)CC[C@]4(C)[C@@]3([H])CC1 BAR712
C[C@@]12[C@@]([C@@H](CC)[C@H](O)[C@]3([H])[C@]2([H])CC[C@@]4(C)[C@@]3([H])CC[C@@H]4[C@@H](CCCO)C)([H])C[C@H](O)CC1 BAR501-6alfa
C[C@@]12[C@@]([C@H](CC)[C@H](O)[C@]3([H])[C@]2([H])CC[C@@]4(C)[C@@]3([H])CC[C@@H]4[C@@H](CCO)C)([H])C[C@H](O)CC1 BARn501
C[C@@]12[C@@]([C@H](CC)[C@H](O)[C@]3([H])[C@]2([H])CC[C@@]4(C)[C@@]3([H])CC[C@@H]4[C@@H](CCCO)C)([H])C[C@H](O)CC1 BAR501
C[C@@]12[C@@](C[C@H](O)[C@]3([H])[C@]2([H])CC[C@@]4(C)[C@@]3([H])CC[C@@H]4[C@@H](CCC(NCC(O)=O)=O)C)([H])C[C@H](O)CC1 G-UDCA
C[C@@]12[C@@](C[C@H](O)[C@]3([H])[C@]2([H])CC[C@@]4(C)[C@@]3([H])CC[C@@H]4[C@@H](CCC(NCCS(=O)(O)=O)=O)C)([H])C[C@H](O)CC1 T-UDCA
C[C@@]12[C@@](/C([C@H](O)[C@]3([H])[C@]2([H])CC[C@@]4(C)[C@@]3([H])CC[C@@H]4[C@@H](CCCO)C)=C\C)([H])C[C@H](O)CC1 BAR503
C[C@@]12[C@](CC[C@@H]2[C@@H](CCCO)C)([H])[C@]3([H])[C@@H](O)[C@@H](CC)[C@]4([H])CCCC[C@]4(C)[C@@]3([H])CC1 BAR702
C[C@@]12[C@@](C[C@H](O)[C@]3([H])[C@]2([H])CC[C@@]4(C)[C@@]3([H])CC[C@@H]4[C@@H](CCC(O)=O)C)([H])C[C@H](O)CC1 UDCA
C[C@@]12[C@](CC[C@@H]2[C@@H](CCCO)C)([H])[C@]3([H])[C@@H](O)[C@H](CC)[C@]4([H])C[C@@H](O)CC[C@]4(C)[C@@]3([H])CC1 BAR707
